# Supplementary material for: Comparison of Affymetrix Gene Array with the Exon Array shows potential application for detection of transcript isoform variation
Source: BMC Genomics. 2009 Nov 12;10:519. doi: 10.1186/1471-2164-10-519 (PMC2780461; doi:10.1186/1471-2164-10-519)
Supplement: Additional file 2 — Comparison of exon level fold changes according to the number of probes per exon probe set on the Gene Array. After summarizing the Gene Array exon expression levels, the 205,465 exons were grouped according to the number of probes targeting each exon probe set. The fold changes in each subset were then compared to its counterpart on the Exon Array. [file 1471-2164-10-519-S2.xls]

## Sheet: Additional File 2
Total # of Probes / Probe Set	# of Probe Sets	Pearson's Correlation Coefficient (R)
1	93021	0.9
2	81135	0.92
3	20926	0.92
4	10372	0.94
