# Supplementary material for: Comparison of Affymetrix Gene Array with the Exon Array shows potential application for detection of transcript isoform variation
Source: BMC Genomics. 2009 Nov 12;10:519. doi: 10.1186/1471-2164-10-519 (PMC2780461; doi:10.1186/1471-2164-10-519)
Supplement: Additional file 3 — Effect of reducing the number of probes per probe set on the Exon Array. Probes were randomly removed from each probe set on the Exon Array. The exon expression values were re-summarized using PLIER and the recalculated fold changes were compared with the full Gene Array results. This process was repeated a second time to yield another set of results. The analysis was subjected to the same expression filtering criteria, resulting in a varying number of probe sets in each case. [file 1471-2164-10-519-S3.xls]

## Sheet: Additional File 3
Average # of Probes / Probe Set	# of Probe Sets	Pearson's Correlation Coefficient (R)
3.8	205465	0.91
2.8	205202	0.9
1.9	204657	0.89
