# Supplementary material for: Comparison of Affymetrix Gene Array with the Exon Array shows potential application for detection of transcript isoform variation
Source: BMC Genomics. 2009 Nov 12;10:519. doi: 10.1186/1471-2164-10-519 (PMC2780461; doi:10.1186/1471-2164-10-519)
Supplement: Additional file 5 — Gene Array Probe Group File modified for exon level expression analysis. We provide the modified PGF file which consists of only Gene Array probes from the Exon Array subset, representing 205,465 probe sets. The new exon groupings use the same Exon Array probe set identifiers. Furthermore, the mappings have been done only for the core Exon Array probe sets. [file 1471-2164-10-519-S5.zip]

Archive with 1 entries (1 files):
- HuGene.exon-level.pgf
