# Supplementary material for: Comparison of Affymetrix Gene Array with the Exon Array shows potential application for detection of transcript isoform variation
Source: BMC Genomics. 2009 Nov 12;10:519. doi: 10.1186/1471-2164-10-519 (PMC2780461; doi:10.1186/1471-2164-10-519)
Supplement: Additional file 5 — Gene Array Probe Group File modified for exon level expression analysis. We provide the modified PGF file which consists of only Gene Array probes from the Exon Array subset, representing 205,465 probe sets. The new exon groupings use the same Exon Array probe set identifiers. Furthermore, the mappings have been done only for the core Exon Array probe sets. [file 1471-2164-10-519-S5.zip › HuGene.exon-level.pgf]

##########################################################################################################
# File: HuGene Exon-Level PGF
#
# Description: 
#   Modified PGF for exon-level expression analysis. The new exon groupings have been given the same Exon 
# Array probeset identifiers. In addition, only the core Exon Array probesets were used for mapping. 
# Gene Array probes not from the main design were left intact and unmodified.
#
# This file is provided "as-is" without express or implied warranty.
#
# Author: Kevin Ha, McGill University and Genome Quebec Innovation Centre
##########################################################################################################
#%pgf_format_version=1.0
#%chip_type=HuGene-1_0-st-v1
#%lib_set_name=HuGene-1_0-st-v1
#%lib_set_version=r3
#%guid=0000008635-1171414528-0104952453-1506905844-1813571735
#%create_date=Tue Feb 13 16:55:28 PST 2007
#%header0=probeset_id	type
#%header1=	atom_id
#%header2=		probe_id	type	gc_count	probe_length	interrogation_position	probe_sequence
3833612	main
	1
		81180	pm:st	14	25	13	TCGGTCGAGAAGCACGCAGAGAGTA
	2
		295513	pm:st	14	25	13	GAAGCACGCAGAGAGTAGATGACCC
3852039	main
	3
		719497	pm:st	13	25	13	CTGATAGTCTCTGATCGGGTCGCAA
	4
		468799	pm:st	12	25	13	TTTGCCCTCGCTGATAGTCTCTGAT
2406986	main
	5
		379421	pm:st	20	25	13	GTCCGCCGCGGAAGCCCCGACGACG
	6
		534504	pm:st	20	25	13	CGGTCCGCCGCGGAAGCCCCGACGA
3464651	main
	7
		1019381	pm:st	10	25	13	AAGTAGTGTCTAATCTTGATGTCCG
3453268	main
	8
		80683	pm:st	13	25	13	TACTCTGGAAACTACCCGACCTGAC
3536412	main
	9
		1048679	pm:st	9	25	13	CTTTATATAACGGTCAATGGTTCTC
	10
		758168	pm:st	8	25	13	TTTATATAACGGTCAATGGTTCTCT
3319184	main
	11
		962073	pm:st	9	25	13	TTTTCGAGAGAACATCAGATCTTCT
3659957	main
	12
		29507	pm:st	15	25	13	GTGACCCTTGGCTCATCCCAGCGTT
	13
		692212	pm:st	12	25	13	TCATCCCAGCGTTCTACATAGGAAC
3934736	main
	14
		297799	pm:st	13	25	13	GGAGTAGATACACCTACTCTCGGCT
	15
		894973	pm:st	15	25	13	TCCTGCCCTACCTGGCGATGGAGTA
2372242	main
	16
		731527	pm:st	14	25	13	TCCTGCACGACCCTTCCATGTGTTG
	17
		242575	pm:st	13	25	13	CCATGTGTTGAAGTACGACCCGAAC
2877521	main
	18
		903482	pm:st	13	25	13	GCGACTACCAGTTTGCGTTCACCTT
	19
		682111	pm:st	14	25	13	AGATGACGGCGACTACCAGTTTGCG
3040127	main
	20
		482243	pm:st	11	25	13	GCCCACGGTTATATTAACTACTTGG
3174552	main
	21
		294410	pm:st	10	25	13	GGTACCATAAAAGTTGCCTTATGTG
3201797	main
	22
		701902	pm:st	11	25	13	GGACTTACCTAACTCTGAAGTTTGG
	23
		727522	pm:st	11	25	13	GGGACTTACCTAACTCTGAAGTTTG
3636528	main
	24
		843260	pm:st	8	25	13	CATTGCACTCCATAATTACATTAAG
	25
		841825	pm:st	10	25	13	AACCGAAGTATATACATTGCACTCC
	26
		642904	pm:st	8	25	13	TGATTCAATCACATTAAACCGAAGT
2645729	main
	27
		112706	pm:st	13	25	13	TGGAGGTACTTGAGCCGTAGCAGAT
	28
		418556	pm:st	13	25	13	TAGCAGATAGCCCTGTACTTCGGAC
	29
		331198	pm:st	14	25	13	GAAGACCTACTGGAGCCGTTGACGT
2751420	main
	30
		570963	pm:st	13	25	13	TTTATAACGGACCACAGCAGCTGCG
	31
		630601	pm:st	13	25	13	GCAGCTGCGTTCAGGTGCTTTAAAC
3490673	main
	32
		626229	pm:st	8	25	13	ATAACCTATACAGAACGTGAATAAC
	33
		52130	pm:st	14	25	13	TCTTTCGGTAAGACCGTCCCCGAGT
3351438	main
	34
		729799	pm:st	13	25	13	TACCCCGGCTACTGAATTCGTGAAG
3956458	main
	35
		316306	pm:st	12	25	13	CTGGGTCGAGAGTTACAACTTTGTC
2438932	main
	36
		559084	pm:st	13	25	13	CCCTAAAGCGAAGATGAGTGGTGTC
3340929	main
	37
		550148	pm:st	11	25	13	ACCTGGATTATCGAGAAGTCTTACC
3886435	main
	38
		953047	pm:st	13	25	13	AGATGGGACACTCCACCCTGAAAGT
	39
		279761	pm:st	15	25	13	GCCCCTTCAGAGACGTAGGTACGGT
4006345	main
	40
		357432	pm:st	11	25	13	ATTTCGACGACTGAGATTCGTGTGT
	41
		632371	pm:st	11	25	13	CTCTCGAGTTCGTCCATAAATTTCG
2534619	main
	42
		293143	pm:st	16	25	13	CGACGCCCTTTGTGTTGAGCGGCCT
	43
		356462	pm:st	16	25	13	CGCCCTTTGTGTTGAGCGGCCTCTC
2479502	main
	44
		266315	pm:st	12	25	13	CGACCGACATGTACTCCTACCAAAT
3287015	main
	45
		446107	pm:st	11	25	13	GTTAGAAGTTTGGACCAAACGGATC
	46
		853325	pm:st	11	25	13	GGTTAGAAGTTTGGACCAAACGGAT
4013835	main
	47
		1065569	pm:st	10	25	13	CGTCAACAACTTCTTCTGATGTTAC
	48
		600846	pm:st	12	25	13	ATGTTCACGGGTTCGTCAACGACTT
	49
		203426	pm:st	11	25	13	TGTATCTATGTTCACGGGTTCGTCA
3677667	main
	50
		1024139	pm:st	12	25	13	CATTTGAGTTCAGAGGCCTCTGAGT
2349052	main
	51
		418403	pm:st	11	25	13	CCGAACTAAAGGCTGAGAAAAGTGT
	52
		973387	pm:st	9	25	13	AAAGTGTACAAAAAGCTATCGTGAC
2673052	main
	53
		1040750	pm:st	8	25	13	GTAGCAATATGAAGATTTTGGAAGT
	54
		652573	pm:st	8	25	13	ATTCGTAGCAATATGAAGATTTTGG
	55
		612213	pm:st	8	25	13	AAAGGATTCGTAGCAATATGAAGAT
	56
		959427	pm:st	9	25	13	AGAAAGGATTCGTAGCAATATGAAG
3354809	main
	57
		141796	pm:st	13	25	13	TACCGTCACGGGAAACACCTTCTGA
	58
		702302	pm:st	13	25	13	ACGGGAAACACCTTCTGACCCTGAA
3461904	main
	59
		512648	pm:st	14	25	13	CAGTCGGTCGGCTTAAGAGTGTTCC
	60
		903865	pm:st	13	25	13	TCAGTCGGTCGGCTTAAGAGTGTTC
3765629	main
	61
		17447	pm:st	11	25	13	GACGAAATCGTACCGTTGTTAGAGA
3396671	main
	62
		307560	pm:st	16	25	13	CTCGGGCGACGCTGACTTGTACGAC
	63
		665609	pm:st	15	25	13	ACTCGGGCGACGCTGACTTGTACGA
3079477	main
	64
		212932	pm:st	12	25	13	TTGGGCAGAAATACACGGACCTTAG
3116637	main
	65
		725258	pm:st	12	25	13	CGTGACGACCACACATCTACTCTTT
3128870	main
	66
		802084	pm:st	11	25	13	ACAAATTATCCCTGACTGGGTCCTT
	67
		372429	pm:st	12	25	13	GGGTACAAATTATCCCTGACTGGGT
3234109	main
	68
		1039882	pm:st	14	25	13	GGTCCTGTGCAGAAGGGTCGAATTC
3509493	main
	69
		536698	pm:st	14	25	13	GCTGCTTCTGCGTTGGTCCTACACT
3717084	main
	70
		857577	pm:st	8	25	13	TGACACAGTTAATCAACTTCATTAC
3471542	main
	71
		604144	pm:st	17	25	13	GGAACGAGGCCCTGGACGGTCTCCT
	72
		339823	pm:st	13	25	13	GCACGTTGTGATTCCTCTTAGGTCC
3304081	main
	73
		530941	pm:st	15	25	13	AATGGGACTGGACCTGAGTCCGGAC
3652036	main
	74
		96612	pm:st	12	25	13	AGTGTGTAACTACGGTACTCGTGAC
3089100	main
	75
		756926	pm:st	14	25	13	GCCCTTCTCGTTTCTGACGCACAAG
	76
		352984	pm:st	13	25	13	CGACCTCTTGTTGATATGCCGGAAG
	77
		127799	pm:st	16	25	13	ACCAAGTACCGGAAGTGCGCCGTCC
	78
		374613	pm:st	15	25	13	TCGTCAAGCTCAAACACCCGAGGCG
3473856	main
	79
		464642	pm:st	13	25	13	CGATGTTTACGAGTGTGGTCACTCC
2901985	main
	80
		704092	pm:st	12	25	13	GGGACACCCCGTCTGTTACATAAAT
3959464	main
	81
		888651	pm:st	14	25	13	TGTTCCGTAGATGGGCGGACTTCGT
3467811	main
	82
		483612	pm:st	9	25	13	TTGTAATCAGAGATGTCCAAAGATC
	83
		989350	pm:st	10	25	13	TCTAAGGTTGTAATCAGAGATGTCC
2430145	main
	84
		132627	pm:st	14	25	13	ACGTCAGCGTCTAGCCGTAGGAAAC
	85
		874640	pm:st	13	25	13	AAGGTCCTTGAGTTCGGTGCTTCAG
3453632	main
	86
		898929	pm:st	12	25	13	ACCTCATGTCTGTTTGGTTCGAGAC
3748969	main
	87
		76008	pm:st	17	25	13	GGTGGTAGGAGTGCCTGCACCTGGG
	88
		785276	pm:st	17	25	13	GGGTGGTAGGAGTGCCTGCACCTGG
3576020	main
	89
		1092467	pm:st	12	25	13	TCATAAAGGGGCTACTCTACGTCCT
	90
		500437	pm:st	15	25	13	CACAACATGGACCTGCGGCACCTCA
3329665	main
	91
		278522	pm:st	14	25	13	GACGATCATCGGCTTACCACCAGTG
	92
		854530	pm:st	13	25	13	AGGACGACTTGTACCTGCCGTTTCT
3049792	main
	93
		657990	pm:st	12	25	13	CACAGAAGACGTACAGACCTTTTGG
2370996	main
	94
		705714	pm:st	11	25	13	GGGTAGGATACTTTAATCTCGTCAC
3453648	main
	95
		345447	pm:st	14	25	13	CCTCCTAGGAGGGACGACCTTTTCA
3457637	main
	96
		420823	pm:st	16	25	13	GTTGTACCGTTCTGCCACCACCCGG
3846869	main
	97
		273879	pm:st	21	25	13	GGCGGACCCGCTCGCGTCCCGCGTC
3538345	main
	98
		1027144	pm:st	15	25	13	AGACGATGTGACCTTCCGGCGATCC
	99
		364092	pm:st	12	25	13	CGTCAGGAATTGTCACCGCATTAAC
3471730	main
	100
		465997	pm:st	14	25	13	GAGCCGGCAGCTCTTTACTGTCTAC
	101
		975725	pm:st	11	25	13	AGTGGTCCTCTCTTTCATCGCTAAT
2789744	main
	102
		193457	pm:st	12	25	13	TTCGTGATGAAGATACGTCTGGAGG
	103
		138123	pm:st	11	25	13	CGAGACTTGACGGTGTATTTGTTCT
3693087	main
	104
		344061	pm:st	14	25	13	GGGTCCATCACTTTACCTCGGGAAG
	105
		310835	pm:st	13	25	13	CTAGCCTGGCAAGTACGACGGATAT
2561989	main
	106
		1011432	pm:st	8	25	13	GTATAAGTGTTTTTTCCTTCCTAAC
	107
		1014722	pm:st	11	25	13	CGGACCGGTATAAGTGTTTTTTCCT
	108
		31464	pm:st	12	25	13	CATTTTAACCGTAGTACGGACCGGT
3319970	main
	109
		223488	pm:st	13	25	13	CCTCTGCTTCTACTAACCCGTAGGT
	110
		133515	pm:st	10	25	13	CTACTAACCCGTAGGTTGTTTCAAT
3417853	main
	111
		498697	pm:st	16	25	13	AGGTTCCGTTGACGAGAGCGGACCC
3321576	main
	112
		1036183	pm:st	10	25	13	AACTTCTCCGTCTACTTCTCCTTAT
3292763	main
	113
		926228	pm:st	10	25	13	TCACAGACAGAGGTATTGGTGTAAA
	114
		211122	pm:st	10	25	13	TGTCTTGGACCGTCAACCTAATTAT
3526393	main
	115
		174980	pm:st	15	25	13	GACCGCTTCGTGCTCCGGAAGAAGT
2716339	main
	116
		546703	pm:st	16	25	13	GAGCGTGGGCAGACCCTTAGGACCT
	117
		394169	pm:st	16	25	13	CGAAAGGGTCTCTGGGCCCCTACCT
	118
		1068842	pm:st	16	25	13	GAACCGTCTCTCTATCGGCCCGAGG
3621697	main
	119
		35747	pm:st	12	25	13	ATGCTCTACATAAACTCGCCGGTAG
	120
		819054	pm:st	13	25	13	CCATGCTCTACATAAACTCGCCGGT
3736703	main
	121
		375360	pm:st	17	25	13	CGTGGCCCTTCTGGAGGTCCGACTG
2539139	main
	122
		631125	pm:st	16	25	13	CGGTCTGAACGGGTCAAGGCACCAG
	123
		96689	pm:st	16	25	13	GCCACCACGGTCTGAACGGGTCAAG
3592375	main
	124
		1081250	pm:st	12	25	13	ATAAGTCGGGAGTAGCAAAGCTTCG
	125
		666588	pm:st	12	25	13	TATAGTTCGGACAACTGACCCTCCT
3849940	main
	126
		513095	pm:st	18	25	13	AACGGTCCGCACGTCCCTGGGGGAC
3336901	main
	127
		161897	pm:st	17	25	13	ACCCTTCGGGACTGGTTGTGGGCCG
3788308	main
	128
		1089897	pm:st	20	25	13	GAGGGGAGCGGTGGCGGGCTCGGGT
	129
		256068	pm:st	20	25	13	AGGGGAGCGGTGGCGGGCTCGGGTC
3838997	main
	130
		638653	pm:st	12	25	13	TACCCTCGCTCGGATAAAGAAACAC
2964204	main
	131
		338275	pm:st	11	25	13	GTACCCCACATGGATATGAAATTCG
	132
		774666	pm:st	12	25	13	GAGTCACCAGAGGATCATTCTTCAG
3882593	main
	133
		409943	pm:st	11	25	13	TCCTACGAAAGGAGCAGTAGTTACT
3398527	main
	134
		229557	pm:st	13	25	13	TTTGAGGTCGACCTAGCTCGACAGT
	135
		584528	pm:st	14	25	13	TCACGGTGGCAAGGTCCTTTGAGGT
3826696	main
	136
		776699	pm:st	11	25	13	GGACGTTCTACTTCGCTGTACTTTA
	137
		753073	pm:st	11	25	13	GACGTTCTACTTCGCTGTACTTTAC
	138
		652908	pm:st	11	25	13	GTTCTACTTCGCTGTACTTTACCAC
3927980	main
	139
		106148	pm:st	10	25	13	TCCAAAACCTGTAGAACGGTAAAAG
3428523	main
	140
		706463	pm:st	14	25	13	AGAGAGGAGTATCTGACGGACCCGA
3326280	main
	141
		917798	pm:st	14	25	13	GCCTGTGACATACTCCAAAGGGAGG
2768276	main
	142
		10348	pm:st	9	25	13	CATGTAGTGGGTACTACAGTTAATT
3538575	main
	143
		174716	pm:st	9	25	13	CCTTACAATAACTTCGGCAAATGTT
	144
		830840	pm:st	10	25	13	TCGGCAAATGTTATCTGACTTAGGA
	145
		192156	pm:st	9	25	13	TGACTTAGGAATGTTTTTACTGCTG
3825542	main
	146
		1098597	pm:st	13	25	13	TACCCATTACCACACTTCCTTCCGG
	147
		523624	pm:st	14	25	13	ACCCATTACCACACTTCCTTCCGGG
3979764	main
	148
		775498	pm:st	13	25	13	CCGGGACATTGGTTCTATGACTGAC
2853447	main
	149
		178834	pm:st	10	25	13	CGAGAACACGTTTCATCACAACTAT
	150
		720423	pm:st	11	25	13	AGTCGAGAACACGTTTCATCACAAC
3906799	main
	151
		1030525	pm:st	19	25	13	GAGGACCGGTTACGGCTCCGCCGGC
	152
		177111	pm:st	20	25	13	GGCGGTAGGGCGCACCGCCGAAGCG
2519280	main
	153
		916188	pm:st	8	25	13	AGAGTAGAAACGTTTGTTGACTTTT
2734053	main
	154
		12178	pm:st	12	25	13	CGACCAAGAGCCGAAGTAGGAAAAT
	155
		256573	pm:st	13	25	13	AATGGAAGCCAGAAGCCTCACAGAG
3878331	main
	156
		988039	pm:st	12	25	13	CATTTTAAGTATTCGGCTCCGGCGT
	157
		1095292	pm:st	12	25	13	ACGGTGTGGATCGAACGAAAGTCTT
3385076	main
	158
		767516	pm:st	9	25	13	TCAATGTTTACTTACGCATGGTTCT
3157406	main
	159
		654540	pm:st	16	25	13	GTCGGGCCTTTCAGGACTCGTCCCT
	160
		950507	pm:st	13	25	13	GTTCTCGGACCTGTTCACACTGAAG
2726074	main
	161
		831404	pm:st	14	25	13	ACGCTGAGCACTGGTTGTACGACAC
3691197	main
	162
		843121	pm:st	17	25	13	AGGCCGAGGACTGCGGTGTGGGACT
	163
		978034	pm:st	18	25	13	CGAGGCCGAGGACTGCGGTGTGGGA
2424172	main
	164
		702458	pm:st	14	25	13	GTCATAGAACCATCACCGACCCAGG
	165
		106663	pm:st	12	25	13	CATCACGAAGCAAGGTACCTGCAAT
	166
		702064	pm:st	12	25	13	TAGGACGCTTATACCCATCACGAAG
	167
		655717	pm:st	13	25	13	ACACCGCCAAAAGGATTAGGACGCT
3891613	main
	168
		252565	pm:st	11	25	13	TTTCCTTACTAGTCTGTCTCGTCCT
	169
		117515	pm:st	11	25	13	TACTAGTCTGTCTCGTCCTTCTTTC
2593552	main
	170
		1015171	pm:st	13	25	13	CTGTCGACAGGTACCTTCCAAGTGT
2677727	main
	171
		154023	pm:st	12	25	13	CGTGCCTTAAATCTGCCGGAACATT
	172
		399486	pm:st	13	25	13	CAACCGGGTCAGAGAGCATAGACAT
2721982	main
	173
		864517	pm:st	13	25	13	CCGGTGGGTAATGGAGCTCTAGTAT
2663856	main
	174
		562034	pm:st	13	25	13	TGAGCGCTTCACCTTAAACGGGTCT
3353965	main
	175
		316780	pm:st	15	25	13	GAAGACCTTTCCTTCCGGCACCGGA
2378939	main
	176
		504006	pm:st	14	25	13	TACGAGAAGTTAAGCCACGAGGCGG
	177
		630795	pm:st	15	25	13	GGGGTCGAACCGCAGGACTCTTTAC
3265958	main
	178
		191754	pm:st	15	25	13	GGAAGAGGACGACCGGTGTCAGTCT
	179
		421909	pm:st	15	25	13	GAAGAGGACGACCGGTGTCAGTCTC
2942601	main
	180
		112195	pm:st	9	25	13	AGTTTCAGGCTTGTCTATGGTTTAA
	181
		571979	pm:st	10	25	13	TACTTCACTAGTTTCAGGCTTGTCT
2819959	main
	182
		463815	pm:st	11	25	13	TATTACTTAGACCAGTTCCGTCGGT
2467291	main
	183
		15264	pm:st	11	25	13	GGTTGGTTTCAGTAGACAAGCTATC
3476099	main
	184
		689463	pm:st	10	25	13	ACGGTATGTTACATCCAAGACGAAT
	185
		358456	pm:st	12	25	13	ATCATCGGCCAAGGGTAAACGGTAT
	186
		169624	pm:st	11	25	13	CTTGCGTATAACTGTCGTGCGAAAT
	187
		347103	pm:st	12	25	13	CCGAGACTTGGATGTCAGAGTTTCT
3811488	main
	188
		660578	pm:st	8	25	13	TTACGTGAGATAATTACTGTTTGTC
	189
		122798	pm:st	7	25	13	CTTTAACTTTACGTGAGATAATTAC
3602306	main
	190
		1089352	pm:st	15	25	13	CGTGTGGAAGCGGAGGCTAAGGCTT
	191
		283291	pm:st	15	25	13	GTGTGGAAGCGGAGGCTAAGGCTTG
3671721	main
	192
		35413	pm:st	14	25	13	CGGCGGTGGGTACTTTCGTAAAGAC
	193
		669148	pm:st	13	25	13	CACTAAGGATCAACATCGGTGGCCT
	194
		475504	pm:st	14	25	13	GGTGGCCTACACGACTCCGGATTTA
3619839	main
	195
		480143	pm:st	13	25	13	GCCCAGTTCACCGTTATGTACCATG
3848542	main
	196
		623390	pm:st	14	25	13	TACAGTGGAAAAGCCCGCGTCGGTA
	197
		330045	pm:st	13	25	13	AGGTCCGAACGAAGCCTCAGTATCA
2542797	main
	198
		162111	pm:st	15	25	13	GTTCCGGTCCAAGAGGCAATCGAGG
	199
		941981	pm:st	12	25	13	ACGAAACCTGGATTTACCGGAGTAC
	200
		563855	pm:st	13	25	13	CCCAAAGAGCGTATCCTGGAAAGGT
3144868	main
	201
		317998	pm:st	10	25	13	ATCTTGACGGACCTAAGGTAAATAC
	202
		238391	pm:st	10	25	13	ATCGTTCACGATAAAGTCGTTGTTG
3040900	main
	203
		407548	pm:st	10	25	13	GGACAGACATACGACTTGAAACAAT
3205125	main
	204
		1062056	pm:st	14	25	13	GCCCTGCTTGGAGGCTCAACGTTAT
	205
		909603	pm:st	11	25	13	AAGAACTTTGAGATTCACGGAACCG
3816754	main
	206
		506875	pm:st	14	25	13	CGCAGTAGGACTCGCAGTTCAAGAG
3456850	main
	207
		539012	pm:st	15	25	13	TGGGAGCACGACTGGTCACTGGTCA
	208
		267574	pm:st	16	25	13	GTGGGAGCACGACTGGTCACTGGTC
	209
		773694	pm:st	16	25	13	GGTGGGAGCACGACTGGTCACTGGT
3568081	main
	210
		776616	pm:st	11	25	13	TTTACCGACCATACCAAACAGACAC
	211
		330320	pm:st	12	25	13	GTCCCCAGTTTTGGTCTGATTGTCA
	212
		299305	pm:st	9	25	13	GACCTCTTTAGCGTAAGTATTTTGT
3214958	main
	213
		996308	pm:st	13	25	13	GCACGACGCCAAAGACTTCAAAGGA
	214
		331867	pm:st	13	25	13	GCAGCACGACGCCAAAGACTTCAAA
3707456	main
	215
		239913	pm:st	13	25	13	TGACACCCGCAGAAGAGAGGTTTCT
3775694	main
	216
		279928	pm:st	12	25	13	AGGTCTTCTTGGGAGTCGGTTTTGA
	217
		749129	pm:st	11	25	13	AGTCGGTTTTGACAGAAGCATCTTC
3225511	main
	218
		742227	pm:st	11	25	13	GGAATAAGTCCACCTGTTGTGTTTC
	219
		249989	pm:st	12	25	13	CCTAAGAGGGAATAAGTCCACCTGT
2476518	main
	220
		1098714	pm:st	19	25	13	GGGAGCCTCTCCTGGGCCGCGTGCT
2767981	main
	221
		135567	pm:st	13	25	13	ACCGAATACGTTGACGGTACCTGAC
	222
		390107	pm:st	12	25	13	GTTGAGATTCGTAGTCACGAGCCTT
3890189	main
	223
		833531	pm:st	14	25	13	TCCCCTGTAGGACTGGTAAGACCTC
	224
		191545	pm:st	13	25	13	TAGGACTGGTAAGACCTCGTTGTGC
3066857	main
	225
		645220	pm:st	9	25	13	TTTTCCCTACCTTGATGTAAGAACT
3611022	main
	226
		872910	pm:st	14	25	13	CGGTGAGTGTCAGTATGGAGCCCAT
	227
		703133	pm:st	13	25	13	CCGTGTAAGCTGATCCAGGATGTCT
3466714	main
	228
		13498	pm:st	13	25	13	CTCACCGACCCGACTACGATTTATG
	229
		821749	pm:st	13	25	13	GAGTAGAACGAGAACCCGATCAACC
3298694	main
	230
		943763	pm:st	13	25	13	AGGACGTCTCGCTCTTCTAGTGGAT
	231
		413885	pm:st	15	25	13	GGTAGAAGCTCCTCTTGCGCCGGTT
3332520	main
	232
		46425	pm:st	14	25	13	TAGTAGAGGCCTAGGGAGAGTCACC
	233
		350559	pm:st	15	25	13	GAGAGTCACCGTCGGCTCTTCTTGG
	234
		680977	pm:st	14	25	13	GCTCTTCTTGGTGTGGTCAACGGAC
3251567	main
	235
		982970	pm:st	11	25	13	GGGATGGTCACGACTATTTCAGAAA
	236
		896694	pm:st	12	25	13	AGCACTCTCGGATCTCCGGAATTTT
3737201	main
	237
		600991	pm:st	18	25	13	TCGGGGGCCGAGTGGTTGTCGCGGT
3528913	main
	238
		101105	pm:st	16	25	13	CCCGGAGGGCAACTGGGATACATCG
	239
		816605	pm:st	14	25	13	TCTCAGAGGAGACATGCACCGGTAC
2578844	main
	240
		293811	pm:st	12	25	13	GATGTCAGCCTCGTTTACACGTTAC
2716794	main
	241
		321175	pm:st	9	25	13	CTTTTTTCTTGACTCGTAACCGTTT
	242
		944067	pm:st	12	25	13	CTCGTAACCGTTTTTCGACTCCTAC
	243
		56271	pm:st	13	25	13	CGAATCCCCTACTTTCCGACGGAAA
	244
		306715	pm:st	14	25	13	GGGAAGACTCGCAAAGACTGTCGAG
3469904	main
	245
		755510	pm:st	16	25	13	CGGCCGAGGAGGTTACACCCGTAGT
	246
		588092	pm:st	15	25	13	TTGCGGCACGTGACCAAGGCTTTCC
3404681	main
	247
		446684	pm:st	13	25	13	TACCGAGACGTGAGAGGGTCATAGA
3017235	main
	248
		896784	pm:st	11	25	13	ACGATGGCTCTTCCTAAAGAACCTT
	249
		473622	pm:st	12	25	13	GATGGCTCTTCCTAAAGAACCTTCG
3053829	main
	250
		763672	pm:st	16	25	13	GGACGCAGGGCTTCCGAAGAGATCC
	251
		141356	pm:st	19	25	13	GACGGACGGCCGTCCGCGGTGTTCG
2964442	main
	252
		543754	pm:st	14	25	13	GGTGGAGTGGTCCTCACAAGTCAAC
3116658	main
	253
		442085	pm:st	12	25	13	AGTTTCCACTAGAAGCTGCGGTTAC
2711758	main
	254
		460751	pm:st	11	25	13	GTCGTGTGGACTCACTACTACTAAT
	255
		715378	pm:st	13	25	13	CCTGTCGTGTGGACTCACTACTACT
3408042	main
	256
		114679	pm:st	12	25	13	CGAGTGGACAACACGAAACGGTATT
	257
		808460	pm:st	12	25	13	GGACAACACGAAACGGTATTACTGG
3954931	main
	258
		540788	pm:st	15	25	13	GCGTGCCGGCTGAAGCAGAAGTACA
3883963	main
	259
		538973	pm:st	14	25	13	CCCCTGGTCGATTCAGAGACGTCAT
	260
		1045460	pm:st	13	25	13	CGTTGAACCTAATCTCCCCGGGTAT
	261
		827559	pm:st	12	25	13	AGGACCTATGACTGATTGAACCCAC
3302584	main
	262
		604941	pm:st	13	25	13	AGGGTCGTCCTTTTACCGGTAACGT
3824974	main
	263
		767723	pm:st	14	25	13	TCCTGCCCGGACTTTCGTAACTGAG
	264
		107658	pm:st	15	25	13	ACAGCCACTGGTAGAGCGTCCTACG
2503434	main
	265
		405159	pm:st	16	25	13	GTCGGAGCGGCTCCTCTCGTTCAAG
3457925	main
	266
		272327	pm:st	17	25	13	TGTCGATCTCCAGGGCCCGCGTGGA
3878538	main
	267
		615283	pm:st	18	25	13	TTCCGGCACCACGTCGCGCAGTGGG
	268
		218675	pm:st	19	25	13	CACCACGTCGCGCAGTGGGCCCGGT
	269
		451088	pm:st	19	25	13	ACGTCGCGCAGTGGGCCCGGTCGCA
3179660	main
	270
		43005	pm:st	15	25	13	TTGTCGGGCGTCGTATACGGGATCC
	271
		816188	pm:st	16	25	13	CGGGCGTCGTATACGGGATCCCACT
2865886	main
	272
		464077	pm:st	8	25	13	CAACTAAAGAGTTACGATTGATTAG
	273
		321805	pm:st	8	25	13	AACTTCAACTAAAGAGTTACGATTG
3336341	main
	274
		419499	pm:st	14	25	13	ACTGTCGCGTGCTAGTCAAGTTCCG
3399015	main
	275
		1029287	pm:st	15	25	13	GAGGACCCTGCTCTTCCTGAGTAGG
	276
		583150	pm:st	13	25	13	ACCATAGGATAGGTGGGTTCCCTCT
3142978	main
	277
		42203	pm:st	13	25	13	TTGGGTTGGAGACTTCCCGTCTTGT
	278
		1074039	pm:st	14	25	13	GGTTGGGTTGGAGACTTCCCGTCTT
2328939	main
	279
		460599	pm:st	12	25	13	GAAGTTCCGGGTGTCCTTGTAAAAC
	280
		290922	pm:st	14	25	13	ATCGTGGCGGAGGAACCTGTAACAG
3221428	main
	281
		106794	pm:st	16	25	13	GATGTGTGGCGTCGACGACGTCACC
	282
		907528	pm:st	14	25	13	ATGATGTGTGGCGTCGACGACGTCA
3308624	main
	283
		857473	pm:st	14	25	13	GCACTAGACATGTCCCCGAACGGAT
	284
		970587	pm:st	12	25	13	AAGACTTGGTCCTTGGCTAGAGCAT
3042023	main
	285
		1009916	pm:st	7	25	13	GGAATATCTATACTTGACTAACTAT
	286
		213369	pm:st	7	25	13	TAGGAATATCTATACTTGACTAACT
3680542	main
	287
		525168	pm:st	13	25	13	AACCTTCGTTTACATGGACCTCGCG
3197956	main
	288
		211801	pm:st	14	25	13	ACGAAGGTGTACACGGTCAACGGAC
3937205	main
	289
		1832	pm:st	13	25	13	GGCTCGATGTGACCTTTAGGAGTAG
	290
		870624	pm:st	11	25	13	GGACTGAAACAATTTGTCTGGAGAC
2406747	main
	291
		424700	pm:st	11	25	13	CCTAAGGCCAACTTAGAGAAATGGT
	292
		1038864	pm:st	16	25	13	CGGGACTCGGGCCTAAGGCCAACTT
3985200	main
	293
		589208	pm:st	10	25	13	CTCGTCGAACCTTTTTATGAAGTTC
3741750	main
	294
		433093	pm:st	15	25	13	ACACTGTTCGGGAAGAGCCTCCTCG
3756610	main
	295
		886929	pm:st	15	25	13	GGGTCCCCGTGAAACCCTAACTGGT
	296
		661262	pm:st	15	25	13	TTATGGGCGGACTACAGCACCCGGT
3940111	main
	297
		266001	pm:st	15	25	13	GACAGCAAACGGTAGCCGGACTGAG
	298
		1084806	pm:st	13	25	13	CGACCCACAGATAAACGCCTAGAAG
	299
		786947	pm:st	15	25	13	CTCAAGGCGGTCTGGAAGGCGTTCT
3765081	main
	300
		139077	pm:st	13	25	13	GACGACTGGTTTCAGACCTTGGTCT
3874448	main
	301
		50986	pm:st	16	25	13	TACCTGGGGGTGTACCGCCTCGTCT
3662521	main
	302
		141797	pm:st	15	25	13	TGGTGTCGGAAGAACAGCCCGTCGA
3634018	main
	303
		795430	pm:st	11	25	13	TTCTCCTGGTAAGTTCCGTGAGTAT
2570657	main
	304
		46791	pm:st	13	25	13	AAGTCCGTTGCGGTAGGTTTCACGT
3119573	main
	305
		895023	pm:st	20	25	13	GCTCGCCGCCCGACCGACTGGGGCT
3849166	main
	306
		781926	pm:st	15	25	13	CTTCCTAGGCATGTCCCCGGGTTGT
3651966	main
	307
		293568	pm:st	9	25	13	AACACAAAAGTGGTCTAGTCAAAGT
	308
		1081251	pm:st	10	25	13	AAAAGTGGTCTAGTCAAAGTCTCTG
3487305	main
	309
		578633	pm:st	9	25	13	AGTCTCAAAGCTGAAATAGTTGTTG
	310
		172403	pm:st	8	25	13	CAAAGCTGAAATAGTTGTTGTGAAT
3311861	main
	311
		932670	pm:st	13	25	13	CCGTTGACACCGTTTCAGAGCTTCT
3739949	main
	312
		296011	pm:st	16	25	13	AGATGAAGCCGACGTCGGAGTCGCG
	313
		931800	pm:st	18	25	13	GGGCGCCGTAGAGCGACGACCCAGA
3144909	main
	314
		602912	pm:st	13	25	13	ATGAGGTCAGCATCGTTCTCAGAGC
	315
		653904	pm:st	13	25	13	CCCTCTATGAGGTCAGCATCGTTCT
2404620	main
	316
		717591	pm:st	14	25	13	CCTCTGGAGTAGAAGAGACCGTACG
3891050	main
	317
		738450	pm:st	17	25	13	CACCCGGCCGTCCTTCTACCGCTTG
2541344	main
	318
		171370	pm:st	9	25	13	CTTGTCTCTATACTACGACTTAAGA
2907197	main
	319
		988041	pm:st	9	25	13	AATTTCATCCTCTCGGATGTATAAG
3791184	main
	320
		259026	pm:st	11	25	13	TAACGTTGAGATGGCCCTAAAACCT
3083042	main
	321
		201574	pm:st	14	25	13	GTCCCAGGCCCGTCAGTTACGTTTA
3371563	main
	322
		868337	pm:st	18	25	13	GCCCTCGGTTGGGTCGGTTGGGACG
2492088	main
	323
		127197	pm:st	14	25	13	ATGACGAACCGACATGACGCCGTTG
3661659	main
	324
		492320	pm:st	16	25	13	CCCCTGTCCGACTGCCTCAAGGCTT
	325
		897536	pm:st	15	25	13	CCCTGTCCGACTGCCTCAAGGCTTT
3300648	main
	326
		973715	pm:st	15	25	13	CAAGTCTATGGAAGGCGGCGTCTGC
3923733	main
	327
		1002096	pm:st	15	25	13	CACCAGGACTTCTGAGGCCGGTTCT
2441980	main
	328
		642416	pm:st	15	25	13	ACGCCGAGTTGCTGTCGAAGACCGT
	329
		1090487	pm:st	14	25	13	ACCTGTCCAAAGACGACGCCGAGTT
3336339	main
	330
		52315	pm:st	15	25	13	GTCCGGTAGACGCTAGTCACCCTGT
3189167	main
	331
		383203	pm:st	14	25	13	CGACCGAAGCTAACGACTCCTGATG
3015632	main
	332
		338196	pm:st	18	25	13	CCGGAGAAGGGACGGAAGACCCCGG
3282248	main
	333
		1040710	pm:st	11	25	13	CGAGTTCGTGAGTGTGTTTTTTGGT
2385319	main
	334
		92417	pm:st	8	25	13	ACCTTCTATATAACTGACTTAGTCT
	335
		611454	pm:st	13	25	13	AAGGTCCATCGGGTTCTCGATAGTC
	336
		137371	pm:st	11	25	13	TAGTCCCCTTCTATACGTAGTCAAG
	337
		850422	pm:st	12	25	13	GTCAAGGTAGCTCGGTAATGATGTC
3577080	main
	338
		922244	pm:st	17	25	13	CACTCGCGGGGTGGCTGACACACGA
	339
		997472	pm:st	15	25	13	AAAGGTTCACACTCGCGGGGTGGCT
3030354	main
	340
		1085467	pm:st	10	25	13	CTGTAAAACCGCGTTCAAAATGTCT
3919838	main
	341
		158297	pm:st	16	25	13	AGCGCGCGCTTGACACGGCTGTCAA
	342
		51011	pm:st	13	25	13	AGGTGGTTGACCTGTAGCTGCTGAA
	343
		705279	pm:st	14	25	13	CCCCGAGTTGCATGACCAGTTGTTG
	344
		993800	pm:st	15	25	13	TTGTTGCGCCGGCAGCGGAAGTTCT
2883642	main
	345
		220663	pm:st	14	25	13	CTGGAAGACCCGTTGAGTACCCTCT
	346
		985628	pm:st	14	25	13	GCTTGCTACTAGGAACCCCTGGAAG
3757647	main
	347
		1053386	pm:st	14	25	13	CGGCGCGTACGGATTCCTCATATAG
	348
		900599	pm:st	13	25	13	GCCGTAGTAGCTCAAGGTACAGTAG
3358974	main
	349
		756877	pm:st	15	25	13	CGGGCAGAAGCTGTTGGACTACGTC
	350
		486171	pm:st	14	25	13	AGCGTCGGTTCAAGCTACCGTAGGA
3801360	main
	351
		60460	pm:st	10	25	13	ACCCTAAGAAAGAGTACAAGTCATG
3451604	main
	352
		509939	pm:st	10	25	13	ATAGACTGCGACTTCCCTTAAAAGA
3118708	main
	353
		807050	pm:st	14	25	13	CGTCCTGCGTCGCTCCAAATGTAGA
2317489	main
	354
		729567	pm:st	14	25	13	GTGGTTCGCCCTGACACAGTAGAGT
	355
		7810	pm:st	14	25	13	GGTTCGCCCTGACACAGTAGAGTCT
3257568	main
	356
		789274	pm:st	15	25	13	TCTCGTTGAAGAAGTTCCCGGGCCG
	357
		12211	pm:st	14	25	13	AGTTCCCGGGCCGAGATACTACAAC
3667246	main
	358
		642306	pm:st	15	25	13	CAGTGTAGGCTACAGGACGTGAGCC
2832438	main
	359
		259333	pm:st	8	25	13	CAATGCAATAATACGTTATGCTGAT
	360
		682051	pm:st	11	25	13	ATCTCTGCCTAGCAGTGGTATAAAG
	361
		856139	pm:st	10	25	13	TGGTATAAAGAATCCGACCGGAAAT
	362
		1031168	pm:st	12	25	13	TCCGCCGGTCCGGATAAAAGTTAAA
2395133	main
	363
		745990	pm:st	10	25	13	AAACGAAACCGGTGAAGTTGAGTAT
	364
		53431	pm:st	11	25	13	CCTGAGTATTTAGGTGCAGAGAAAC
	365
		283838	pm:st	13	25	13	CGCAGTGAAGACGAGCCTGAGTATT
	366
		1034809	pm:st	11	25	13	AAGTAGAATACGAGACGCAGTGAAG
3373904	main
	367
		858931	pm:st	13	25	13	ACGAACACCCAAAACCGTAGTGGAC
	368
		1093080	pm:st	13	25	13	ACGACGAACACCCAAAACCGTAGTG
3758098	main
	369
		311755	pm:st	11	25	13	CTAGAAGTCACGTTAACGGAGTTAC
	370
		407941	pm:st	11	25	13	ACTGTACTAGAAGTCACGTTAACGG
2449602	main
	371
		963958	pm:st	10	25	13	ACGACGATGAGAAGAAAACCCTTAT
3291310	main
	372
		609673	pm:st	17	25	13	GTAGCCCGCGACTCCCACTCTTCCC
2693062	main
	373
		232297	pm:st	13	25	13	GTAGCCCGACGAGATACACAAACCT
	374
		628346	pm:st	14	25	13	TCGCCACCGCAGATGAGGTACTAGA
3083940	main
	375
		796833	pm:st	16	25	13	AAGATGGTTCGCGACCTGCTGGCCG
	376
		337462	pm:st	13	25	13	AGAAGCTCTTAATGTGGCCCCAGGT
3911817	main
	377
		853263	pm:st	12	25	13	TCATACGACATAGCACCCGACCAAT
	378
		387060	pm:st	13	25	13	GTCGAACGTGTTCCCTCGAGTGAAT
	379
		147560	pm:st	14	25	13	ATATCTGCGGGTAACGGGACGACGA
2790580	main
	380
		207459	pm:st	8	25	13	ACGATAATAATTGTGTAACTGCCAT
	381
		285994	pm:st	9	25	13	AAGTTTTAGAAAGGCCAGTATTACG
3854649	main
	382
		115876	pm:st	14	25	13	AACTACTCGGTTCACAGCATGGCCG
3779223	main
	383
		978061	pm:st	21	25	13	CGGACGGGATCAGGGCGCGCGGCGG
2743327	main
	384
		984865	pm:st	14	25	13	TACTTTGCTCCAGCGGAAGGGTCGT
	385
		859382	pm:st	15	25	13	TTTGCTCCAGCGGAAGGGTCGTCGT
3784351	main
	386
		68531	pm:st	15	25	13	GTGTCGCCAAACAAGGGGAAGAGCC
	387
		902636	pm:st	16	25	13	ACAAGGGGAAGAGCCCTCACGCGGT
2624316	main
	388
		226781	pm:st	15	25	13	ACCCTGGATGCCGTTCTAGACCCTC
	389
		164299	pm:st	15	25	13	TGGATGCCGTTCTAGACCCTCCCGT
3035254	main
	390
		381734	pm:st	14	25	13	ATCGGTTCGGCAATGTCAGGAGCAG
3261214	main
	391
		575043	pm:st	13	25	13	ACACGGGTTCGTTGCCTTTGAGAGT
3843388	main
	392
		781893	pm:st	19	25	13	TACCGCCGCCGTGACTCCCGGGGCT
	393
		283174	pm:st	20	25	13	ACCGCCGCCGTGACTCCCGGGGCTG
	394
		70661	pm:st	21	25	13	CGCCGCCGTGACTCCCGGGGCTGGG
	395
		297033	pm:st	20	25	13	CCGCCGTGACTCCCGGGGCTGGGTC
2327052	main
	396
		530641	pm:st	13	25	13	TCTTACAATCCGAGAGGTCCCGAAG
	397
		891184	pm:st	13	25	13	GTCGACCAAGACCTCAAGATCCTGT
	398
		117290	pm:st	14	25	13	TCTCCGGGTGTGGAACTATAGGTCC
	399
		363299	pm:st	14	25	13	GTTTTTAAGGAGACGCGACCCCAGG
2960939	main
	400
		978485	pm:st	13	25	13	CGGGAACGCACGGAACTTAATGAAG
3757426	main
	401
		1042793	pm:st	13	25	13	ATGGCCATGAACGTACCGTGTGTCT
	402
		459721	pm:st	13	25	13	GACGAACAGTGCACTCCTAGGGTAT
	403
		791661	pm:st	14	25	13	GGAGCAACATCTCGGTGACGAACAG
	404
		366825	pm:st	15	25	13	CGTGAGGACATCTGGCCCTGTGACT
3663373	main
	405
		1082728	pm:st	17	25	13	CCTCCGGGATGAAACGCGAGACCGG
	406
		104206	pm:st	16	25	13	CCGGCGAACCTCGTGGGCTACAAGA
3990601	main
	407
		696874	pm:st	15	25	13	TCTGCACCCGATGGCCAGAAGGAGT
2966590	main
	408
		868078	pm:st	12	25	13	TAAGGAACCCGACATTACCGAGTGT
	409
		954942	pm:st	11	25	13	CAGGGTTAAGCCTAGCGTAAAGTTT
3445169	main
	410
		756602	pm:st	12	25	13	AACTTGAATGTGGTGGTCGGTTCTC
	411
		894678	pm:st	12	25	13	CTCTCCACGGCTTCAAAGTAACTTG
2656979	main
	412
		827825	pm:st	12	25	13	TTAACGGAAGGGAGTGATGACTGCT
	413
		417718	pm:st	13	25	13	TAACGGAAGGGAGTGATGACTGCTC
	414
		626291	pm:st	13	25	13	AACGGAAGGGAGTGATGACTGCTCT
	415
		97114	pm:st	15	25	13	CGGAAGGGAGTGATGACTGCTCTGG
3551319	main
	416
		44035	pm:st	10	25	13	ACCAAGTTTACCGTACCTGTAAACA
	417
		425943	pm:st	10	25	13	CCAAGTTTACCGTACCTGTAAACAT
3757972	main
	418
		619395	pm:st	13	25	13	ATTTTGCTCGTAAACCTCCCGGGTG
	419
		605053	pm:st	12	25	13	AAGTGGAAATTCGTCTCGTCAGTCC
	420
		152688	pm:st	13	25	13	CTCTACAGAACGTGACCGATGGAAC
2477395	main
	421
		307209	pm:st	10	25	13	ACTACCTTGTTTCTGTCTATGGAAG
	422
		211976	pm:st	10	25	13	ACCTTGTTTCTGTCTATGGAAGTCT
3665188	main
	423
		742696	pm:st	16	25	13	CGGACCATCGGTGGACTCTTGTCGC
2490335	main
	424
		387747	pm:st	13	25	13	GGGTTCGTCACAATTAGGACCGATG
	425
		492385	pm:st	12	25	13	GTTCGTCACAATTAGGACCGATGAC
	426
		846104	pm:st	14	25	13	ACACACTCGGACTGGAGTTCGTGTC
3023983	main
	427
		308108	pm:st	15	25	13	TGTCGTCCGAGGGAGACATAACCGC
	428
		753886	pm:st	16	25	13	CGAGGGAGACATAACCGCACCTGGG
2658284	main
	429
		34005	pm:st	14	25	13	GGGTCCCCTGAACTAGCTTCACAAG
	430
		711212	pm:st	13	25	13	TTCACAAGGCAGGACCGATAGTCGT
	431
		774517	pm:st	12	25	13	GGACATGAACCCACTACCAATGCAA
	432
		583762	pm:st	11	25	13	CCAATGCAATAGTTGTATCGTGGAC
3077135	main
	433
		422370	pm:st	13	25	13	GACCCCGTGAACTTAGAACCTGACT
	434
		40214	pm:st	14	25	13	AGGAAGCAGTTTTGTGGGACCCCGT
3256632	main
	435
		808055	pm:st	13	25	13	TTACTACCCGACCTGGTTATGGCAG
	436
		449559	pm:st	14	25	13	ACCCGACCTGGTTATGGCAGACTGT
3633898	main
	437
		33908	pm:st	12	25	13	CCTTTACGGAACCAAGGGTTCTGAT
2520017	main
	438
		63989	pm:st	11	25	13	ACCGTCTTTTCGTCTCATAGTCTAG
3850211	main
	439
		53767	pm:st	15	25	13	CACTTCCTGTTGTGGGGACGAACCC
	440
		1063655	pm:st	14	25	13	GACACTTCCTGTTGTGGGGACGAAC
3272116	main
	441
		138911	pm:st	19	25	13	GTCGACCCCAGGTCGAGGGGGGGAG
	442
		580873	pm:st	19	25	13	ACCCCAGGTCGAGGGGGGGAGGACG
3757409	main
	443
		268235	pm:st	12	25	13	TCCTCTTCGATGGAGTATACCACCT
	444
		550595	pm:st	14	25	13	GGTTAACTCTAGCTGGGTGTGGCCT
3378478	main
	445
		362080	pm:st	14	25	13	CGTGCTTCGGTAACTCTGCCTGTAG
3753945	main
	446
		406525	pm:st	14	25	13	CGTTCTGGGATTCTTGGTAGTCGGG
	447
		148584	pm:st	11	25	13	GAGTCTCTTCTAGTCGTCTTTCAGA
	448
		855975	pm:st	12	25	13	CCGAGAGTCTCTTCTAGTCGTCTTT
	449
		425051	pm:st	13	25	13	GTCCGAGAGTCTCTTCTAGTCGTCT
2507175	main
	450
		511514	pm:st	8	25	13	AGGTATCAGTATAAGATGGTTTTCT
	451
		677435	pm:st	10	25	13	CAGTATAAGATGGTTTTCTTACCGG
3955444	main
	452
		242676	pm:st	11	25	13	ATCAACCGAGTATGAGATATCGTCC
3985336	main
	453
		1101184	pm:st	13	25	13	GGACACTCGTCCTATCAATTCGGAG
	454
		1098779	pm:st	15	25	13	CACCGTTGTCGAACGGCGGGAAGAT
3708540	main
	455
		577306	pm:st	12	25	13	TCGTACAACACACTCCCTACAGTGT
	456
		198064	pm:st	16	25	13	ACAGTGTCTTGGTCCGCGGGACTCC
3020410	main
	457
		367353	pm:st	11	25	13	TGGGTGACAAACTCTTACTACGATG
2406692	main
	458
		4158	pm:st	16	25	13	GGAGCCCTTCGTAGACCACTCGCTC
	459
		575638	pm:st	16	25	13	GACGGAGCCCTTCGTAGACCACTCG
3352605	main
	460
		738215	pm:st	12	25	13	ACTTGGTGGACCCTAATCAGTTCAG
2488265	main
	461
		1024404	pm:st	14	25	13	CCGAGACTCGAAGTACACCACCAGT
3720717	main
	462
		293638	pm:st	13	25	13	GGAGAGCAGGAACCTATCTAAGTCG
	463
		185919	pm:st	14	25	13	ACGTTTCTTGCCGAACCGAACCGAG
3550450	main
	464
		220329	pm:st	12	25	13	GTCTGGAAAGACTATAGGGACGAGA
3707148	main
	465
		495473	pm:st	13	25	13	GACCTATGGCCCTACTCAAGGAACT
	466
		9191	pm:st	13	25	13	GAAGCCGACCAAGGCTTTCAAACAC
2632493	main
	467
		460729	pm:st	13	25	13	CGCTTAGGGCCTTCAGTCTGACAAA
	468
		905317	pm:st	11	25	13	ACCTCCGAAAAACTATGACTAAGCG
	469
		751074	pm:st	12	25	13	GACTAAGCGCATGTGGACAACAAAC
3563816	main
	470
		659388	pm:st	10	25	13	GACCATCGCGAACATCGAAATTTAT
	471
		1095319	pm:st	12	25	13	AAAGGACACCGCAACGAAACGAAAC
2774013	main
	472
		311367	pm:st	10	25	13	TTCCAAGTTCTAGTCTACTGATTCG
	473
		23296	pm:st	11	25	13	AAGAGGCTTCTGACTTCCAAGTTCT
3226666	main
	474
		668363	pm:st	12	25	13	CCTCTTGTACCTGTGCAGATCTATC
	475
		176338	pm:st	12	25	13	GTTCCACTAACTCGTGACGTCATTG
3400135	main
	476
		588239	pm:st	15	25	13	CTCGGTCAACGTCATCGTGTCTGGG
2413451	main
	477
		985170	pm:st	14	25	13	ACCCAGTGGCGTTTCAGGAGTCGAT
2822431	main
	478
		778359	pm:st	7	25	13	TGAACTTGTTGAATTCTGACATAAT
2842675	main
	479
		674373	pm:st	12	25	13	GATGTTGGCCTTCGAAGTTCGATAC
2928508	main
	480
		712665	pm:st	11	25	13	TACACTACCGCACGTCATAACCTTT
3819149	main
	481
		1096043	pm:st	14	25	13	AGGTCGCCATGACCTTGTCACCTCT
	482
		44385	pm:st	11	25	13	ACCTTGTCACCTCTTGGGTTGTTAT
3226407	main
	483
		443688	pm:st	14	25	13	GCGAAGACTTAGAGGTCCCGTGGTT
3676819	main
	484
		794587	pm:st	15	25	13	TGGTCGGGCCCGACAACTGATCACT
3904770	main
	485
		935102	pm:st	11	25	13	GGTCATTGTCCTTGTTGTCCTGTAT
4011732	main
	486
		1099467	pm:st	10	25	13	GTAATACAACGAACGTTCAACGACT
2697604	main
	487
		249621	pm:st	10	25	13	GGGATACTAATACACAACGTTCAGT
2727126	main
	488
		806673	pm:st	8	25	13	CATTAGAGATATGATCTGTTCAAGT
	489
		823732	pm:st	9	25	13	GAGATATGATCTGTTCAAGTCTATC
	490
		257034	pm:st	11	25	13	GTTCAAGTCTATCTTCCACTTTGGG
	491
		731818	pm:st	11	25	13	TCAAGTCTATCTTCCACTTTGGGAC
3008044	main
	492
		1017685	pm:st	14	25	13	CAACCACCGAATCCTCACAGACGTC
3487138	main
	493
		620566	pm:st	11	25	13	TCAGGAGACTAATACTGTCGTGTCT
2605691	main
	494
		420702	pm:st	13	25	13	ATAACGGTTGGAGCCTCTATCAGCC
	495
		828701	pm:st	11	25	13	ACACAAGACCGACATCTGTTGTAAG
3818526	main
	496
		1090766	pm:st	14	25	13	AGGTTCTGTACCTACTTGCGTCCCG
	497
		983200	pm:st	18	25	13	ACTTGCGTCCCGGTGGGCGGACCCA
3563870	main
	498
		1006915	pm:st	14	25	13	TTGTAGAGAATAGGACGGGACCCCG
3442151	main
	499
		865673	pm:st	14	25	13	CCTCGACGCGGGAGGAATTTTCTAC
	500
		977333	pm:st	12	25	13	AGTGTAAAGGAACCCAACCTCGTTG
2750824	main
	501
		12985	pm:st	14	25	13	TGGCTAAGAACCTGCTGACACACCG
3569228	main
	502
		194488	pm:st	11	25	13	TCCGCACATTTACGGTAACTTGTAC
	503
		699277	pm:st	11	25	13	TCTATTGGTTGTCCGCACATTTACG
3669399	main
	504
		844704	pm:st	12	25	13	ACGACCCTCGTTGGTGGAAACAAAA
	505
		528611	pm:st	13	25	13	ACCGGTCAGTAACAGAGGGATTCGT
3341192	main
	506
		114483	pm:st	9	25	13	CTCGTTAATGAAACAAGTGACATAC
	507
		921569	pm:st	15	25	13	GTGGTGTCCCAATCCCCTGTCCTTC
2530462	main
	508
		277509	pm:st	12	25	13	AAGGGACCCAATTACCCACTTCTAC
2584719	main
	509
		663884	pm:st	17	25	13	ACCCGTGAGTGCCATCGGGGTGACG
	510
		244125	pm:st	15	25	13	AAATGCGGACCCGTGAGTGCCATCG
4002828	main
	511
		953146	pm:st	11	25	13	TCTACGTTTCAAACCAAGTTACCCC
	512
		881568	pm:st	11	25	13	GGTTTGATTCGGGTTCTACGTTTCA
	513
		687006	pm:st	12	25	13	ATGAGGGTTTGATTCGGGTTCTACG
3435221	main
	514
		597254	pm:st	13	25	13	CTACACGAAGCTGTACGAGTTGTCG
2730601	main
	515
		788956	pm:st	15	25	13	GCGGACCCCTTTGGGAGGAGTACAA
3794521	main
	516
		873975	pm:st	15	25	13	TCTTGGACCAGTACAGGAGCAGCCC
3497797	main
	517
		553794	pm:st	14	25	13	GGACTAGTCCTATGAACGCCGTGAG
2326763	main
	518
		703110	pm:st	13	25	13	TAGTTTCCGAGCACCAGGTCGTTCT
	519
		596764	pm:st	10	25	13	TTTCATAATAGTGGTTGACGACACG
3915944	main
	520
		638063	pm:st	14	25	13	ACTTTGACAGGTGGCCACAGTGCAG
3471354	main
	521
		671278	pm:st	13	25	13	TCGTACATGGATGGAGCGTCCTAAC
	522
		55635	pm:st	15	25	13	TTCAGGAGCCTACGTAGCAGGGACG
3378212	main
	523
		855141	pm:st	14	25	13	GTCCTAAGAGCAGAAGGAGGACGTC
	524
		462832	pm:st	15	25	13	CGTGGGTCCTAAGAGCAGAAGGAGG
	525
		429949	pm:st	14	25	13	TGACGTGGGTCCTAAGAGCAGAAGG
3976358	main
	526
		1032497	pm:st	16	25	13	TCAGGGACGCCAGGGTCTATCGGAC
	527
		480229	pm:st	16	25	13	CAGGGACGCCAGGGTCTATCGGACT
3403777	main
	528
		365053	pm:st	12	25	13	AACAGGATAACTGACCTCTCGGAAG
	529
		678367	pm:st	10	25	13	GACGATAAAAGGAGAATGACTGTTG
	530
		156804	pm:st	13	25	13	TGACTGTTGTTCTGCACCCGACTCT
	531
		726114	pm:st	12	25	13	CCGACTCTCACTTTCCTTGACAAGT
3781935	main
	532
		383077	pm:st	12	25	13	TGTTGAGAGGCTCTACCAGAAGTAC
2767776	main
	533
		816933	pm:st	13	25	13	AGTCGGACGGAGGAAACAAGGTAGT
	534
		296960	pm:st	15	25	13	TGTTCGACCACTCGTCGGAGTCGGA
	535
		581294	pm:st	14	25	13	TGTTGTTCGACCACTCGTCGGAGTC
3863451	main
	536
		364577	pm:st	15	25	13	GTCGGTGAGCCGATAGCCGAACAGT
	537
		136852	pm:st	16	25	13	AGTTCCGTCGGTGAGCCGATAGCCG
2724199	main
	538
		790134	pm:st	12	25	13	TACACGTAACAGTGTTAGGACCCGT
	539
		213384	pm:st	14	25	13	CACTCCTGCTTACGTGACGAGACCT
2843048	main
	540
		1041968	pm:st	12	25	13	ACAATTTAGTGAGTGGGTCCGGTCT
3715963	main
	541
		16228	pm:st	13	25	13	TCCCTCACAGGGACTCTATAGTAGG
	542
		705211	pm:st	12	25	13	AGCGAGGGTCTTCCAACTAGTCTAT
	543
		45198	pm:st	10	25	13	AGACCGAGCAGAAACTACTTGTTAT
3376216	main
	544
		215835	pm:st	12	25	13	CTGGAATCGTTGTGTAAACGGTTCG
	545
		809944	pm:st	13	25	13	CGCGTAACCCTTTCTGGAATCGTTG
2877476	main
	546
		661127	pm:st	10	25	13	GTATTGATACAAGCCTTTCATCGTC
	547
		310142	pm:st	10	25	13	CGCTGTATTGATACAAGCCTTTCAT
3720428	main
	548
		165212	pm:st	14	25	13	TGGAAAGATGCCTGCACCCTAGGAC
3597508	main
	549
		970323	pm:st	13	25	13	CCTCTGTTCGCGTTTTAGGTCACGT
	550
		179288	pm:st	11	25	13	CGCGTTTTAGGTCACGTTTACATCT
3728981	main
	551
		933141	pm:st	13	25	13	CAACGAGTCTTTTGGGTCAGAGCGA
	552
		968599	pm:st	12	25	13	CTTTTGGGTCAGAGCGATTTCGTGA
3555288	main
	553
		881087	pm:st	13	25	13	GACTGATATCGGGATTCCGACTCCT
	554
		413107	pm:st	10	25	13	CGTGATTTACACTGAGGACTGATAT
3850727	main
	555
		1049240	pm:st	13	25	13	CGTTCAAAGGCTTTCCGTCTGGAGA
3645311	main
	556
		190114	pm:st	14	25	13	GAGGAAACTTGGAACCGTCGGGAAC
3127350	main
	557
		53990	pm:st	15	25	13	CAGGACCTACTAGACAGCGGACCAC
	558
		670432	pm:st	15	25	13	CACAGGACCTACTAGACAGCGGACC
	559
		43926	pm:st	14	25	13	ACCACAGGACCTACTAGACAGCGGA
3475746	main
	560
		308553	pm:st	14	25	13	TGTGTCCTCGGCCTCGTCTTCGTTT
	561
		1088816	pm:st	13	25	13	TCTTTTGTGTCCTCGGCCTCGTCTT
3557107	main
	562
		505822	pm:st	15	25	13	GGTCCTGACCCAGTGGATACTCGAC
3418127	main
	563
		348764	pm:st	15	25	13	AGGTCCTCCGAGGATGCCAGTAGAG
3268238	main
	564
		173579	pm:st	16	25	13	TCGTCGAGTGGTGGCCGACGCTCTT
	565
		522189	pm:st	14	25	13	TGTCCTGGACGAGGTGTTTCACGAC
2358739	main
	566
		13903	pm:st	14	25	13	ACTGACTGGTGTATGGGGTGAGAGG
	567
		328497	pm:st	14	25	13	TGACTGGTGTATGGGGTGAGAGGTC
	568
		586495	pm:st	14	25	13	ACTGGTGTATGGGGTGAGAGGTCCT
	569
		393222	pm:st	15	25	13	TGGTGTATGGGGTGAGAGGTCCTGG
3114829	main
	570
		740528	pm:st	12	25	13	GGTACTCTTGGCTTCGATCTTAACG
	571
		934293	pm:st	14	25	13	ACAGGTCATGGTATCGGAGATCGGC
	572
		245776	pm:st	10	25	13	TCTGAAGAATCGAAACCATGACTGT
	573
		3196	pm:st	12	25	13	TCCTGAGGACTCAACGGGTACTAAA
2435211	main
	574
		45658	pm:st	17	25	13	TTCCCTTGCGGGGACTGGACCGGAC
	575
		1094794	pm:st	15	25	13	ATGACGCCGGCGCTGTACTTCCCTT
	576
		492405	pm:st	18	25	13	TCCGCAGGTCCTCGATGACGCCGGC
	577
		468085	pm:st	19	25	13	TACCGCCGCGGGCAACAGTGCCGGG
3303074	main
	578
		554006	pm:st	15	25	13	GCCGGCCCACACACCGTTGTAATGA
	579
		5973	pm:st	16	25	13	CGCCGGCCCACACACCGTTGTAATG
3372138	main
	580
		236283	pm:st	15	25	13	GAGCGGCGCACGTAAGTCCGTGAAT
3502435	main
	581
		59460	pm:st	14	25	13	GCAGCTTGACAGGACCGTGGTTTAG
	582
		1078114	pm:st	13	25	13	GAGACTTCCGCCAACAAATCGAGAG
2381037	main
	583
		824381	pm:st	10	25	13	AGGTAGGGACATTTGCTATACATAC
3821166	main
	584
		789560	pm:st	13	25	13	TACTGTCATGGATGCGGTTCGGGAT
	585
		901353	pm:st	14	25	13	GACGAGAACAGATGCGTGACCAGTG
3839837	main
	586
		683684	pm:st	12	25	13	TCACTCGGAGAGGTATTAATCACGG
	587
		976802	pm:st	11	25	13	AATCACGGTTGGTAATCAGAGCAAG
3990394	main
	588
		979797	pm:st	10	25	13	CTACGGTTACTCCACTTTTCAGAAT
3896982	main
	589
		389798	pm:st	14	25	13	CCGGAACCCATATCTCTCGTCGAGT
	590
		651403	pm:st	12	25	13	CCGGACGTCAAACATGGTTTAGGAA
2729029	main
	591
		878270	pm:st	11	25	13	CACGACCGACTATTGGAAAACTTCT
3758725	main
	592
		278411	pm:st	14	25	13	CCAACGGCGGTGGTTGAGACTTTGA
	593
		568450	pm:st	16	25	13	CGGCCAACGGCGGTGGTTGAGACTT
2597788	main
	594
		878309	pm:st	15	25	13	TTCGGCCGCTGTCCTGAAACCCAGA
3256101	main
	595
		637634	pm:st	9	25	13	TAATAACCCTCGGATAAACAAGTAG
	596
		849485	pm:st	9	25	13	TAACCCTCGGATAAACAAGTAGTAA
3759366	main
	597
		532199	pm:st	15	25	13	GGGTGTCGGTCCTCTCAGCAGATGA
3363986	main
	598
		328746	pm:st	8	25	13	AAAGGTAACCTTAACAACCATTTCT
	599
		885890	pm:st	8	25	13	ACAAAGGTAACCTTAACAACCATTT
2340699	main
	600
		304965	pm:st	16	25	13	GCCTTATCTGGAGTCGTCGCCGCAC
2715838	main
	601
		705578	pm:st	12	25	13	TTTCCGGAAGTATCGCTTGGACTTC
3251043	main
	602
		207221	pm:st	15	25	13	CTCTCGATGGAACGGCAACGGAGGT
	603
		17918	pm:st	16	25	13	TCGATGGAACGGCAACGGAGGTGGC
	604
		340712	pm:st	16	25	13	ATGGAACGGCAACGGAGGTGGCACG
2832764	main
	605
		394753	pm:st	11	25	13	CGGGTTCTAGTTACGAGTTCAAAAC
2556265	main
	606
		909553	pm:st	11	25	13	TACGAAGGGTGATTCTTGTCCTAGT
3072280	main
	607
		1096065	pm:st	13	25	13	CTCTGGCGATGGGACTTGAATTCTC
	608
		508772	pm:st	14	25	13	TCAACGACGGGAAGTGTGATGGTCC
2442119	main
	609
		200307	pm:st	15	25	13	GAAGTGACCTTCACACGGGTGACCG
	610
		417933	pm:st	14	25	13	GAGGACCCGAGAAGTTACACCACGT
2518348	main
	611
		259137	pm:st	12	25	13	TAAAGGATGCCCGACACAAGGTTGT
2679438	main
	612
		329950	pm:st	11	25	13	CGTCGAAGGTTTATACACCTACATG
4006426	main
	613
		916966	pm:st	13	25	13	AACATTACCCACCGCAATGACCGAC
	614
		51140	pm:st	12	25	13	TCTAACATTACCCACCGCAATGACC
	615
		377588	pm:st	9	25	13	CTGGATACCATCTTTTTATGAGTCA
	616
		1096407	pm:st	10	25	13	CCCTGGATACCATCTTTTTATGAGT
2645747	main
	617
		893015	pm:st	12	25	13	ACAGGGACACATAATGCGTTTCAGG
	618
		434339	pm:st	14	25	13	AGTGTGCATAGAACCCTCGAGCCAG
	619
		35347	pm:st	12	25	13	CTCGAGCCAGAGAACCGATAAAGTT
2459521	main
	620
		785898	pm:st	19	25	13	GCGGAAGGAGGGGAGACAGGCGCGG
	621
		286119	pm:st	19	25	13	GGCGGAAGGAGGGGAGACAGGCGCG
	622
		911715	pm:st	17	25	13	ATGGCGGAAGGAGGGGAGACAGGCG
3818562	main
	623
		728622	pm:st	12	25	13	TGGACATACTGACGCACCTCTTACT
2900094	main
	624
		952438	pm:st	10	25	13	AAGGAGGTAAATAGCAAAGAAGCAG
3484072	main
	625
		918893	pm:st	11	25	13	CTAAGAAACGGGTATTTCACCTCGT
	626
		755118	pm:st	12	25	13	AAGAAACGGGTATTTCACCTCGTGC
	627
		440771	pm:st	12	25	13	GAAACGGGTATTTCACCTCGTGCTT
2819885	main
	628
		786881	pm:st	13	25	13	GTACACGCTGAGACCATGTTCTGCT
2573664	main
	629
		206269	pm:st	14	25	13	TCCGGCCTGTCGAGACCTATTGTTC
3683096	main
	630
		239911	pm:st	14	25	13	AACACATGCTGGGAGACCACCTGAC
3610174	main
	631
		835633	pm:st	20	25	13	TCGTGCGGTCGGGTCTGCCGCCGGC
	632
		1051018	pm:st	20	25	13	TCGGGTCTGCCGCCGGCCACCGGTC
4005672	main
	633
		861788	pm:st	13	25	13	CGGGTTTGAGTCCAACGTCATTGAC
2462077	main
	634
		1029556	pm:st	10	25	13	AGTTCGTAATCGTGACGCTCAATAT
2545575	main
	635
		190913	pm:st	16	25	13	GGACGGAGAAGTCGCCGAGAGAGTC
	636
		264102	pm:st	16	25	13	CGGACGGAGAAGTCGCCGAGAGAGT
3751477	main
	637
		801184	pm:st	9	25	13	AGATAAACCTTAAACGTCTTCGTTC
	638
		633419	pm:st	9	25	13	CTTAGATAAACCTTAAACGTCTTCG
	639
		541415	pm:st	8	25	13	TACCTTAGATAAACCTTAAACGTCT
3421185	main
	640
		508824	pm:st	12	25	13	CTGAATGCGTCAGAAGTCCCAAGAA
2363934	main
	641
		673633	pm:st	13	25	13	GTGTCGAGGGATTAGTGCACCACTT
	642
		770070	pm:st	11	25	13	AAAGGCACTGATTTGGACAGGATGT
2559901	main
	643
		976303	pm:st	12	25	13	GGGTCTCGTCTTCGTACTTACTGTA
3847288	main
	644
		218988	pm:st	6	25	13	TATATTTCGGTTAGTAATTTCTACT
2396513	main
	645
		959306	pm:st	16	25	13	ACCGTTGCCTCGTCCCTGTAGACGG
2565575	main
	646
		505533	pm:st	16	25	13	GGACCTCGGACCGGATCACTGACCT
	647
		904877	pm:st	13	25	13	CCTAAACCTGTACCTCAAGGACTGG
2789962	main
	648
		602461	pm:st	12	25	13	GACACTGCAAAATCAGGGTCTGACT
2880909	main
	649
		861790	pm:st	12	25	13	GAGGAGGGTATACCAACACGAATAG
3049779	main
	650
		829860	pm:st	15	25	13	GCGCCGTAAGCGAGAGGATTCCTCT
3303406	main
	651
		1062394	pm:st	18	25	13	GACCGCTGGGCCTCACTACTCGGGC
	652
		498625	pm:st	17	25	13	TGACCGCTGGGCCTCACTACTCGGG
	653
		157179	pm:st	19	25	13	TCGGCTCCCGCATGACCGCTGGGCC
3294370	main
	654
		859033	pm:st	13	25	13	ACCACGACCGGGTTTGTGTGTAAGA
3683760	main
	655
		1082930	pm:st	12	25	13	TCTACCGTTTTGTGAGGGTACCCAA
	656
		731313	pm:st	13	25	13	CCTGGGTTACCAGTAGAAGAAGTGG
2368093	main
	657
		832688	pm:st	11	25	13	TAGAAAGTACATCGAAACCGAGAGG
3294616	main
	658
		971591	pm:st	14	25	13	CACGGTGAAGACTAGGCGACGGAAA
3797022	main
	659
		812727	pm:st	13	25	13	ACTTTCTGGCAAACGCACGGTGTAC
	660
		253695	pm:st	15	25	13	CAGTGGTAGCCCTCGTCTAACGGAC
	661
		608731	pm:st	14	25	13	AGTCTTCGCACTACACAGGTCAGGG
3804178	main
	662
		645273	pm:st	10	25	13	AAAGAGATGGATCGGTTACTACAGT
	663
		861350	pm:st	10	25	13	TGAAAAGAGATGGATCGGTTACTAC
3859755	main
	664
		1092995	pm:st	15	25	13	GGACTTGACCGTGCGGGAGAAACTC
	665
		1053637	pm:st	14	25	13	AAGGACTTGACCGTGCGGGAGAAAC
	666
		89955	pm:st	15	25	13	ACTCAAGGACTTGACCGTGCGGGAG
	667
		202081	pm:st	15	25	13	CTACTCAAGGACTTGACCGTGCGGG
3480435	main
	668
		344545	pm:st	8	25	13	CTACTAGGAGTATGATTGAATCATT
3841491	main
	669
		515170	pm:st	13	25	13	TCGAGGATGAGTCCCTTACTCACAG
	670
		18612	pm:st	14	25	13	AGTCCCTTACTCACAGTGGGACACC
3222190	main
	671
		548672	pm:st	12	25	13	ACGGTGCCTTATGTGTGACTCTTAG
2527674	main
	672
		700111	pm:st	13	25	13	ATCAAAGACCAGACATCCGTCCTGC
	673
		128091	pm:st	13	25	13	AAAGACCAGACATCCGTCCTGCCTT
2826382	main
	674
		328903	pm:st	10	25	13	ACTAAAGGATTTACACGCTGTGAAC
	675
		1034189	pm:st	13	25	13	TTACACGCTGTGAACGGGAGAGATG
	676
		1087037	pm:st	13	25	13	CGGGAGAGATGGTTTCCGTCTTTCA
3694679	main
	677
		609892	pm:st	11	25	13	CAGTGTGACTGGAGCTGTCTAAAAA
	678
		130533	pm:st	12	25	13	CATAAGGTAGCTAGCAGTGTGACTG
2853410	main
	679
		63375	pm:st	10	25	13	CCTGAAGAACTTGCTGTAGTATAAG
	680
		82012	pm:st	11	25	13	ATGTCACCTGAAGAACTTGCTGTAG
2676294	main
	681
		780808	pm:st	12	25	13	ACTCGAGAAGTAATCCCGTGGTTTC
2623145	main
	682
		970818	pm:st	11	25	13	AAATGGTCCTGGAGTTTCTGTCTCT
	683
		69717	pm:st	8	25	13	TCGGTGATAACTTTTGCTTGAATAT
	684
		1066786	pm:st	11	25	13	TGAATATTTCAAGACGGCCCTTCGT
3101946	main
	685
		785374	pm:st	13	25	13	TCCCGAATCTGCGACGGTGAAAAGT
3436554	main
	686
		428751	pm:st	14	25	13	CAGGTGTCAATGGTCGTGCGACAGA
	687
		176982	pm:st	14	25	13	AGGTGTCAATGGTCGTGCGACAGAG
	688
		178688	pm:st	9	25	13	TGTTAGAATTATTTGTGCTGACTCG
3328669	main
	689
		717385	pm:st	13	25	13	TAAGACAGAGTGTTCGGTGGCCGTA
	690
		386079	pm:st	14	25	13	AAAGGTCAGTGGTCCCTGTGAGCCT
3511930	main
	691
		491677	pm:st	13	25	13	ACTCTGGGTCTCCTTATTGGACCAC
2330059	main
	692
		906503	pm:st	13	25	13	TCGACTCACGTCTGCAGGAATTAGG
3139739	main
	693
		797311	pm:st	13	25	13	CGTTGATACTCGTTGGGAGCCTAAG
3924601	main
	694
		178949	pm:st	13	25	13	GTACTCAGGCTTGACCTCGTTGACT
3513556	main
	695
		40368	pm:st	9	25	13	AACGTATTTGGTAGACTGACATCAT
	696
		936719	pm:st	10	25	13	TCCAAAACGTATTTGGTAGACTGAC
2595563	main
	697
		906513	pm:st	14	25	13	CACGAGTCAAGAATGGCACGGGAAC
3732231	main
	698
		149176	pm:st	13	25	13	TCGGCTAGCTCGGAAACAGACCTTT
	699
		635289	pm:st	13	25	13	AAGGACCACTGTAATCGTAGCCCGT
	700
		734899	pm:st	15	25	13	ACTGAAACGTTGTGGCGCAAGGCCC
3333423	main
	701
		390393	pm:st	13	25	13	AAATGGGTTCCGCAAACCGAGTCTC
	702
		226319	pm:st	14	25	13	GAGTCTCCCGATGTCTGATACCGGT
	703
		1003605	pm:st	12	25	13	CTGATACCGGTCTTGAGTAGACAAC
	704
		736951	pm:st	11	25	13	CACCTTTGACGATCTGTTGACAACT
2532841	main
	705
		731819	pm:st	12	25	13	ATCAAGTAACCCACACGCTTTGTGG
3441203	main
	706
		193556	pm:st	15	25	13	TGCGACACCCGAGAGCAGAAGGATC
	707
		398406	pm:st	16	25	13	CGTGCGACACCCGAGAGCAGAAGGA
	708
		850102	pm:st	17	25	13	GTCCCGTGCGACACCCGAGAGCAGA
	709
		178479	pm:st	18	25	13	CAGGGCCCCTCGTCCTGCAGACGTC
3987622	main
	710
		88884	pm:st	12	25	13	TCGAGGGTAACAACCGAAGGAACTA
	711
		801541	pm:st	12	25	13	GGGTAACAACCGAAGGAACTAGGTT
	712
		946638	pm:st	13	25	13	ACCGAAGGAACTAGGTTGTGGTTCG
3657089	main
	713
		263038	pm:st	13	25	13	ACGAAGACTGTCGGTTACACTCGTC
3826608	main
	714
		703543	pm:st	13	25	13	CGACGACCAAGATGTAATCCCAGGT
	715
		737598	pm:st	11	25	13	TCAATTTGCAGAGAAGGACACGTCA
3896624	main
	716
		733591	pm:st	13	25	13	AGGGAGAATAGCGACCAGACACAAG
3984684	main
	717
		1084219	pm:st	10	25	13	GCATTTTTAAACTGACGGCGTTTCT
2672901	main
	718
		42755	pm:st	11	25	13	ACTCGTCCTACTTCTTTGTCAGTGT
3031339	main
	719
		991883	pm:st	14	25	13	AGGTTCCCGACTACGACCCTTGGAA
	720
		278903	pm:st	15	25	13	TTGGAACGAGACCTACGCTCCGGAC
	721
		626808	pm:st	15	25	13	GAAGGACGACCGTCCGAAGGACCAT
	722
		1048355	pm:st	16	25	13	CGAAGGACCATAGCTCGTCGACGGG
3388878	main
	723
		131503	pm:st	7	25	13	ATATCACCTTTGAATTACTTCCTTT
	724
		759246	pm:st	7	25	13	TTATATCACCTTTGAATTACTTCCT
3521594	main
	725
		458280	pm:st	12	25	13	GGTCACCACTAAGAGATACGGCTTT
2461040	main
	726
		286589	pm:st	15	25	13	GTGCCGGAGCGTCGTTTCACACAGT
3969684	main
	727
		540087	pm:st	12	25	13	AAAGGCTACCTACAGGTCTGGACAT
	728
		727985	pm:st	12	25	13	ACCTACAGGTCTGGACATGTTACGT
2931186	main
	729
		924334	pm:st	16	25	13	TCTGACGCTCCGTGGCGGTGGACTA
	730
		94561	pm:st	16	25	13	CGTGGCGGTGGACTAACTCCCAGGA
3765102	main
	731
		65725	pm:st	14	25	13	CTCCTCAGGGCATCAGTACCTTTGG
3815660	main
	732
		188282	pm:st	14	25	13	AGACATCTACCTGCCGTCTAGGCTC
	733
		1009529	pm:st	15	25	13	CTACCTGCCGTCTAGGCTCATCTGG
	734
		329544	pm:st	15	25	13	ACCTGCCGTCTAGGCTCATCTGGTC
3839723	main
	735
		138023	pm:st	12	25	13	TTTAGGAGTAGGGACCGTGAGATCT
	736
		839295	pm:st	14	25	13	TCCTGATGAGTGAGGAGCCACGAGT
	737
		1033462	pm:st	14	25	13	CTGGACAGTCCACTTCAAGCGACCT
2618670	main
	738
		847562	pm:st	12	25	13	GAAAAAGTTTGGATCTCCCGTCACG
	739
		630851	pm:st	14	25	13	GTCGGTACGAGGTCTGTCACACCAA
3098942	main
	740
		666784	pm:st	9	25	13	ATTTTCCGATAATGTAGTCTCTGTC
	741
		61056	pm:st	9	25	13	TTTTCCGATAATGTAGTCTCTGTCA
2719686	main
	742
		110715	pm:st	12	25	13	GACGTCGTTGTTGGGACAAAGTCAT
	743
		508500	pm:st	10	25	13	GTTGGGACAAAGTCATAAGACCTTT
3802406	main
	744
		59580	pm:st	11	25	13	GACGTCAATAGTACCCTTTAACCCT
	745
		57311	pm:st	11	25	13	CCTGGACGTCAATAGTACCCTTTAA
3913823	main
	746
		414214	pm:st	12	25	13	GCGGGTCCCTTACTTGAGATCAAAA
3912115	main
	747
		568852	pm:st	12	25	13	CAGTTTAGAGTGGTCAGCCTCTTCT
2514228	main
	748
		1083846	pm:st	10	25	13	TAATCGATACGGTTTCCTGAAGTCT
	749
		433561	pm:st	12	25	13	ACCGTTCGTTCGACTCGTTTCGTAA
3975242	main
	750
		353863	pm:st	11	25	13	ACTCGCAGAGCAAGTTATACAGTTC
3455893	main
	751
		592836	pm:st	15	25	13	GGTAGGACGCCTTCTGGTGATGCCA
	752
		930994	pm:st	15	25	13	GATATCGTGGCAGTTCCCTCCCGGT
	753
		536887	pm:st	14	25	13	ACTGACCGTTGAGGTGGTGACACAC
4018108	main
	754
		535313	pm:st	14	25	13	ACGAAACGTCGGCTCAGTCTACAGG
	755
		1081642	pm:st	14	25	13	ACCCTTACACGAAACGTCGGCTCAG
3120605	main
	756
		997960	pm:st	17	25	13	TACAGCCCGAGCGAGCGGGGAGATC
3884872	main
	757
		1009191	pm:st	12	25	13	AGGACGACGACCTCGATTTTGTGTT
	758
		825416	pm:st	11	25	13	GACCTCGATTTTGTGTTCGTACTAC
3631227	main
	759
		487987	pm:st	16	25	13	GGGTGCTCCGTGCAGATGTGTCCAC
2546911	main
	760
		553263	pm:st	15	25	13	GACGCGACGGTCTCGAAGTTCACCA
	761
		318687	pm:st	14	25	13	TAGACGCGACGGTCTCGAAGTTCAC
3643912	main
	762
		65548	pm:st	14	25	13	CACCGGCTGATAGACTGGAGTGTCA
3204252	main
	763
		891865	pm:st	20	25	13	GTGGCGGAACCCGAGGGCGCCGGTG
	764
		8508	pm:st	18	25	13	CGACGAGAAGCCGTGGCGGAACCCG
3013912	main
	765
		93368	pm:st	15	25	13	TACTCGGTGAGCGTCGTGTCGGGAA
	766
		1052035	pm:st	16	25	13	TCGGTGAGCGTCGTGTCGGGAATGG
	767
		783756	pm:st	15	25	13	TGAGCGTCGTGTCGGGAATGGAGGT
3075567	main
	768
		121232	pm:st	9	25	13	TCAACATAACGAAGGACAAGAAGTT
	769
		571173	pm:st	10	25	13	TCAACTCAACATAACGAAGGACAAG
3393970	main
	770
		94058	pm:st	12	25	13	CGACCCTTTTCGGTAGAGGATAAGT
	771
		99531	pm:st	9	25	13	AACTTCTAATGACAAACTTTGCCCT
3764305	main
	772
		16056	pm:st	14	25	13	GGGTCCTCTCAAGGGGGTTATACCT
4021157	main
	773
		769675	pm:st	10	25	13	GAACAAACACAATGACGTATGACAC
2367300	main
	774
		202224	pm:st	14	25	13	GGGCCCCGTCAGGTAACTATTCTCA
	775
		154163	pm:st	14	25	13	GTGTTTCGGTACTAGCGACCGGAAC
2435445	main
	776
		792921	pm:st	11	25	13	GACCAACACCCTTTTGAGAGACTAT
	777
		393097	pm:st	13	25	13	GGTTTCGAAGCTCGTGCCCTTTTAC
2673097	main
	778
		793631	pm:st	13	25	13	TACTACCGAAGCACCTGGAAGAGCT
	779
		652594	pm:st	13	25	13	GGACACTGTCGGTGAAACAGACTAC
3904794	main
	780
		371372	pm:st	17	25	13	ACCCATCGCGCGGACCCTCCCTCTT
3941649	main
	781
		151455	pm:st	12	25	13	ACACGACCAGGATTACTGACCTAAG
	782
		241285	pm:st	12	25	13	ACCTCATTTAGGGTCACAATCACCG
	783
		454846	pm:st	12	25	13	ATCACCGGAAAGGTATGGACCCTAT
2385034	main
	784
		55491	pm:st	11	25	13	GAACATCGGGACTACGTCTTTCTAT
	785
		275336	pm:st	12	25	13	AAACCACGGTTACACGACTGTTAGC
2905272	main
	786
		1085529	pm:st	12	25	13	ACGGGTAACGGTTCTTCATGTACAG
	787
		996079	pm:st	13	25	13	TCAAGGAGACGTACCCCCACTACTT
3394287	main
	788
		199137	pm:st	15	25	13	CCACAACTTACGTGCCGGAGGTTGC
	789
		171413	pm:st	14	25	13	TCTGTCCACAACTTACGTGCCGGAG
3005377	main
	790
		208253	pm:st	14	25	13	TCGAGTAACCACGTTGCCGTCCCTT
2673448	main
	791
		236873	pm:st	19	25	13	ACCTGGGGGTCCGGGTCGCCCTAGG
3620921	main
	792
		405060	pm:st	9	25	13	ACAGTATTTGTTTCACCGGTGTAAA
3741519	main
	793
		1054672	pm:st	19	25	13	GTCTCCGCCGCCAGCTCTCGCGCCA
	794
		602603	pm:st	19	25	13	ACACGGGCACGACGCGCCCGTCTCC
2519093	main
	795
		544970	pm:st	13	25	13	TAATCGTCCCTAAGCCGTGTCAGAC
	796
		350233	pm:st	13	25	13	GTCCCTAAGCCGTGTCAGACAATGT
3908391	main
	797
		826084	pm:st	15	25	13	GTTGGAGCACGGGTTCATGATGCCC
3283408	main
	798
		6042	pm:st	14	25	13	TCTAAACCGGGCTCTTTCACGGACC
	799
		952756	pm:st	10	25	13	TAAACATCTAAACCGGGCTCTTTCA
3203396	main
	800
		1062277	pm:st	12	25	13	TCTTTACAATCGTTGACCCCGGGTT
	801
		290003	pm:st	12	25	13	ATGTCTTTACAATCGTTGACCCCGG
3695548	main
	802
		790591	pm:st	14	25	13	AAGACGGTGTGCGACGCCCTTAAAC
3666394	main
	803
		992875	pm:st	13	25	13	TGCCCTTGGGAAGACGATTGTGACT
	804
		260528	pm:st	13	25	13	TACTGAGTCTGTAGATGACCTGCCG
3543915	main
	805
		117314	pm:st	13	25	13	CTTCGGAGTAGTCACGGTTCAGACA
	806
		783213	pm:st	14	25	13	TCGGAGTAGTCACGGTTCAGACACC
2440677	main
	807
		816831	pm:st	14	25	13	GAGGGCTTGTCGGTAGTAACACGGA
	808
		8564	pm:st	15	25	13	GGGCGAGGGCTTGTCGGTAGTAACA
3108940	main
	809
		1003326	pm:st	12	25	13	CGTCACCTAGAATGACGAATGGACA
2574933	main
	810
		343947	pm:st	14	25	13	ACGATGGGGTCATGTCCTACTTGCC
	811
		110505	pm:st	13	25	13	TACTACCACCACGATGGGGTCATGT
3471708	main
	812
		221698	pm:st	8	25	13	TTAGATCTCGTGTTTGATTTACTAG
	813
		615412	pm:st	10	25	13	ACTCTTCACACTATTAGATCTCGTG
2476675	main
	814
		85331	pm:st	12	25	13	CGGTACCTTTGATGTGGGTTAGATG
3844243	main
	815
		948305	pm:st	17	25	13	AGGCGACCGCCGCTTTTCGCGAGGT
	816
		995850	pm:st	17	25	13	CGCTTTTCGCGAGGTGGCGGGGAAG
2544944	main
	817
		663201	pm:st	13	25	13	TCGTCGGTAAAGTCCAGAGTGGTGT
3293977	main
	818
		499237	pm:st	15	25	13	CAAAGGCGGGAGATCGCTACGACAG
3766039	main
	819
		278083	pm:st	14	25	13	CGGACCGTGGGTACTAAGACTTCCT
	820
		426610	pm:st	15	25	13	AAGCACCCTGTGGTTTAGGCTCGGG
3281128	main
	821
		1045130	pm:st	15	25	13	GACGGGCTACCAGAAGGCATTGGAC
	822
		507978	pm:st	13	25	13	CTTATGACGGGCTACCAGAAGGCAT
2475016	main
	823
		860931	pm:st	15	25	13	CGTACGGTTGTTTCGGTGTGCCCAC
	824
		811414	pm:st	13	25	13	CATCCCGCAGAGGACATTAATGACG
2880915	main
	825
		498159	pm:st	9	25	13	ACGGAACGACTGAGTGATAATTTAT
2423020	main
	826
		224221	pm:st	12	25	13	TCCACCGACAGATGTCTGTAAACTG
2405162	main
	827
		196567	pm:st	14	25	13	ACCTCCTGGTCTAGCGTGAACACTC
	828
		260366	pm:st	16	25	13	GCCGTCGAGGCGGACGTTTTGTCCT
	829
		927705	pm:st	14	25	13	CTTCGACCCTGGTTTCGAGACGTCT
	830
		897710	pm:st	14	25	13	CTCCTCCTCATACTCGGAGTCAAGG
3677825	main
	831
		62895	pm:st	8	25	13	CTGTTAAAGTTTCCTAGTCAAACTT
3214877	main
	832
		57443	pm:st	12	25	13	GACCGTCTTCCCACACGTATTTAAG
	833
		613484	pm:st	10	25	13	TCCAGGACACGATATTAATGACCAT
2827123	main
	834
		42888	pm:st	11	25	13	GTCTTTACAGGCTACGAAGTGGTAT
	835
		373109	pm:st	10	25	13	ACAGGCTACGAAGTGGTATAAGAAT
2366506	main
	836
		196717	pm:st	12	25	13	TCATAGTGAAACTTGCAGATCGGGC
	837
		611274	pm:st	10	25	13	TACATACCGCTTCATTTAAGGAACG
3335002	main
	838
		954228	pm:st	14	25	13	CCCTCCAGGGCACAAGGTATATCTC
3705209	main
	839
		455526	pm:st	12	25	13	CGATTTATTACACTCACGGTGCGAG
	840
		622961	pm:st	8	25	13	AGGGAATGAGCTTACTTAATTTCAT
3690557	main
	841
		179380	pm:st	11	25	13	TCGCTGAGGAGCTAGATAAGTACTT
	842
		1035849	pm:st	13	25	13	CTCGGCAGTCTGACGATGTCGTAAT
2655683	main
	843
		813704	pm:st	17	25	13	GGCCGTCGAATACTCGGTCCACCGG
2767812	main
	844
		444106	pm:st	11	25	13	TCACGGTTGATACCGAGATTGACAA
	845
		255790	pm:st	11	25	13	CTGAGATCGTTACCTATGGTAGAAC
	846
		983777	pm:st	13	25	13	GCGAAAGTTACTCGGACCTAGGTCA
2719401	main
	847
		641070	pm:st	14	25	13	CCCGTTTATAGGTGAGAGCACGACC
	848
		120304	pm:st	13	25	13	CCTGCACTCAAGGTATTCGGTAACC
3963058	main
	849
		237105	pm:st	11	25	13	GAGACGTCATTCTAAGTCCTGTAAC
2765664	main
	850
		1061848	pm:st	11	25	13	ACCTGAGGCAATTATCCGTGTCAAT
2673443	main
	851
		543534	pm:st	15	25	13	CCTGGACGACAACGACCTGGGTTTC
2666498	main
	852
		598782	pm:st	11	25	13	GTCTTGGACACCAATAAGGTTCTCT
3766519	main
	853
		256045	pm:st	14	25	13	AGGAGTCCTCACAGAAGCGGTTGTC
	854
		714494	pm:st	13	25	13	AAGGAGTCCTCACAGAAGCGGTTGT
2469868	main
	855
		832239	pm:st	14	25	13	CTGGTACGCGTGACCCTAGAACACT
3864376	main
	856
		829954	pm:st	14	25	13	TCCCTGGCACGGAATACAGACACAC
	857
		573887	pm:st	12	25	13	GAGGCGAACAGGAGAACACTACAAT
	858
		1067762	pm:st	12	25	13	TCGAGGACATAGGAAGAGTAGGAAC
3822334	main
	859
		258141	pm:st	18	25	13	CCCGGCGGACCTCGTACGGAAGACG
2895254	main
	860
		936898	pm:st	8	25	13	CTGACCTTATTAGTATTCTTTCCTT
	861
		833280	pm:st	12	25	13	CCTTTTCTGACAAGGTTCGAACCCT
	862
		1065157	pm:st	9	25	13	ATAAATAGTCGTCAATCACTCTCCT
	863
		697392	pm:st	11	25	13	CAAGTCTCCTTGTGGATTCTGTTTG
3046876	main
	864
		38031	pm:st	11	25	13	ACCGTGTGTACAACTGGGTTAAGAT
3755227	main
	865
		375087	pm:st	15	25	13	CCTTGCCGACGCGATAGAGTTGCTG
2461852	main
	866
		492895	pm:st	12	25	13	ACTACTCGGAGGGATAAACTGTCAC
3358544	main
	867
		454068	pm:st	14	25	13	TATGTCCGGAGGTGAGGCAAACGAC
	868
		901324	pm:st	11	25	13	CTGCACAAGAAAAGATTCGGTACCT
2410582	main
	869
		263418	pm:st	11	25	13	ACAAAAGAGTCTCCTAAGTAGGAGG
	870
		516427	pm:st	10	25	13	CTACAAAAGAGTCTCCTAAGTAGGA
2413220	main
	871
		593230	pm:st	11	25	13	TGATGCTGCAATCGAAGATGGTACT
3091002	main
	872
		564625	pm:st	18	25	13	ACGGCCTCTGCCAGGACGACGACGG
	873
		246271	pm:st	17	25	13	GGCGTCAGGACGGTCGACAGGCTGT
3108121	main
	874
		579541	pm:st	13	25	13	ACGTATCCTCGGAGCGAAGGCTAAT
	875
		865540	pm:st	13	25	13	CGGTACGAGATCTTGGAACTGGAAC
3202177	main
	876
		129727	pm:st	13	25	13	CCCCGAGTCAAGTCGTCAGTAGAAT
	877
		522902	pm:st	12	25	13	AGGACGTGAACTGTAAGAAGCCAAC
2823799	main
	878
		398022	pm:st	10	25	13	AATTCGCGAGAAAAGACCTAGTTGT
	879
		1045943	pm:st	11	25	13	AGACCAGTGCCAACGTGTAAATTAC
2835542	main
	880
		111358	pm:st	15	25	13	GGTCGCGCACGACAAACCGTTGTTG
2699593	main
	881
		509273	pm:st	10	25	13	GTGAGAAACACTTAAGCTATGTCAG
3348951	main
	882
		781470	pm:st	11	25	13	AGGGCCTAGGTACGTTCTTACAAAA
3518589	main
	883
		69381	pm:st	12	25	13	TGGAACTTTAAGAACTCCTCCGACG
2417018	main
	884
		709240	pm:st	6	25	13	TATAAACTACATATTGAAGGTGAAT
3932190	main
	885
		50428	pm:st	9	25	13	TACGGTCTACAATAACTGAAAGAAC
3338216	main
	886
		632867	pm:st	16	25	13	GTGTCGCCTCAGACAGGACACTGCG
	887
		1096344	pm:st	15	25	13	ACACGTAAAGACCAACGTGGCGCCG
	888
		790359	pm:st	14	25	13	GGTCGTGGTTGTACATTGGCCGTAC
2452412	main
	889
		792421	pm:st	14	25	13	TTTGTCTAGTCGTTGCCCCGGATGG
	890
		155245	pm:st	11	25	13	CCGTACTGGTATTCTAGGATCACTT
	891
		692318	pm:st	14	25	13	GGACCCACAAGAGGAGATGTAGGAC
3918792	main
	892
		864435	pm:st	12	25	13	GACCCGGTATTGACATCTCCTTTCT
3906221	main
	893
		746093	pm:st	12	25	13	CAGAAGTTCAAGGTGCAGCAGTAGT
3795097	main
	894
		962311	pm:st	12	25	13	ACCCAGGTACCATGGCGTTAGAAAA
3723110	main
	895
		1057816	pm:st	15	25	13	TCTCTCGACGAGGATGCTCAGGGGT
3950422	main
	896
		1088748	pm:st	14	25	13	TGTGGGTGACTCTTGCCATCGGAAC
	897
		379280	pm:st	14	25	13	GGAACCGGTTAGGTCCGAGTACTAC
3633861	main
	898
		307470	pm:st	12	25	13	CTACACATGTTTCCGGATGAAGGTC
	899
		977512	pm:st	11	25	13	ACTACACATGTTTCCGGATGAAGGT
3883095	main
	900
		627522	pm:st	15	25	13	GCCCGTAGGAACGTCCACAATCCGT
3727866	main
	901
		451053	pm:st	14	25	13	AGGCGGAGATGTGTGTCCTCCACAA
	902
		1095934	pm:st	11	25	13	GAGGGAGAAGTCTACAAACTTGAAC
3333149	main
	903
		443900	pm:st	14	25	13	GACGCCACCTGTAGCAGATATGGAG
2401214	main
	904
		1028013	pm:st	12	25	13	GGGACCCTCACAGAAAAACTACTCT
	905
		580682	pm:st	14	25	13	CCGGCGGAGTCAATCGTCTAGAAGT
3958476	main
	906
		1093085	pm:st	12	25	13	GACGCTCACCGATCAAAAGTGTAAG
	907
		477942	pm:st	13	25	13	CGGAAACTGGGTCCTTGGCTAATAG
2768400	main
	908
		1006907	pm:st	15	25	13	GTGGCTGAGATGGTCGGCTTCAACC
	909
		881983	pm:st	15	25	13	GTACCAATGAGCTCCGGTGGCTGAG
2731249	main
	910
		179061	pm:st	11	25	13	TGAACTCCGACAGTAACGTCTAAAG
	911
		1032269	pm:st	11	25	13	ACTCCGACAGTAACGTCTAAAGAGT
2542253	main
	912
		730766	pm:st	19	25	13	TTGGGCTCGACGAGCGCGGGGACCG
	913
		916087	pm:st	19	25	13	CTTGGGCTCGACGAGCGCGGGGACC
2837242	main
	914
		1004972	pm:st	14	25	13	GACCTCTTCGAACGTTGTCCGACAC
	915
		984401	pm:st	11	25	13	CGGGTTATACTAGGTTGGTTCTTAC
2439673	main
	916
		536668	pm:st	9	25	13	AGAACGTAACTATGGTGATAGTTAC
	917
		1066914	pm:st	9	25	13	GTACTTTGAAAGAACGTAACTATGG
	918
		470780	pm:st	12	25	13	ACCGTGTCACCATCTGGTGAAGAAA
	919
		815053	pm:st	13	25	13	ACACCGTGTCACCATCTGGTGAAGA
3951591	main
	920
		992033	pm:st	12	25	13	AGTCCGAAAAGAGCCAAGACAAGGT
	921
		665826	pm:st	11	25	13	GTTAGGCCCTATTAAAGTACGTCGT
3457513	main
	922
		911670	pm:st	15	25	13	CGCCGGGGTTGCACTTCATGATGCT
3396794	main
	923
		443152	pm:st	12	25	13	CACCATGAATGTCTAAGGAGATCCG
3277679	main
	924
		949584	pm:st	15	25	13	CGGAGCGATGGTTGTAGGCTTCCCT
3824498	main
	925
		470325	pm:st	16	25	13	AGGCTCGAGTGACGAGGAGCACCAC
	926
		267620	pm:st	14	25	13	ATGCAGGACCTCCTCGAGCTTTCTC
3363666	main
	927
		11676	pm:st	10	25	13	TTTTACTCAGATGTACCACGATCAC
	928
		612339	pm:st	11	25	13	CAACTGGTGTGGTTTTACTCAGATG
3950663	main
	929
		938332	pm:st	14	25	13	AGGACGGTGTGAGCCCCTAAGTAAG
	930
		306688	pm:st	13	25	13	CGGTGTGAGCCCCTAAGTAAGGAAT
3864730	main
	931
		53881	pm:st	14	25	13	AACCGCAAGTGCTGACGTCCGAGTA
	932
		967314	pm:st	12	25	13	AGGCAGCCAAAAGTTCAGAAGTTCG
2728003	main
	933
		186316	pm:st	13	25	13	TCGTCGAGTCAAGCTGACCTTGAAG
2556234	main
	934
		964801	pm:st	13	25	13	GGCCCGAGTAAAACTTCGAGCTGAT
3642614	main
	935
		683778	pm:st	17	25	13	GTCGCTGGTCGATCTCGTCCCGTCG
	936
		959813	pm:st	14	25	13	CCCGGGTATGGCGTCGTAGATAAAG
	937
		822011	pm:st	15	25	13	AACCTCAAGAAGCTGGTCGGCCGTC
2783365	main
	938
		11674	pm:st	11	25	13	GGACCAGTGATGTCTAACGTACTAT
3665311	main
	939
		272274	pm:st	15	25	13	TCACGTACTCGAGCCTCGACGACCT
	940
		110093	pm:st	13	25	13	GACCTCCTCAACTACAGGAGTCTTC
2350627	main
	941
		560860	pm:st	13	25	13	ACACTGGCGACACTGTTGGGAAAAC
3461135	main
	942
		757167	pm:st	11	25	13	AGAGATATAGTTTCGTCGTACCGAG
	943
		898205	pm:st	12	25	13	GGTTCGACAACTGCGAGAGATATAG
	944
		609436	pm:st	13	25	13	CAGTGAGACAGAGAACGGTAACGGT
	945
		983572	pm:st	13	25	13	CACACCCAACGACAATCAGTGAGAC
3701858	main
	946
		637787	pm:st	12	25	13	CAGGTTCTTAGATGACGCGTACTTC
	947
		953213	pm:st	12	25	13	CAACAGGTTCTTAGATGACGCGTAC
	948
		851816	pm:st	12	25	13	GTTCCAACAGGTTCTTAGATGACGC
3908635	main
	949
		1018080	pm:st	13	25	13	TGGGACATGATTGGACGAACCACCT
3872842	main
	950
		831948	pm:st	13	25	13	AGTGACGACTTTGGGAACCGGTTAC
	951
		56645	pm:st	14	25	13	AAATACTCTGCGTCGGGTCGGACAC
3323223	main
	952
		880343	pm:st	11	25	13	GGTGTAGAGAAAGAATAACCGACGT
3927489	main
	953
		644264	pm:st	10	25	13	GAGGGAACCATACAGTGAAATATAG
	954
		729040	pm:st	11	25	13	GAACAGTGGATGGAGACTATCTTAC
2884848	main
	955
		571285	pm:st	14	25	13	CCAGGGCGTATAAGAAGGGTCACCA
	956
		147085	pm:st	13	25	13	GGGTCCGTATCAAAACCGGCTTTAC
3011357	main
	957
		367690	pm:st	11	25	13	CCAAGTCTCTTCCATGCTCTATATG
	958
		675924	pm:st	13	25	13	TCGATTTCGGGTCATAGAGTCCCTC
3705649	main
	959
		474165	pm:st	14	25	13	GAAACCCCATCGGTGTGAAACGACG
	960
		535668	pm:st	14	25	13	ATAGGCAGAGCTTATGGTCCCGTCC
	961
		887849	pm:st	13	25	13	GCCTGACTACGGCAGGTTGGTTAAT
	962
		728514	pm:st	15	25	13	GAAGTGCTGCACTGACGACCTGGAC
2449090	main
	963
		605683	pm:st	19	25	13	CCGTCCGACCGAACTGTCCCGCCGC
	964
		29022	pm:st	18	25	13	CCGAGCCGTCCGACCGAACTGTCCC
	965
		363137	pm:st	17	25	13	CAAACCTCGTCCTCGCCGAGCCGTC
3906713	main
	966
		1035118	pm:st	12	25	13	GATCAAGTCTCGTCTTGCTACTGTG
	967
		199404	pm:st	13	25	13	GGAGGATCAAGTCTCGTCTTGCTAC
	968
		263106	pm:st	13	25	13	CAGGAGGATCAAGTCTCGTCTTGCT
	969
		1007190	pm:st	13	25	13	CAGTCAGGAGGATCAAGTCTCGTCT
3741624	main
	970
		481973	pm:st	13	25	13	TGAGGTCATGAAGCCGTACAGGTAC
2408934	main
	971
		1014341	pm:st	11	25	13	CTAGGACCAGTACAAAATGATGGAC
	972
		125851	pm:st	10	25	13	AAACAAGACTTCTAGGACCAGTACA
	973
		930728	pm:st	13	25	13	CGTCTTCGGTAAGCGTAGGACTGAA
2715974	main
	974
		999633	pm:st	12	25	13	GCCGACGACTGAACAAATGCTTTAC
3307808	main
	975
		320795	pm:st	12	25	13	TTTGACGTCTAGTCGATGTCCTCGT
	976
		330537	pm:st	9	25	13	AAATAACCTGTTCCACTTTTGACGT
3721830	main
	977
		905088	pm:st	14	25	13	CGACAAAAAACTCCGGACTCCGTGG
2755576	main
	978
		198441	pm:st	12	25	13	TTCGGCAAAGCCACGTGAAAACTTC
	979
		1070122	pm:st	12	25	13	GACCTGAAATTAAACGCATGCGTGC
	980
		189583	pm:st	13	25	13	AAGCACACAGGGAAAGTTCCGACGT
2340721	main
	981
		1067921	pm:st	12	25	13	CCCGTGGTTTACCTAAAATACGCCT
3978191	main
	982
		302935	pm:st	11	25	13	TCTCTAGTAGAGTCTGCTTAGTCAC
	983
		234390	pm:st	11	25	13	AGTAGAGTCTGCTTAGTCACCTTCT
3362099	main
	984
		386253	pm:st	12	25	13	TTTCGCCTCAGTCTCGGAACGTTAT
	985
		766782	pm:st	14	25	13	CTCGACCAGAGCTTTCGTTGGGTGT
	986
		436070	pm:st	13	25	13	CGTGTTTGACGTCATCACCCCTGAT
3663312	main
	987
		872997	pm:st	15	25	13	CTCTCGAGGCTACGGAAGGAGAACC
3754490	main
	988
		118887	pm:st	13	25	13	AAGAGTCTCTAATACGTCGGGACCC
3742845	main
	989
		774888	pm:st	15	25	13	GGAAACCCGACTCTCGGTTGGTCTG
2406440	main
	990
		924299	pm:st	10	25	13	CCTGCATTAACTACTTCATGAAGGA
2739489	main
	991
		1005003	pm:st	8	25	13	GTTAAGTTCTTACGTTTTTGAAGAC
2344589	main
	992
		900536	pm:st	14	25	13	AAATGCTCGGGACTCCCTCGCAGAA
	993
		56544	pm:st	12	25	13	GGACCCACTTCTACGATAACGTCTT
3554029	main
	994
		55808	pm:st	8	25	13	CCTGCCAATTTAATGTAAGTTTAGT
3773434	main
	995
		768527	pm:st	15	25	13	TGGTCGCCTAGTCGCTCGAGCTCTT
	996
		188137	pm:st	16	25	13	ACGACAGGGCCCACTTGTGGGACCT
	997
		293798	pm:st	12	25	13	TAGACGACGTCTCGTTCTAGCTACT
4025520	main
	998
		1085722	pm:st	11	25	13	TGACACACGTGGTAAAACATAGGAC
	999
		195448	pm:st	9	25	13	AAGTATAAGTGACATGTTTCGAACC
2356219	main
	1000
		429499	pm:st	13	25	13	TCCGGTCTCCTGAAGAGTATGACCT
3062228	main
	1001
		354574	pm:st	13	25	13	AACGGTGTCAATAACCCTCAACGGG
	1002
		596454	pm:st	12	25	13	CAGACAACGGTGTCAATAACCCTCA
2702635	main
	1003
		1002094	pm:st	19	25	13	CCGGTTCCTCGGCTGGCCGACGTGG
	1004
		16166	pm:st	20	25	13	GCCCCGGTTCCTCGGCTGGCCGACG
3621954	main
	1005
		696353	pm:st	9	25	13	GTCGTTTCCAATAATTTCAGGTCAT
2410560	main
	1006
		1080066	pm:st	15	25	13	CGGCCCCGTAGGTACAGTAACAGGA
2949137	main
	1007
		505387	pm:st	14	25	13	GCTCCTCACTAAGGTCTCGGGTCTA
	1008
		800036	pm:st	14	25	13	ACCCTTGTGTGACGGTGAGGAGTCT
3091435	main
	1009
		253271	pm:st	11	25	13	TAGGTCAAGATACACGTCGTCAAGT
2974245	main
	1010
		225050	pm:st	16	25	13	TCGAGCTCAGACTAGGCCCGGAACG
3482858	main
	1011
		975929	pm:st	9	25	13	GAAAAATTATGCGTAAACACGTCGA
	1012
		666616	pm:st	12	25	13	AACACGTCGATTTTCTGACCCGAAG
	1013
		804465	pm:st	8	25	13	AAGACTTTTAAGTTTGTCACTAACG
	1014
		935369	pm:st	11	25	13	GTCACTAACGGATCTTCGACCTATT
3593688	main
	1015
		807725	pm:st	12	25	13	CTTGGAAACTGTTCTCGTGCTTCAC
2696356	main
	1016
		814716	pm:st	14	25	13	CGTCGACACACGTTCGGTTTCTTCG
3415883	main
	1017
		491358	pm:st	14	25	13	TCCAGGAGGACGACGATGCCTAACA
2426410	main
	1018
		786747	pm:st	10	25	13	CACGGGTTTGGTCATCTAATAAGAA
3035684	main
	1019
		461111	pm:st	14	25	13	AGAACCGGTGTGTCATGGTGCCTTC
	1020
		704881	pm:st	13	25	13	CCTAGTAGTTTGGACTTCGGTCGTC
	1021
		573075	pm:st	13	25	13	GACCTTCAGTTTCGGCAGCCAATGT
3046451	main
	1022
		9858	pm:st	13	25	13	GTTTCGCCTCTGAAGGCTGAAGGAA
	1023
		407292	pm:st	12	25	13	ATCAAAGGTTTCGCCTCTGAAGGCT
3852889	main
	1024
		300052	pm:st	12	25	13	CAAGAGAAAGACCACTGAGAGACCT
3848097	main
	1025
		352901	pm:st	12	25	13	TCTGTGGGTTCATGAAGTTTGGTCC
2668039	main
	1026
		1062689	pm:st	9	25	13	TTCGGTAAATAAGACAAAAGACCCT
	1027
		1071829	pm:st	9	25	13	TTTCGGTAAATAAGACAAAAGACCC
2525873	main
	1028
		893440	pm:st	11	25	13	ACCCCAAGACAACTCTTAATTCTCG
	1029
		694683	pm:st	10	25	13	TCAAAGGTCATGATCAGGGTCTTAA
3942613	main
	1030
		689913	pm:st	15	25	13	TCCCGTTCCGGGTAATGCACGACAG
	1031
		876488	pm:st	15	25	13	GACGACACCTTCTTCATGGGCGACG
3338321	main
	1032
		841043	pm:st	19	25	13	TCAAGGACTGGTCCGCGCCCGGCCG
3030823	main
	1033
		567905	pm:st	15	25	13	GGGTCCTTGACCTGTCGTCTGTTCC
3336268	main
	1034
		127713	pm:st	15	25	13	ACTCCGGGGTAGACCGGTTCGAACT
3721484	main
	1035
		974302	pm:st	11	25	13	ACCCACAATCCCGATACTTTAGAAC
	1036
		495504	pm:st	12	25	13	ACGTGTGAGTTTCCGATTTGACCAC
2878799	main
	1037
		220892	pm:st	15	25	13	CCCTAGAAGGTGAGAGCCTGGTCAG
3249661	main
	1038
		929239	pm:st	12	25	13	CCTAATCTGGAGCACGGACGTTTTT
3026637	main
	1039
		10462	pm:st	11	25	13	CACCGTCGTCATGTCGTAATGAAAT
3946962	main
	1040
		105457	pm:st	17	25	13	GGGTGCCACTGACTCGACGCTCTCG
	1041
		721255	pm:st	16	25	13	ACTGACTCGACGCTCTCGGACGCGA
	1042
		304151	pm:st	16	25	13	AGGGAGTCTTCGGACCGGCTACCCA
3781920	main
	1043
		145802	pm:st	13	25	13	TCTTGGGTTTCTATCGTCGGGACGT
2548520	main
	1044
		148630	pm:st	12	25	13	ACCCCTGTCGAGAGTATTAGGACAA
3192629	main
	1045
		628736	pm:st	17	25	13	TCCCGGGGTAACACGACAGGGCTGG
3853160	main
	1046
		473877	pm:st	16	25	13	GAAGTCGCCGAGGTGCACAGTCGAC
3846015	main
	1047
		265645	pm:st	14	25	13	CGTACTAAAGCCCACCGTTGTTGGG
	1048
		612859	pm:st	14	25	13	GGCCGTACTAAAGCCCACCGTTGTT
3980109	main
	1049
		351594	pm:st	14	25	13	AGGGACAGGTAACTCTCGGACACAG
3359282	main
	1050
		4748	pm:st	13	25	13	GACGCCGACTAGGTATAGAAACGGT
2837508	main
	1051
		282051	pm:st	11	25	13	GTGAATGACTACACCTACTCTGGAT
	1052
		441524	pm:st	13	25	13	GGCTTTTGGACAGGATCCGTTTCGT
	1053
		922541	pm:st	11	25	13	CGTTTCGTATACTTGCCCTAAGAAG
	1054
		289863	pm:st	12	25	13	CTTGCCCTAAGAAGTGACTGAGAGT
3638597	main
	1055
		461471	pm:st	21	25	13	GCGCGCCGGTCCGTGGGAGGCCCTG
	1056
		202307	pm:st	18	25	13	GGCTGTTCCTGACGCCGGCGAGGGA
	1057
		413392	pm:st	17	25	13	AGGACCTACGAGAGACGCCGGACCC
	1058
		1016879	pm:st	18	25	13	CGGGCGGCGAGAGGCTCAGGACCTA
2708417	main
	1059
		711291	pm:st	15	25	13	AAGGACGTAGCTCGGAAGGTGGACC
	1060
		1005701	pm:st	14	25	13	AGGTGACCTGTCACTTGACCGCGAA
3314049	main
	1061
		570585	pm:st	11	25	13	TGTCTATGGGTATCGTAACCTCTCT
	1062
		524087	pm:st	9	25	13	AAGACTTTGTCTATGGGTATCGTAA
	1063
		902501	pm:st	12	25	13	GGTGTTCTATGGTTGTCTCGAAGAC
2855559	main
	1064
		780816	pm:st	13	25	13	TCGACAACGTGCCTCCAAAGTGTAG
	1065
		623557	pm:st	14	25	13	GGTCGACAACGTGCCTCCAAAGTGT
	1066
		429085	pm:st	14	25	13	GAGGTCGACAACGTGCCTCCAAAGT
3268188	main
	1067
		796144	pm:st	13	25	13	GGCTCATACTCTTCTGGTAGCGAGT
2675846	main
	1068
		803212	pm:st	18	25	13	CGAGGAGACCCTGACGGTGGGACCC
2604264	main
	1069
		493154	pm:st	14	25	13	ACGGTCCGGTGCCTTCCTTAGCAAT
	1070
		863349	pm:st	15	25	13	CCACGGACGGGTTCTCGCTAAGTAG
3371967	main
	1071
		385471	pm:st	15	25	13	CGTGAGATACTGATGCGACCGGTCC
	1072
		458230	pm:st	14	25	13	CACTCCCGTGAGATACTGATGCGAC
2976124	main
	1073
		945688	pm:st	11	25	13	TCAGAATGTACACACCCCACAATGT
	1074
		735992	pm:st	12	25	13	AGTCACGGTCAATCGCTAAGGTCAT
2663562	main
	1075
		1049089	pm:st	15	25	13	CAGTAGGTCCGGAACGTGGGTCTCT
3441748	main
	1076
		927859	pm:st	15	25	13	GACGCCGTCATTGGGACCCTGGAAA
3803950	main
	1077
		323555	pm:st	13	25	13	GAGACTTCCGAATATGACCCTGTGC
	1078
		941684	pm:st	12	25	13	CCTAGAGCATCGTCTTAGCGGATAT
3039846	main
	1079
		300519	pm:st	9	25	13	ATACACGGATCTTAGTACAAACATC
	1080
		206550	pm:st	11	25	13	ACCCGTTATACACGGATCTTAGTAC
	1081
		840641	pm:st	11	25	13	AATAGTGGACTACCCGTTATACACG
2451340	main
	1082
		384349	pm:st	11	25	13	TCCGACAATTGAAGACGTGACAACT
2947256	main
	1083
		966463	pm:st	15	25	13	ACTTGTAGCCGCCTCGGTGTGACCT
	1084
		252333	pm:st	15	25	13	CGGACTTACTTGTAGCCGCCTCGGT
3961088	main
	1085
		652873	pm:st	19	25	13	GCGCGAGCTAGATGCGCAGGCCCCG
	1086
		616263	pm:st	18	25	13	GTCTCCGGACTCGCGGACTAGCGGC
	1087
		1014695	pm:st	18	25	13	CATCGCCGGAGCCTGGGTCCAGGAC
2531606	main
	1088
		115480	pm:st	16	25	13	CAGGAGGGTCCAGGCCTGAGTCTAC
	1089
		1039973	pm:st	14	25	13	GCTGCTCTTGATGCTCGCGTAGTTG
2726915	main
	1090
		987271	pm:st	11	25	13	ACACCTTTGTTAGTTCAGTGCGGAA
	1091
		778522	pm:st	15	25	13	CCGACCTCCGAAGGAAATGACGACG
3042017	main
	1092
		901182	pm:st	11	25	13	TGGACGACCTCGAATTCTTGAGAAA
	1093
		282107	pm:st	11	25	13	TGGACAAGAACCAACCTAAGGATCT
3262829	main
	1094
		175802	pm:st	11	25	13	ACAGTAGTTCGCTCGAGACCAATTT
2679457	main
	1095
		655084	pm:st	13	25	13	GGAGGTCTGTGTACCCTGTCAAAAG
3356344	main
	1096
		879314	pm:st	13	25	13	GGTTCGGGACAGGAATGTACGTCAT
	1097
		574678	pm:st	13	25	13	TACGTCATGACGTGGTTCGACACCA
	1098
		115208	pm:st	13	25	13	CTCTGTGTTGGAGTTGTTCGTGTCC
2379294	main
	1099
		689426	pm:st	13	25	13	TTTGGAGCCATAGGTGGTTCAGTCC
	1100
		849179	pm:st	9	25	13	AAACAGGAAGACAACTAGTGAATAC
3228896	main
	1101
		660848	pm:st	16	25	13	GGTCGCCCTGGATGGACTAGTCCCT
3888144	main
	1102
		1054012	pm:st	11	25	13	TCTCTACGATATCACTTGAGGGTAG
3708925	main
	1103
		25496	pm:st	12	25	13	ATACCCCTATGGTTGGGATTCCTAC
	1104
		621576	pm:st	15	25	13	TTAGTGACCCGGGTCGAATGCCACC
2396468	main
	1105
		690589	pm:st	13	25	13	AGTCCTACGGAAGCTGCACTAGTAG
	1106
		53776	pm:st	14	25	13	TCGAGCTTCGACTGGGATGTACACC
	1107
		152280	pm:st	14	25	13	GGTCCGTACCGGTAACCGATGAGAT
2363922	main
	1108
		830340	pm:st	20	25	13	CCCTCGGCCGACCCCAACGGCCGTG
	1109
		81990	pm:st	20	25	13	CCTCGGCCGACCCCAACGGCCGTGG
3446822	main
	1110
		117167	pm:st	10	25	13	CAATGGTCAATGGTCGTAATACAAG
	1111
		427731	pm:st	9	25	13	ACAATGGTCAATGGTCGTAATACAA
2359058	main
	1112
		620751	pm:st	10	25	13	GCATTTAACCGTGGATTACTCAAAG
	1113
		344761	pm:st	13	25	13	GTCCGTGGACGAACTGGTAAGCTTT
2534278	main
	1114
		153124	pm:st	11	25	13	ATCTACCTCCCTATGTAACGACACA
3558050	main
	1115
		481646	pm:st	14	25	13	TACGACGAGTTACAGAGTCCGGTGC
	1116
		674639	pm:st	15	25	13	CCGGTACGACGAGTTACAGAGTCCG
3663039	main
	1117
		516128	pm:st	14	25	13	GTCTTCGAAGCGTTGTCCATGGTGC
	1118
		739510	pm:st	16	25	13	ATGGTGCTCCCTTTCGACCGCGGGT
3304638	main
	1119
		382469	pm:st	13	25	13	GGGATGTCGTACCATAGCAGATGAG
	1120
		174506	pm:st	12	25	13	ACTTTTAACCATGGATGTGTCCCGG
2545213	main
	1121
		133817	pm:st	13	25	13	TGTACCGATGTTATAGACCGCCCTG
2994696	main
	1122
		529371	pm:st	14	25	13	TAAAGACCTTGCCTTGGCCCGTCGA
	1123
		137482	pm:st	16	25	13	ACGGTGGGCGACGTCTGTCTTCTCC
3017359	main
	1124
		823923	pm:st	14	25	13	TTCGGCCGATAAAGCCCGAGAAGGT
	1125
		75220	pm:st	14	25	13	AGGTGATGACGTAGCCGTTGCCGAA
	1126
		701286	pm:st	16	25	13	CCCCGTCGAAGTGCCTGAAGAGGTG
	1127
		374233	pm:st	13	25	13	TAGCCGGAGAGGTACTACGAGTAGT
3846983	main
	1128
		512498	pm:st	10	25	13	TGCCACAAATGTTAAGGTTAGAGAG
	1129
		892697	pm:st	13	25	13	GAAGTAAATCCTGTTTTGCCCGCGC
2613343	main
	1130
		373812	pm:st	11	25	13	ACTTGACGCAAGACTGTAGTGATAC
	1131
		253351	pm:st	14	25	13	CAGGGAAAAACTTACACGGTCGGCC
3847949	main
	1132
		77989	pm:st	21	25	13	CCTCGGGGGGTCGGGGCGGCACGTC
2947083	main
	1133
		579022	pm:st	15	25	13	GCGCTACGTCAATGGATGTGCCTCG
	1134
		528233	pm:st	13	25	13	CCTCTGTGCGCCTCAAGAATTTCAC
	1135
		280856	pm:st	14	25	13	CCGCAATTCGCGTAGAGTCCGGAAT
	1136
		39006	pm:st	14	25	13	TCAAGACGCGCTGTTGTAAGTCCCG
3646028	main
	1137
		1071888	pm:st	14	25	13	GGGTGTGGTCAACTTGACGTCCTTC
	1138
		900161	pm:st	11	25	13	GTGTGTGAGCCCAATTCTTTATGGA
3186984	main
	1139
		204345	pm:st	13	25	13	GACGGTGTACAGTCCGGAATACGAT
	1140
		433883	pm:st	14	25	13	ACGTCCCGACGATTAGAGTTCCTCG
3020534	main
	1141
		739094	pm:st	13	25	13	AAGACCCTCCCCAACTGTTGTTGAG
3954922	main
	1142
		8987	pm:st	12	25	13	TAACGCCACCCGGTATAGATGATGA
3175703	main
	1143
		850418	pm:st	10	25	13	AGACATAAAGTACGGTCTCTCAAAC
3048715	main
	1144
		469539	pm:st	15	25	13	CCGAGATACCGGGACTTGGTTTCCC
2902503	main
	1145
		485240	pm:st	14	25	13	CGGAGGGTCTTTTGGTCTCGACGAT
2872085	main
	1146
		672984	pm:st	12	25	13	CGAGAGACATACAACGCAAGAGATG
3867929	main
	1147
		1062393	pm:st	13	25	13	ACACACGCCCTCTGGTTTATTTGGC
	1148
		557759	pm:st	13	25	13	CACACACGCCCTCTGGTTTATTTGG
3959629	main
	1149
		483098	pm:st	16	25	13	GCGCAAAGAGTCCCAAGCCAGCCTC
	1150
		753567	pm:st	15	25	13	AAGCGCGCAAAGAGTCCCAAGCCAG
3194883	main
	1151
		78328	pm:st	12	25	13	GGGACCGAAACTGTTGTAGGAAAAG
3859628	main
	1152
		202599	pm:st	16	25	13	TCCCCGAATACCGTCCGGACCGAGA
3802951	main
	1153
		341228	pm:st	11	25	13	GGCTGTAAAATCGACAACTAGGACT
2438947	main
	1154
		875396	pm:st	11	25	13	CTCGAAGTCAGCAACATACAACTAC
	1155
		210344	pm:st	12	25	13	CACCTCGAAGTCAGCAACATACAAC
3284885	main
	1156
		907910	pm:st	12	25	13	ACCTTTAAGCCAACCCATGGTACGA
3015780	main
	1157
		484472	pm:st	16	25	13	CCGACACCGAAGAGGACAGGGACGA
	1158
		717518	pm:st	18	25	13	GGGACGACAGCGAGGGAGACCCGGA
	1159
		836486	pm:st	18	25	13	ACGACAGCGAGGGAGACCCGGAGGG
	1160
		316958	pm:st	18	25	13	GACAGCGAGGGAGACCCGGAGGGTC
3201147	main
	1161
		258056	pm:st	13	25	13	TCCGCTGTGACAAGCACAACAGTTG
	1162
		955847	pm:st	12	25	13	ATCCGCTGTGACAAGCACAACAGTT
	1163
		518771	pm:st	13	25	13	TCATCCGCTGTGACAAGCACAACAG
	1164
		178962	pm:st	13	25	13	CATCATCCGCTGTGACAAGCACAAC
3892604	main
	1165
		1082527	pm:st	15	25	13	GGTCCAATGAGTCCGGCCGTGAAGA
	1166
		3922	pm:st	14	25	13	TGTGGACACTGCCTTCGTGAAGACC
3621632	main
	1167
		268456	pm:st	11	25	13	TCCGGACTGGTTAGTCCTAAATGTT
	1168
		1065321	pm:st	11	25	13	TCTCCAAGTCTTGAGACGGAAATCA
3749040	main
	1169
		196058	pm:st	13	25	13	GACGACCGTCTGCACGAAGTTTACT
2779282	main
	1170
		316339	pm:st	12	25	13	AAAGCTGACCAATACCCAGACGTCA
	1171
		580686	pm:st	12	25	13	CTAAAAGCTGACCAATACCCAGACG
3332972	main
	1172
		99125	pm:st	13	25	13	CGATGTGCCTGGGGGACTTTAAGAT
	1173
		255095	pm:st	17	25	13	CGGTGGTCGATGACGTGGCGGATGC
3958178	main
	1174
		600717	pm:st	12	25	13	GTGTAGGCTTTACGACGACTGTAGA
	1175
		953732	pm:st	13	25	13	CAGACTGGTGTAGGCTTTACGACGA
2889391	main
	1176
		891432	pm:st	18	25	13	GGGCCCTGTGACCGGAGTCACTCCG
	1177
		1053509	pm:st	16	25	13	GCTCTCTCAGAACGGGCCCTGTGAC
	1178
		367354	pm:st	15	25	13	TGTAGACCCGGGCTCTCTCAGAACG
	1179
		199809	pm:st	15	25	13	ACCCTCCTTGGTCATGGGGCTGTAG
3841324	main
	1180
		778376	pm:st	14	25	13	GTCTAGACGAGAGGAACAGGTCGAC
	1181
		1038809	pm:st	17	25	13	TGACGGTCCGGAGCTGGCCAGTTCC
3923619	main
	1182
		694454	pm:st	18	25	13	AGCCCTCTCTGGAGGGACCCGGACC
	1183
		1036224	pm:st	16	25	13	GGGTGACGGGACACTCCTTCCCAAG
3244017	main
	1184
		881346	pm:st	15	25	13	CTCTCACTGGGACCGGGAAGAGGAT
	1185
		344918	pm:st	16	25	13	ACTGGGACCGGGAAGAGGATGACCG
	1186
		191945	pm:st	16	25	13	TGGGACCGGGAAGAGGATGACCGTC
2440674	main
	1187
		1062886	pm:st	10	25	13	GGCAACGATACTTGTTCAAACCTAT
	1188
		884546	pm:st	13	25	13	TGACGGACAAGAACGTGCTACACCT
2434834	main
	1189
		17285	pm:st	15	25	13	GTCTGCGAGGAACGGACACCTTGCT
3134491	main
	1190
		154905	pm:st	11	25	13	AGACAGCTTCGTGTATTGACCGTAT
	1191
		823235	pm:st	10	25	13	TAATCTACTACCCAAACCGTTCTGT
3438425	main
	1192
		753114	pm:st	10	25	13	TCCTTCTTATGTTCGCTAACTCACT
3638307	main
	1193
		258934	pm:st	15	25	13	AGGGTCGGGCCAAGTTTCGGTAGGT
	1194
		921474	pm:st	15	25	13	AAGGGTCGGGCCAAGTTTCGGTAGG
2382878	main
	1195
		281530	pm:st	11	25	13	CGTAAGACTACCCTTGAACACACAA
3736989	main
	1196
		741710	pm:st	16	25	13	TCGGCCTCCTCTTGTAGGACCTGGG
	1197
		471289	pm:st	17	25	13	TAGGACCTGGGCTCCGACGAGGACC
	1198
		549212	pm:st	15	25	13	CCGACGAGGACCGGAAGGTCTTCTT
3365507	main
	1199
		1065888	pm:st	13	25	13	GCCGTCCATCTGAACGATCGGATAT
	1200
		469153	pm:st	14	25	13	AGTAGTAGACTACTCCGTGCCGTCC
3292674	main
	1201
		26926	pm:st	13	25	13	AGCTCGTTCTCGCACCGAAGCTAAT
3265938	main
	1202
		727607	pm:st	14	25	13	GAGGACTTCTCCACGCTGAACTAGG
	1203
		223978	pm:st	13	25	13	TACACTAAGTGTGCCTACGTCGAGG
3484569	main
	1204
		301952	pm:st	15	25	13	GGTTGCCCGCGGTCTAGTACGAATG
2385227	main
	1205
		418095	pm:st	13	25	13	AAGACTTTCACCTGAGGCCTCTGAG
	1206
		939986	pm:st	14	25	13	CGCGGGTAGGAATCATCGTCATCGT
3634889	main
	1207
		340017	pm:st	12	25	13	TCTTCAGAGGTACTCTCTCCTCAGT
3834457	main
	1208
		95109	pm:st	14	25	13	CCCGACTTTCTAAGTAGGGTCCGAG
	1209
		1031467	pm:st	14	25	13	CCGACTTTCTAAGTAGGGTCCGAGG
3185602	main
	1210
		553775	pm:st	11	25	13	GTCTTCCTCGTTCTCTAAAAGCTCT
	1211
		280203	pm:st	11	25	13	TCTTCCTCGTTCTCTAAAAGCTCTC
2413231	main
	1212
		858447	pm:st	12	25	13	ACCTGGATGACTGGTTCTTGACGTT
3716442	main
	1213
		793220	pm:st	9	25	13	CAATTGATGGGAAAACTACTACTAC
3783804	main
	1214
		246104	pm:st	13	25	13	TAGAAAGCCTTTGTGCCACGGGAGT
	1215
		1071900	pm:st	12	25	13	CCGTCGGGTTTACCTTGAGACATAT
3960609	main
	1216
		21559	pm:st	13	25	13	ACCACAGCGGGTAGTAGTAACAGGT
	1217
		432375	pm:st	15	25	13	GCCCTGGAGTTGCACCCGATACTGT
	1218
		601314	pm:st	15	25	13	GGAAGGACAAGAGCCACCTCTGCGT
3340483	main
	1219
		940295	pm:st	13	25	13	AAAGATGTGGTTGACGTCGACGCAC
	1220
		755812	pm:st	15	25	13	CGTCCTAGGACGCTGAGTTGCACGT
2390095	main
	1221
		61718	pm:st	13	25	13	AGCCGGACCTGACCTCTTTTAAGAG
	1222
		609458	pm:st	12	25	13	CACCGGGTTGAGATGTAGATGTACT
	1223
		847991	pm:st	14	25	13	TAGATGTACTACGACCCGAGGTGGC
	1224
		699104	pm:st	14	25	13	ACACAGGAGTCTGCTACGTCGAGAG
3862786	main
	1225
		359682	pm:st	14	25	13	TCTTATCGGCGGGTCACTGACGGTT
2347536	main
	1226
		704611	pm:st	8	25	13	AAAATGACGAGCCTAATGTCTTAAT
3931225	main
	1227
		325893	pm:st	17	25	13	CTCGCCGGCGCAAAGCCGGAGTCTT
	1228
		752407	pm:st	19	25	13	TAAGCGCCCGCTGGTGGGCCGCGTC
3294923	main
	1229
		910503	pm:st	11	25	13	AAGACCTCTCACAATTGGTGTAGGT
3757609	main
	1230
		1012541	pm:st	14	25	13	CCCCGACCTGTAGGGTGTAACGTTA
	1231
		379843	pm:st	15	25	13	GACTTGGAAGACCACCGGTGCTCAC
3939551	main
	1232
		24993	pm:st	14	25	13	TTGGCGAGGATGTCGTTCGACGACA
	1233
		14821	pm:st	15	25	13	TGGCGAGGATGTCGTTCGACGACAC
	1234
		1100952	pm:st	19	25	13	GACGACACGCCGGACGACCGGCTCG
	1235
		304021	pm:st	19	25	13	GCTCGCGGACGCGTAGTCGGGCCTG
2863832	main
	1236
		734347	pm:st	15	25	13	CCCAGTCCTCCGCTGGAGTTGGTAA
3405777	main
	1237
		182838	pm:st	12	25	13	CCCCACAGGTAGATGTGATCAGTAA
	1238
		100442	pm:st	13	25	13	GCGTCATAGTGGTGCCGATAAGGAT
	1239
		166375	pm:st	14	25	13	GCCGCAAGAGATAGACCAGGACTCT
3781952	main
	1240
		607197	pm:st	12	25	13	CGCTATCGCCGTCGGGTTAAAAATT
3147773	main
	1241
		481481	pm:st	11	25	13	TCTCCGTTGTCTTATGGAACAGAGT
	1242
		472667	pm:st	11	25	13	ATCTCCGTTGTCTTATGGAACAGAG
2440066	main
	1243
		334598	pm:st	17	25	13	ACCGGGTCGTGTTCCCTCGCAGGGT
3720798	main
	1244
		511999	pm:st	15	25	13	CAGCGACCCTCGTACTGTTCAAGGC
	1245
		925957	pm:st	14	25	13	GGTTTCAGGGCTGTCCTCGAGTAAC
3882045	main
	1246
		561340	pm:st	14	25	13	ACGACGAAACGTCGTTGTGCTCGAC
2715775	main
	1247
		1064354	pm:st	11	25	13	GTATTGATGGATTCTCCCCTTGGTA
	1248
		913394	pm:st	10	25	13	CCCTTGGTAAACTTCTTATGGTTCT
3740775	main
	1249
		202274	pm:st	15	25	13	TTAGTCTAGAGATTCCGCCCGCGGC
	1250
		748613	pm:st	16	25	13	CCCAGGTGGTGTTCCGCAAGGTGCT
	1251
		795943	pm:st	14	25	13	GACCTGGCAGAAAACGACGTGCTCT
	1252
		551732	pm:st	13	25	13	CAGTGGGACACCTAGATGAGCTTGT
3470976	main
	1253
		517621	pm:st	16	25	13	CACCGGGTTTCATCCCCGGTGTGAC
	1254
		1060177	pm:st	15	25	13	TCACCGGGTTTCATCCCCGGTGTGA
	1255
		37999	pm:st	15	25	13	TCTCACCGGGTTTCATCCCCGGTGT
3539759	main
	1256
		374463	pm:st	10	25	13	GACAGGAAATACCTCAGTAAGTTAC
2400786	main
	1257
		442497	pm:st	17	25	13	TCGCGGTCCAGGAGGAACGACCGTC
3979955	main
	1258
		27387	pm:st	13	25	13	GTCCCTGGTACAAAACGGGTAACTG
3464985	main
	1259
		736644	pm:st	13	25	13	CCCGGGTCTAAAGTGGTCTATGTGT
3835378	main
	1260
		964807	pm:st	14	25	13	GGAACGGGTCTCCTTCGACATAGCT
3074985	main
	1261
		15596	pm:st	13	25	13	CGGAACCTAAACTACGGGTACAGTG
2385208	main
	1262
		471703	pm:st	10	25	13	ACATCACAAGAGTTAAGACTCCTCT
	1263
		153859	pm:st	8	25	13	AGACTCCTCTAAGTAATACAGTAAT
3204748	main
	1264
		954278	pm:st	16	25	13	GACCGTTGCGTCACTTCGCTCGGAG
2340788	main
	1265
		483190	pm:st	9	25	13	TACATAGCAATTCTAATGGCCTCTT
2740217	main
	1266
		395484	pm:st	16	25	13	GGAGGATGGACTCCCTGTCACGGCA
2360697	main
	1267
		875763	pm:st	8	25	13	AAGACGGTGAGGTATAATTTTGTAT
	1268
		178401	pm:st	9	25	13	GACGGTGAGGTATAATTTTGTATAC
3462135	main
	1269
		143252	pm:st	11	25	13	GACGTGTATAAATGACCTTCTACGG
3957195	main
	1270
		446844	pm:st	15	25	13	ACCCCCATGACGAGTGTGTCTCCTG
	1271
		385317	pm:st	14	25	13	TACCCCCATGACGAGTGTGTCTCCT
3529676	main
	1272
		1076287	pm:st	15	25	13	GACCAGTCCGCCGAAAACCGTCAGA
3993858	main
	1273
		1081448	pm:st	20	25	13	CCGTCGGGCTCACCGGCAGCGCCGA
	1274
		44261	pm:st	18	25	13	GGCAGCGCCGACATCCAGGCGTACG
	1275
		762308	pm:st	18	25	13	CGACATCCAGGCGTACGGCCCGTGG
3435582	main
	1276
		130340	pm:st	15	25	13	CTCCGCGCGATGTTGTTCGACTTCC
3368307	main
	1277
		291263	pm:st	15	25	13	AGTCGCTTTCAAGAGGGCCAGGCTG
	1278
		954221	pm:st	13	25	13	TTGAACAGTCGCTTTCAAGAGGGCC
3503761	main
	1279
		887871	pm:st	14	25	13	ACCCCTGCTGAGGAAGTTGTGCAAG
	1280
		64934	pm:st	13	25	13	TTAAGTCGGGCTACCAGTCTACGGT
3722945	main
	1281
		339111	pm:st	19	25	13	CCCCGTCTGGACGACGGGCTCGGAC
2688608	main
	1282
		94109	pm:st	15	25	13	GTGGTGTTCCCCGAGACGAGAAGAC
	1283
		696465	pm:st	11	25	13	CCAAACATATGGTGTTCGGGAGAAT
2481346	main
	1284
		1611	pm:st	12	25	13	TGACATAGGACAGTAGTCATCACCG
3845687	main
	1285
		393638	pm:st	16	25	13	GAGGTAGGTGGAGCCTCTGGTGGGA
	1286
		408113	pm:st	16	25	13	GTGAGGTAGGTGGAGCCTCTGGTGG
	1287
		268119	pm:st	15	25	13	AGTGAGGTAGGTGGAGCCTCTGGTG
3946360	main
	1288
		385544	pm:st	13	25	13	TGGTGTCAACCCTTTGCAACGACAG
	1289
		782745	pm:st	12	25	13	CCCTTTGCAACGACAGAAACCTAAG
3436551	main
	1290
		701547	pm:st	16	25	13	GGCGAAGAAGACCTAGCACGCCCAG
	1291
		122315	pm:st	14	25	13	TAGCACGCCCAGCAGGACAAAAGGT
	1292
		231756	pm:st	14	25	13	GGTACAGGACGCACATGTAGGACGT
2748852	main
	1293
		692186	pm:st	12	25	13	TACAAGACGTGCTTCGAGTTCCTAG
	1294
		696203	pm:st	13	25	13	ACAGGAAAGAGGAATGACCGTGGTC
3035274	main
	1295
		952340	pm:st	17	25	13	CAGCAAGGCGCTGCCGGACCGAAAG
3774901	main
	1296
		579515	pm:st	20	25	13	GACCGCGACCGAGCGCCGGACGGAC
	1297
		979068	pm:st	19	25	13	AAGACCGCGACCGAGCGCCGGACGG
	1298
		612577	pm:st	19	25	13	CGAAGACCGCGACCGAGCGCCGGAC
	1299
		65749	pm:st	18	25	13	ACGAAGACCGCGACCGAGCGCCGGA
3724947	main
	1300
		510678	pm:st	14	25	13	ACGGTTATAGGTCATGGTCCGCCAG
	1301
		242089	pm:st	15	25	13	GTCCGCCAGGGAGTCTAAGTCCGTT
3846605	main
	1302
		487914	pm:st	14	25	13	CATTGAAGTGTCGGCCTGAGCGGAT
3771383	main
	1303
		854647	pm:st	16	25	13	GTAGGCGAGCTGCCGCCCTCTAACT
2854093	main
	1304
		287217	pm:st	10	25	13	TTTATATAGGTTAGTCTCGGTAGGG
3572321	main
	1305
		79343	pm:st	14	25	13	TCCTTGACGTGATGTAGGGGTAGGC
3955896	main
	1306
		450228	pm:st	15	25	13	GGCCCTCGTCTTCCAGATGATGTCG
2592040	main
	1307
		787652	pm:st	10	25	13	AGATTTCTAGTGTGATTCCGTTGAG
	1308
		593741	pm:st	10	25	13	AGAGATTTCTAGTGTGATTCCGTTG
3968333	main
	1309
		1049454	pm:st	16	25	13	CGGGAACCTCGGGAGCTCTCAGAAG
	1310
		184482	pm:st	19	25	13	GGGTGGGTGCCACCCGGTCTCGGGT
3624172	main
	1311
		627011	pm:st	10	25	13	CTCGTGGTTCTAGGTTTAAGGATAT
3564119	main
	1312
		89062	pm:st	12	25	13	GTGCACGTCACTCTACGTCGTTTTT
3432105	main
	1313
		210574	pm:st	13	25	13	ACCACACCAGTTGTAACACGGACCT
	1314
		1096970	pm:st	13	25	13	ACACCTGTTTCACCGTAAGTGTCCG
2648577	main
	1315
		308667	pm:st	9	25	13	GAGGGTCATAATCGTTCTAACATAT
2430460	main
	1316
		457862	pm:st	11	25	13	AGTCCTTACCTTGAAGAAGCTCTGT
2591664	main
	1317
		667542	pm:st	14	25	13	TCCGAGGTTACCAGGACATCCCCTT
2324845	main
	1318
		188947	pm:st	15	25	13	GGTGCTGCCCGTCAAGTGGTAGTAC
	1319
		55738	pm:st	15	25	13	GCGTTGCAGGACCAACTGTCGTTGG
3739266	main
	1320
		385507	pm:st	13	25	13	CGCGTCTTCAACGAATGCGGAACAT
2359390	main
	1321
		142056	pm:st	12	25	13	AGGGTTCACAGGATAGGGGTTCATA
	1322
		845879	pm:st	13	25	13	GTTCACAGGATAGGGGTTCATAGGG
	1323
		747382	pm:st	14	25	13	CACAGGATAGGGGTTCATAGGGGGT
	1324
		432906	pm:st	13	25	13	ACAGGATAGGGGTTCATAGGGGGTT
3903593	main
	1325
		61183	pm:st	14	25	13	CTTACCTCTCCCCAGGGTGACTGAT
3463882	main
	1326
		102670	pm:st	10	25	13	TTACCGGGTCTACTTTCTTGCAAAT
3710543	main
	1327
		451098	pm:st	12	25	13	AGTCGTTGAAACCTGCGTAGTGTGT
3854961	main
	1328
		241441	pm:st	17	25	13	GACGTCCGGCTGACGTTGACACGGG
	1329
		1060036	pm:st	15	25	13	ACACTGGAACTGGACGTCCGGCTGA
3119797	main
	1330
		255458	pm:st	13	25	13	TTGTAAGGCCCTTTAGTGCGAGGAG
	1331
		644245	pm:st	14	25	13	TAAGGCCCTTTAGTGCGAGGAGGTC
2664431	main
	1332
		412690	pm:st	13	25	13	ACACGTGCCGCCGAAGACAATAATC
	1333
		656271	pm:st	12	25	13	CAGTGGAGGATAATCGTACCGTCTT
3329727	main
	1334
		663255	pm:st	17	25	13	GGCGACGGGTCCTAACCATCCGAGG
3330133	main
	1335
		726332	pm:st	9	25	13	AAAGACAAGAACATGTGTCGTTAAC
	1336
		452791	pm:st	13	25	13	GAACATGTGTCGTTAACACGACCCC
	1337
		725919	pm:st	12	25	13	GACCCCTTAAAGGAGTAACACGAGT
	1338
		67231	pm:st	11	25	13	CTTAAAGGAGTAACACGAGTGACAG
3458445	main
	1339
		865478	pm:st	17	25	13	TCCGGTTACCCCTCCGTCACCCTCG
	1340
		976149	pm:st	18	25	13	GGGGTCCGGTTACCCCTCCGTCACC
3952517	main
	1341
		175657	pm:st	17	25	13	ATGCACCTGTCCTGTGGGCCGGGTC
	1342
		476266	pm:st	14	25	13	CCCCTCCAACTCTTGTGTGGGAACT
3070521	main
	1343
		377352	pm:st	11	25	13	GTCGGGATGCAACTTTTCCTAAGAT
	1344
		732281	pm:st	11	25	13	TACGTAAGGTGAAGTGACTACGACT
	1345
		251694	pm:st	9	25	13	ATTGGTATGAGTAGTGGTAATATCC
	1346
		756099	pm:st	7	25	13	ATAACACAAATGGAGAATGAAAGAT
3654183	main
	1347
		511957	pm:st	9	25	13	AATTTCTAAATGTGTGTCGACCTTC
	1348
		686132	pm:st	9	25	13	ATTTCTAAATGTGTGTCGACCTTCT
3560536	main
	1349
		356697	pm:st	9	25	13	TAGACTCGACATCAGTATAATAGAG
	1350
		590371	pm:st	11	25	13	ACCTCCTGGTCTATTCGTCATTCAT
	1351
		355147	pm:st	10	25	13	CGACTACATCGTCATATAGAAAAGG
4021176	main
	1352
		759548	pm:st	11	25	13	GTGCGAATAAACTCGAGGACCTTTT
3015958	main
	1353
		462161	pm:st	12	25	13	AAAGCCAGATTCATGGTGGGTCTAC
2910369	main
	1354
		937763	pm:st	17	25	13	GACGTCACTTCCGAGCCCCGACGTC
2939250	main
	1355
		76659	pm:st	13	25	13	ACTACTCGTACCCTAACTGGGGTGA
3128486	main
	1356
		831388	pm:st	15	25	13	GTACTGGCCTGAACAACATGGGGGC
3742048	main
	1357
		275731	pm:st	11	25	13	TACGAAGCGACCTAGATATGTCTAC
2891780	main
	1358
		119350	pm:st	19	25	13	TGGACCCGGTGAACCGCTCGCGCCG
	1359
		790456	pm:st	20	25	13	GGACCCGGTGAACCGCTCGCGCCGC
	1360
		423936	pm:st	20	25	13	GACCCGGTGAACCGCTCGCGCCGCC
2782239	main
	1361
		844444	pm:st	13	25	13	GGCTTGTCGACTTCTCTCAAGTGAC
	1362
		387331	pm:st	16	25	13	TAAGGGGAGCGAGACTCGGCCCTCT
	1363
		978062	pm:st	17	25	13	CCGAGTGTGAATGGGCGCGCCTCCT
	1364
		703576	pm:st	17	25	13	CCAGTGACCAGGGACCGAGCCAAGG
3881805	main
	1365
		1046140	pm:st	14	25	13	CTCTGCGAGGTATAGGGTCCCGTAT
	1366
		470869	pm:st	14	25	13	CTGAACGTCCAAGGATCCTCGTCCT
2657668	main
	1367
		778406	pm:st	15	25	13	GTGCCACACGGTGGGATGTCATGAC
4000593	main
	1368
		631249	pm:st	12	25	13	CACCTGTGTGACCATTTTACTTGGG
	1369
		591740	pm:st	11	25	13	TCTGAAGACACCTGTGTGACCATTT
3401253	main
	1370
		848419	pm:st	13	25	13	ACGTGTCTTGACAAACGGTCGCAAC
	1371
		87371	pm:st	13	25	13	AGAGTCCGTACATAGGGTGGTTCAC
2714180	main
	1372
		243969	pm:st	13	25	13	ACTTCTCGATGATGTGCCTGGACCT
3394300	main
	1373
		128579	pm:st	13	25	13	GGAGTCGGTACAGCTGACCAAAAGA
	1374
		507053	pm:st	14	25	13	TTCCGTTGGAGTCGGTACAGCTGAC
2706807	main
	1375
		706283	pm:st	15	25	13	CAGTCACCGGTGGTCCAGATGTCCT
	1376
		189130	pm:st	14	25	13	TACTAGGAGAACGTTGTGCGGCACG
3747999	main
	1377
		660184	pm:st	14	25	13	TCGGACTGTCGGGTCAGAAACTCCT
2869296	main
	1378
		886084	pm:st	11	25	13	GGGAGTGAGACCATCTTAGGTTAAT
	1379
		688509	pm:st	12	25	13	CCTCGAGTAGTACCATATAGGTCCT
3872571	main
	1380
		116851	pm:st	21	25	13	CCGGCTCGACTGCCGGGGCCGGGTC
2905334	main
	1381
		988022	pm:st	14	25	13	TCCTTTAGAACGGTCGGACACTGGG
	1382
		285038	pm:st	16	25	13	TCGGACACTGGGAGAGTCCTAGCCC
2743812	main
	1383
		953495	pm:st	11	25	13	GGGTGCATCGCGTGAAAATAAACAT
	1384
		708440	pm:st	10	25	13	GGTGCATCGCGTGAAAATAAACATA
3281771	main
	1385
		216859	pm:st	10	25	13	GATCTTGTGCTGTAACCGTATTAAC
	1386
		664020	pm:st	12	25	13	ATTTCTTAAGGTCAGGGAGAGCCAG
2577725	main
	1387
		241735	pm:st	12	25	13	CAGTCGAGACATTACACTTGCGTGT
4000611	main
	1388
		195645	pm:st	14	25	13	ACAGGGCCTCGGCATAGTTACTACG
2749577	main
	1389
		40003	pm:st	11	25	13	TCTTCGGGAACCACAACTTCATATG
	1390
		941091	pm:st	13	25	13	CGGGAACCACAACTTCATATGGGAC
3394670	main
	1391
		693258	pm:st	16	25	13	GAGTACGCCTCGGTTTCGGGGTTCC
	1392
		398649	pm:st	16	25	13	AGGGAGGGAGTACGCCTCGGTTTCG
3091810	main
	1393
		151899	pm:st	18	25	13	TACGACGCCTTACCCCCGCGCCCCT
	1394
		598493	pm:st	18	25	13	ACGACGCCTTACCCCCGCGCCCCTT
	1395
		799047	pm:st	19	25	13	CGACGCCTTACCCCCGCGCCCCTTG
3361101	main
	1396
		395127	pm:st	14	25	13	AGGACGATGGTAACGACGACGACGA
3662140	main
	1397
		945422	pm:st	16	25	13	CTGAAGCCCTTGTGGCGCATGGACG
	1398
		108879	pm:st	17	25	13	GTGGGCTCGCTTGCCCGAGGTTTCC
	1399
		651131	pm:st	12	25	13	GAGGCAGATATTTATCTCGTCGGTC
	1400
		623210	pm:st	14	25	13	CGAACAAGCAGAGTGACCACACTCG
2360277	main
	1401
		620052	pm:st	15	25	13	AGTGACACAGTAGGTGCTGCGGACC
	1402
		905039	pm:st	17	25	13	ACAGTAGGTGCTGCGGACCTCGCCG
3707559	main
	1403
		1024819	pm:st	12	25	13	GAGTCACTCGCCTAAAAACACACGT
3767187	main
	1404
		3139	pm:st	12	25	13	CCGTTTTTGGCCGTCTCTGACTTAT
3293539	main
	1405
		606033	pm:st	10	25	13	GACACTATGTCCCACTTTATTTCAG
	1406
		773815	pm:st	11	25	13	TATTACTAAAAGAACGGTCCGGCAG
	1407
		255470	pm:st	9	25	13	CCCGAGACAATGTGATTAAACTTAT
	1408
		95973	pm:st	11	25	13	CTTAAATCTGGAAAAGGGACGTGGT
3548807	main
	1409
		755017	pm:st	12	25	13	GTCCTAACCCACAAATGAGTAACCG
3725056	main
	1410
		407975	pm:st	12	25	13	AAAGGTCGTATTGTCTTCGTCACGG
	1411
		1004169	pm:st	14	25	13	ACAGAGGAGAAGACTGGCCCTGTCT
3838827	main
	1412
		262734	pm:st	13	25	13	CCTCTTGCACATACCGAAGCTGTAC
	1413
		544972	pm:st	12	25	13	TGCACATACCGAAGCTGTACAGAAC
2773038	main
	1414
		83761	pm:st	13	25	13	AGGGATAACCCTGACTTGCAAGACG
3563960	main
	1415
		567377	pm:st	10	25	13	CCTAACAGTAGTCTGGGTTTAAAGT
2979717	main
	1416
		329879	pm:st	10	25	13	TCTTTTAGCCACTTGAGAAACGAGA
	1417
		1054006	pm:st	9	25	13	GATAGAGTACTTCTTCAATACGTCT
2743158	main
	1418
		65244	pm:st	15	25	13	CACCCGGTCCTTGTAGGAGACAGTC
3272814	main
	1419
		609552	pm:st	10	25	13	ATAGTTCCTGAGTGTTTGACGTACT
3189822	main
	1420
		117531	pm:st	13	25	13	AGTACCACAAGTCGTGCTCACGGAA
	1421
		272110	pm:st	15	25	13	CGGAAGCCGCGGATGAAGTTCGACT
3237551	main
	1422
		1099810	pm:st	13	25	13	TACCCCGACTAGAAGCGGTTTGACA
	1423
		855715	pm:st	15	25	13	CCCCGACTAGAAGCGGTTTGACACC
	1424
		831727	pm:st	14	25	13	CGACTAGAAGCGGTTTGACACCTCG
2715712	main
	1425
		34543	pm:st	18	25	13	GCCTGGGACCGTCGCTACCCAGAGG
3871155	main
	1426
		216984	pm:st	18	25	13	CGCCTGCTCGTTGCCGGTCGGTCAG
	1427
		516681	pm:st	16	25	13	CGGGAAGCACCGGAAGCCGTAGCTT
3975487	main
	1428
		200784	pm:st	11	25	13	CGACAAGCGACGATACTTAGAGATT
3333491	main
	1429
		362129	pm:st	16	25	13	GTCTCTGCCTTGGTCTCTGCCCGGT
	1430
		252381	pm:st	16	25	13	TGCCTTGGTCTCTGCCCGGTCTCGT
	1431
		802180	pm:st	16	25	13	TTGGTCTCTGCCCGGTCTCGTAGGG
	1432
		585983	pm:st	18	25	13	CTCTGCCCGGTCTCGTAGGGGGAGG
3284307	main
	1433
		919999	pm:st	12	25	13	GGTCGTCTGGACCTATTTTTCTTGG
3730682	main
	1434
		510426	pm:st	12	25	13	GACGTCATGTTCTTGGAGAGGTAGT
3020293	main
	1435
		1041862	pm:st	8	25	13	CGTGTGTTGCTAATATCATTGATAT
	1436
		1086796	pm:st	10	25	13	AGGATGTCCGGATAAATTGTTCTAC
	1437
		136948	pm:st	9	25	13	ACCATTCTAACGTGACAAGACTAAT
3954530	main
	1438
		28779	pm:st	12	25	13	CGTGTAGACTGAGACTTGGTAGTGA
	1439
		667604	pm:st	12	25	13	CACTCGTGTAGACTGAGACTTGGTA
2532832	main
	1440
		511255	pm:st	12	25	13	AGACGACTCCCGAGAGACATATAGA
2768377	main
	1441
		651388	pm:st	10	25	13	TACTTCCGAATTAGGGTTCGTTGAT
	1442
		51732	pm:st	11	25	13	CTTACTTCCGAATTAGGGTTCGTTG
2700218	main
	1443
		106124	pm:st	10	25	13	ACTTTGTTCACTTAACGGCGTCTTT
3674966	main
	1444
		283239	pm:st	14	25	13	TCACCGACTCTGAACACAGGACTGG
	1445
		1002346	pm:st	15	25	13	GACAACGCAGGTACGAGTCTCACCG
3870166	main
	1446
		794051	pm:st	8	25	13	ACGTTTTGTAGCTTCTTAAGTATCA
	1447
		87568	pm:st	9	25	13	TTGGAACGTTTTGTAGCTTCTTAAG
2387813	main
	1448
		305635	pm:st	14	25	13	GGTCCTGGAAAAAGTCCGGAGTGTC
3934628	main
	1449
		1029967	pm:st	16	25	13	TCGAAGTTCGGTCGGCACACGGACG
	1450
		371743	pm:st	16	25	13	ACACGGGCACTCGAAGTTCGGTCGG
	1451
		72794	pm:st	17	25	13	CGACGGTCAGGAGGCACACACACGG
	1452
		627648	pm:st	17	25	13	GGACACCCGACGGTCAGGAGGCACA
2707942	main
	1453
		955444	pm:st	13	25	13	TCACAGTTCTGACGCGGATGAAACC
3107712	main
	1454
		606564	pm:st	8	25	13	ATACATGTGTTAATCACCACAAAAG
3662856	main
	1455
		1069397	pm:st	13	25	13	TTCTCGGAAAAAGCTAGGGACGGTC
	1456
		399372	pm:st	15	25	13	GCGAACCGGCAGTGGTAAGACCTGT
3504457	main
	1457
		291746	pm:st	8	25	13	ATGTTGTCTTGTCTAAGACACTAAT
3693711	main
	1458
		81263	pm:st	10	25	13	GAACTTCAAACTTTAGCTCCAAGAG
2926150	main
	1459
		266914	pm:st	14	25	13	GATGCGCTTGCACTTACCCAGGACA
	1460
		277081	pm:st	10	25	13	TGACCCACAACTGTCTAAAAGATAG
	1461
		808772	pm:st	12	25	13	ATAAAGAACACCGATCTGCTGTCCG
	1462
		656977	pm:st	9	25	13	AATGGGTACCAAATCCTTTCGTTAT
3335940	main
	1463
		110159	pm:st	13	25	13	GACTAACGGTACGTCGCTATACCTG
3620210	main
	1464
		341068	pm:st	16	25	13	TCGAGAAGGAGTCTCTCACGCCGGC
3453301	main
	1465
		603561	pm:st	19	25	13	CGCCGACGCGACCTGTCGAGCCCTC
3565614	main
	1466
		42863	pm:st	11	25	13	TCGATCAACACTACCTAGACAGTCT
2936737	main
	1467
		175897	pm:st	15	25	13	GGATACCTCCAGACGTCTCGGACGT
	1468
		480595	pm:st	15	25	13	GATACCTCCAGACGTCTCGGACGTC
2892996	main
	1469
		984334	pm:st	23	25	13	CGCGGCGGCCGGGCGTGACCGGCGC
2459604	main
	1470
		518419	pm:st	18	25	13	GGTCCACGTGATCCGCGACACGCCC
	1471
		495003	pm:st	18	25	13	GCCGGTCCACGTGATCCGCGACACG
	1472
		183485	pm:st	18	25	13	GCGAGCCGGTCCACGTGATCCGCGA
2750616	main
	1473
		723934	pm:st	11	25	13	ACCTCTGAGATTAAGAACCTTGACC
	1474
		1029018	pm:st	11	25	13	CCTTAGCACGAAAACACACTAGTAC
	1475
		612855	pm:st	13	25	13	GAAGAAACCCGTACCCACTGGTAAG
3577642	main
	1476
		667302	pm:st	16	25	13	TCGAGGTCGACTGGTGGCCGTTACC
	1477
		1018939	pm:st	13	25	13	CCGACTGTGAGTGCTACTTTAGGAC
3113467	main
	1478
		896565	pm:st	9	25	13	ATAACTGAGTTTCCTTAATACCTCC
2505965	main
	1479
		490188	pm:st	13	25	13	ACCGCAAACACTTCTCACCGACCAA
	1480
		877513	pm:st	14	25	13	TTCTCACCGACCAACGACGCTGTCT
2409318	main
	1481
		431471	pm:st	12	25	13	GGAGAAGAGGTTCAAGTAACTCGAC
	1482
		1008241	pm:st	11	25	13	AGGAGAAGAGGTTCAAGTAACTCGA
3675038	main
	1483
		484994	pm:st	16	25	13	CCCGGGATTCCTCGCTCAACTGGAG
	1484
		809053	pm:st	12	25	13	GACACTGATGTAGGTTCTGAACACG
3484034	main
	1485
		193462	pm:st	10	25	13	TCTCTGGACAGACTTACTTCAATCT
	1486
		1019384	pm:st	10	25	13	TCTGGACAGACTTACTTCAATCTCT
3077180	main
	1487
		251592	pm:st	16	25	13	GACCGTCGTAGTACCGGGTGCTCGA
3750381	main
	1488
		936599	pm:st	17	25	13	GAACCACAAACCCACGGCGGCGGGT
3932235	main
	1489
		278563	pm:st	6	25	13	ATGATCAACCATTTTACAACTTATT
4010893	main
	1490
		1055574	pm:st	10	25	13	CCGTCGAAACGTCTATCTTATACTT
	1491
		54519	pm:st	10	25	13	ACCGTCGAAACGTCTATCTTATACT
3407143	main
	1492
		301536	pm:st	12	25	13	CATAGGACCCTTCGTATGACAATGG
3918638	main
	1493
		917520	pm:st	14	25	13	CCCGCTTAGGAGCTTAACACGCTAG
	1494
		906482	pm:st	15	25	13	ACGCTAGTTCGTGGGCTCTCCTCTC
	1495
		512247	pm:st	16	25	13	AGGTCAGAGGTCCTGCAAGGCCCTC
3601099	main
	1496
		190490	pm:st	11	25	13	ATAATACTAAGTGACCGTCGGTGGA
2619188	main
	1497
		135823	pm:st	15	25	13	AGAGGCTCAAGTGGCCGAAGAGACC
3230905	main
	1498
		384272	pm:st	11	25	13	TCCGCCACTAGAACGACATAAAAGT
	1499
		926876	pm:st	14	25	13	TACGCCTGGGAGTCAACCTTCGTGT
3666867	main
	1500
		593163	pm:st	11	25	13	GTGTGTTAGGTCACGAAGTCAAACT
3737700	main
	1501
		617586	pm:st	12	25	13	GGCCGAGTGCCTTTTACAGATATTC
3058815	main
	1502
		792837	pm:st	8	25	13	AAAGGGAACCTATAATTGAACGTAT
2325309	main
	1503
		1097635	pm:st	13	25	13	GTCAAGTTCTGTATGGGCCCACAGT
	1504
		583404	pm:st	14	25	13	TGTATGGGCCCACAGTACGTGTCGA
3611761	main
	1505
		493113	pm:st	14	25	13	GTACCGAAAGTAGTGCCTGGTGCAG
3270140	main
	1506
		200316	pm:st	12	25	13	GGAGTAACCCGGACACTACAATTGT
3485795	main
	1507
		144390	pm:st	10	25	13	TCACGTCTATTGTATGAGAGGTAAC
	1508
		791381	pm:st	13	25	13	CTTGTCCTAGAAAACCCCTAGCAGG
	1509
		753994	pm:st	9	25	13	TTCTGGATGAGAAAATCTTGTTCAC
3221573	main
	1510
		768214	pm:st	14	25	13	TTCCCGACGTGTCACCATAGGTCCT
	1511
		22087	pm:st	14	25	13	CGAGGTGTCGTTCAACACGGTTTCC
	1512
		416716	pm:st	16	25	13	CTGACCCTCTACACCTCGCTGGAGG
	1513
		1054860	pm:st	11	25	13	CTAACAAGTCCGGTACACAAACGAA
3537167	main
	1514
		50287	pm:st	15	25	13	GTCCTCCTTGTGACGCGGGGGTTAT
	1515
		217654	pm:st	14	25	13	TCCTCCTTGTGACGCGGGGGTTATT
	1516
		383142	pm:st	14	25	13	GCGGGGGTTATTCCTCGGTCACTTT
2351185	main
	1517
		859347	pm:st	13	25	13	AACGGACACAGTGGAAACAGGTCAC
2649629	main
	1518
		937977	pm:st	12	25	13	AGTATAGGTACTGGCTCGAGTACAG
	1519
		1043858	pm:st	10	25	13	GGCTCGAGTACAGTAATTTTTCAGT
2358630	main
	1520
		589207	pm:st	11	25	13	GGTTTCCTGTCGTTTATACACCTCT
	1521
		402847	pm:st	10	25	13	CCTGTCGTTTATACACCTCTTTGAT
2596228	main
	1522
		41049	pm:st	13	25	13	TTTGGGTGCAAAACTCCGTGGTGAC
4026909	main
	1523
		365235	pm:st	16	25	13	CCTGGAGTGAGTCTACCGGCTGCTC
	1524
		58674	pm:st	16	25	13	CCCTGGAGTGAGTCTACCGGCTGCT
	1525
		283988	pm:st	16	25	13	TCGCCCTGGAGTGAGTCTACCGGCT
3567471	main
	1526
		354537	pm:st	15	25	13	TCGCCCTTCCACGACCTCTAGGGTT
	1527
		1091851	pm:st	17	25	13	CCGTTCCTCGCCCTTCCACGACCTC
	1528
		954060	pm:st	16	25	13	TACGACCGTTCCTCGCCCTTCCACG
2954710	main
	1529
		606919	pm:st	10	25	13	GGGTGTTATGTAATATACGTGGTCT
3837960	main
	1530
		675883	pm:st	14	25	13	CCGTGGAAACATCCCCAGGTACAAG
	1531
		479293	pm:st	15	25	13	AGCGGCTCCCCTGATACAGGTACAG
	1532
		894214	pm:st	13	25	13	GTGGTAGTACTGGTAACCCTGCAAG
3315525	main
	1533
		66166	pm:st	16	25	13	ATCGAGGGCACGACTCGCACGACTG
	1534
		377908	pm:st	14	25	13	ACGACTCGCACGACTGACTTACACG
3874343	main
	1535
		502083	pm:st	13	25	13	CACCGAAGGTGATTTGGCAAGACAC
3756570	main
	1536
		11827	pm:st	10	25	13	TTATAGTCAATTCGTGGGACCTTCT
	1537
		227834	pm:st	10	25	13	TCTTATAGTCAATTCGTGGGACCTT
	1538
		684746	pm:st	11	25	13	TGTCTTATAGTCAATTCGTGGGACC
3218055	main
	1539
		896664	pm:st	14	25	13	ATTCCAAGCTCTTCCGGCGGAAGCT
	1540
		862151	pm:st	12	25	13	GGACCACAGTGTGCTTAATTCCAAG
2607655	main
	1541
		871518	pm:st	12	25	13	AACTCGAGGATAAACGGGTCTCTAC
3757468	main
	1542
		472905	pm:st	14	25	13	CTCGTTAAGCTCTAATGGTCCCGGG
3875225	main
	1543
		458258	pm:st	12	25	13	CCCTCACGTGATGATAGGTCTAAAC
2955682	main
	1544
		783755	pm:st	12	25	13	TGAACGACGTGACTCAGAAAGTTGG
	1545
		250982	pm:st	12	25	13	GAACCACAGGAAGTATGAACGACGT
	1546
		591884	pm:st	10	25	13	AAGCTTTAAAGAGAACCACAGGAAG
3456136	main
	1547
		358037	pm:st	13	25	13	CCCTTGCAGACCGACACGAATACTT
	1548
		67779	pm:st	15	25	13	CTCTCCGAGTGAGGTACCAGACCCT
2902393	main
	1549
		1739	pm:st	16	25	13	CGACCTCCTGCTCACCGTCCTTCAG
	1550
		1039293	pm:st	14	25	13	ACCTCCTGCTCACCGTCCTTCAGTA
	1551
		915228	pm:st	14	25	13	ACCGTCCTTCAGTACCCCTCCAAAC
	1552
		637230	pm:st	13	25	13	GTCCTTCAGTACCCCTCCAAACTTC
3393545	main
	1553
		749330	pm:st	15	25	13	GGCCCTCCACGTCCAGTTAGAGTAG
3838242	main
	1554
		33681	pm:st	17	25	13	ACAGGGCCCGCCAACTCGAGGAGCT
	1555
		329543	pm:st	17	25	13	CCAACTCGAGGAGCTCGCCGAGGTC
	1556
		253265	pm:st	16	25	13	CTCGGCGAAGACGAGGCGATAGGCT
	1557
		928658	pm:st	16	25	13	CGGCGAAGACGAGGCGATAGGCTCT
2915158	main
	1558
		403818	pm:st	21	25	13	GGGCGACGGCCTGGTCACGGGGCGC
	1559
		177212	pm:st	20	25	13	GCGACGGCCTGGTCACGGGGCGCGA
	1560
		1006959	pm:st	19	25	13	GACGGCCTGGTCACGGGGCGCGACA
3102112	main
	1561
		1035191	pm:st	9	25	13	GAATTTTCAGCACCTTCTTACGAAT
3703945	main
	1562
		688615	pm:st	8	25	13	TACACTAACATGTACTGAAGACTTT
	1563
		90416	pm:st	9	25	13	GTTACACTAACATGTACTGAAGACT
3973846	main
	1564
		812613	pm:st	13	25	13	CGACTAAGAGAACGGTCAGACAGCT
	1565
		7055	pm:st	13	25	13	ACGGTCAGACAGCTTTAGACGACAG
3437864	main
	1566
		748775	pm:st	13	25	13	ATCTACCCGAGTTTCAGACGGACGT
3223824	main
	1567
		175690	pm:st	13	25	13	TGACTTACAACACAGCAGCGTTCGG
3676341	main
	1568
		19361	pm:st	16	25	13	GGACGACGCCTCTAGACTGGCGCAA
	1569
		1027315	pm:st	16	25	13	GAGTTCCTCTGGAAGGGCCACCTCC
	1570
		201906	pm:st	16	25	13	GGAGTTCCTCTGGAAGGGCCACCTC
2999577	main
	1571
		55434	pm:st	9	25	13	GGACCAGATTTTGCTTTGTCTATAA
	1572
		815170	pm:st	12	25	13	AAGTTCAGACCCAGGAACCTCTTAC
	1573
		720035	pm:st	10	25	13	TCTTACACGGTTTACATCCTCACTT
	1574
		361290	pm:st	7	25	13	CTAGTTTTATATAAACAGGTCTTTG
2549471	main
	1575
		257347	pm:st	11	25	13	GTCAATGATCCATGAACCCTGTTAG
	1576
		495033	pm:st	12	25	13	CGCTGAGTGTCAATGATCCATGAAC
3841237	main
	1577
		788483	pm:st	14	25	13	CGCAGTAGCACCTACGGTTGTTGGA
	1578
		331474	pm:st	12	25	13	TTGTTGGACTGGCACCTCTAGCTTT
2491943	main
	1579
		18613	pm:st	10	25	13	CTTCCTGTATCGACTTGGAGTATAT
2656259	main
	1580
		50182	pm:st	9	25	13	TTCTCTCTTCATGGCTTTCAATAAC
	1581
		1034560	pm:st	10	25	13	CTCTCTTCATGGCTTTCAATAACCT
3435509	main
	1582
		345324	pm:st	7	25	13	TTAATAGTAAGTCCCTCTAAAATGT
	1583
		456125	pm:st	8	25	13	AATAGTAAGTCCCTCTAAAATGTCT
	1584
		159531	pm:st	9	25	13	TAGTAAGTCCCTCTAAAATGTCTAC
2830880	main
	1585
		594674	pm:st	16	25	13	CACTCGTACTGGTTGGGTGGCCGGA
	1586
		201223	pm:st	17	25	13	TCGTGGTAGAGGTCGCCGGAGGAGG
3807583	main
	1587
		271681	pm:st	10	25	13	AAAGTCAGGTAACACTTACCTACAG
	1588
		398184	pm:st	8	25	13	AAGAAGTCTACGATATATAAACCGT
2664135	main
	1589
		436316	pm:st	12	25	13	CTCTGTTGGATGTCAGACCTTGTAC
3221622	main
	1590
		270267	pm:st	21	25	13	CGAGGCGCAAGGGCGGCCGGGGTCG
3393623	main
	1591
		1021622	pm:st	13	25	13	GACCTGTAAACTCCTCGGCAGAAAG
	1592
		65752	pm:st	13	25	13	AGTCTGATGTATACCGTCCGGCTAG
3393227	main
	1593
		68795	pm:st	12	25	13	CTGCAGGTCGTGTAGTAACAGAAGT
	1594
		208764	pm:st	13	25	13	GACCGTCGACCGTACTATCGGAATT
3096375	main
	1595
		43931	pm:st	11	25	13	AAATTACACCTACGTGGTACGGTCT
	1596
		365143	pm:st	13	25	13	GTGGTACGGTCTGGCACCTTCTAAA
3734007	main
	1597
		210498	pm:st	11	25	13	CTTCACACAGGAATGACATTCTTCG
	1598
		810592	pm:st	9	25	13	ATTTTAGGGTGAACGGTATGACATT
	1599
		937234	pm:st	10	25	13	TTTTAGGGTGAACGGTATGACATTC
3362523	main
	1600
		399284	pm:st	11	25	13	TACTTCAAGGCAATAGGAGTCAGGT
2665734	main
	1601
		416242	pm:st	13	25	13	ATGGTTTAGGAGATCGTCGACGTCG
	1602
		650559	pm:st	11	25	13	TTTCGGTAACCGAGGTGCTTAAGAT
3447727	main
	1603
		572055	pm:st	14	25	13	TAGCGAGACGACACTCCCGTTGAGA
3734280	main
	1604
		646300	pm:st	14	25	13	CTACTCGCTCGGGTGACTTCAACAC
	1605
		1089087	pm:st	13	25	13	GCTCGGGTGACTTCAACACTAGAAC
3737534	main
	1606
		208269	pm:st	13	25	13	CTACGGAAACGGAGGCAGCTACTTT
3867429	main
	1607
		283727	pm:st	16	25	13	GTGGTCGGAGATACACGCCGGACAC
	1608
		355700	pm:st	15	25	13	CGGCCGAGTAGCTTCACCTGTTCCT
	1609
		995828	pm:st	17	25	13	CGACCTCACGTAGGCGGCCGAGTAG
3497691	main
	1610
		1082990	pm:st	13	25	13	TCCGTATCAGGTAGCTAGATGTCCC
	1611
		478323	pm:st	12	25	13	ACGGTTGTCGTAATGTCCCTCTAAG
	1612
		1093201	pm:st	11	25	13	TCCCTCTAAGAAACGAGTCGATTGT
	1613
		643683	pm:st	12	25	13	ACAACGTAGGTGTACAAGGGCAAAC
3924756	main
	1614
		819412	pm:st	14	25	13	TGGGTCCCCACTAGGGATAGTTGAG
2688055	main
	1615
		1065075	pm:st	15	25	13	TTTCGGTTCCGTCTGGCAGGAGGAC
	1616
		963420	pm:st	12	25	13	GAGCACACGATCACAGTTTTCGGTT
	1617
		380366	pm:st	11	25	13	TTCGAGAGCACACGATCACAGTTTT
	1618
		318917	pm:st	13	25	13	GTTCTTCGAGAGCACACGATCACAG
3892261	main
	1619
		316379	pm:st	17	25	13	CGGTCTAGTGGTGCCGCCGTCACGA
	1620
		1031490	pm:st	14	25	13	ACCTGGCACTCAGGGAGATGTGGTT
3453715	main
	1621
		552006	pm:st	16	25	13	CCCGTTCTCGCAGCGACGGTAGAGT
	1622
		258586	pm:st	13	25	13	CACCTCTTAAGGATACCCGTTCTCG
	1623
		416698	pm:st	13	25	13	TTTCAGTAGGTCCTCTAACGGGCAC
2828803	main
	1624
		893957	pm:st	10	25	13	TTTTTCTGCGACAAGGAATTCACAC
	1625
		664847	pm:st	13	25	13	TTCTGCGACAAGGAATTCACACCGG
	1626
		308571	pm:st	14	25	13	TGCGACAAGGAATTCACACCGGGTC
	1627
		1087789	pm:st	12	25	13	AAGGAATTCACACCGGGTCCTTACT
3487236	main
	1628
		505009	pm:st	13	25	13	ATGGTAGGGCCCGATCAAGACTTAC
3086159	main
	1629
		465899	pm:st	13	25	13	TGCAAGAGTCAGTCACGCTACAGAC
	1630
		1063988	pm:st	16	25	13	CCGATACGCAGAGGGCAGTCGGTCA
3358196	main
	1631
		295981	pm:st	17	25	13	ATTCTCGGGCCGGGTGGGAGAGGTC
	1632
		668425	pm:st	17	25	13	CATTCTCGGGCCGGGTGGGAGAGGT
3571818	main
	1633
		440534	pm:st	14	25	13	TAGAGGGTCACAAGTCAGAGGGTCC
2717171	main
	1634
		192846	pm:st	19	25	13	GACGGATGGCGCACGGGCCGCAGGA
	1635
		938136	pm:st	17	25	13	CTACCGCAGCCTCGGCGCGATTGAG
3416655	main
	1636
		1031271	pm:st	16	25	13	GACCTCCTCAGCCTAACGGGCAGTG
	1637
		562177	pm:st	11	25	13	TCTACACCTAATTCGAAGCCAGAGA
3837319	main
	1638
		497362	pm:st	17	25	13	CGCAATCTCGGTCGTCCCTGGAGGG
3713175	main
	1639
		793676	pm:st	17	25	13	CCTTCGCCGCATCGCTGCTTCCCGA
	1640
		32937	pm:st	17	25	13	TTCGCCGCATCGCTGCTTCCCGACC
	1641
		19006	pm:st	18	25	13	GCCGCATCGCTGCTTCCCGACCCGT
	1642
		856426	pm:st	18	25	13	CGCATCGCTGCTTCCCGACCCGTCG
2883338	main
	1643
		986937	pm:st	11	25	13	ACCAGTAGAATTCGGAGTAGGATGT
	1644
		701433	pm:st	11	25	13	AGTTCACCAGTAGAATTCGGAGTAG
	1645
		593903	pm:st	10	25	13	TACGTAGGAGTTCACCAGTAGAATT
2622490	main
	1646
		928271	pm:st	12	25	13	CGGAAGCACCTCAAAATAGTGAACG
3185670	main
	1647
		1023319	pm:st	11	25	13	TTCCATTTCCGGACTAGTCGTTTGT
3672069	main
	1648
		166263	pm:st	12	25	13	AGTAAGAACCATCGGCCGTCAATGA
	1649
		745552	pm:st	14	25	13	ACCATCGGCCGTCAATGACCGTTGA
3065614	main
	1650
		330723	pm:st	16	25	13	CGGGTTTCGGCGACGTTAGAAGGGC
3157788	main
	1651
		261318	pm:st	16	25	13	ACGCCGGGCTCCTACTAATGTCGGG
2695964	main
	1652
		58942	pm:st	11	25	13	ACACTAGGACCTTTGTATGCACACT
3422242	main
	1653
		567104	pm:st	11	25	13	CCGATCAGCAACCTAAATAGGATTG
	1654
		868599	pm:st	9	25	13	ACTTCTTCGCAGATCTAAGTCTTAT
3653126	main
	1655
		168365	pm:st	22	25	13	CGCCGGCGGTCTCGGCCGCGTCCCC
	1656
		775614	pm:st	20	25	13	CCGGCCGTGGAGAGCCCGAGGCCGA
2501077	main
	1657
		532233	pm:st	14	25	13	AGGAAACACCCCCTCTTGAGTCCTC
	1658
		1040429	pm:st	14	25	13	GGAAACACCCCCTCTTGAGTCCTCA
	1659
		242024	pm:st	13	25	13	AACACCCCCTCTTGAGTCCTCACTT
2859611	main
	1660
		200480	pm:st	13	25	13	CCTGCCTTCGTGTACACTACGGTAA
2496294	main
	1661
		156190	pm:st	11	25	13	CCTCCTACTTGCACGATAACTTTAC
3894666	main
	1662
		601445	pm:st	17	25	13	CGAAACCTTCCGCGTGCCCCGCTTC
	1663
		429862	pm:st	17	25	13	GCGAAACCTTCCGCGTGCCCCGCTT
3301335	main
	1664
		898296	pm:st	9	25	13	TATATAAGAAGGTTGAAGGTACGTC
2547479	main
	1665
		838837	pm:st	14	25	13	GCAGTAGCCACCTCACCTGGTTTTG
	1666
		1014672	pm:st	14	25	13	GACCGACAAATATGAGGCCTCCCAC
3334275	main
	1667
		900385	pm:st	13	25	13	ACAGACGGTCGACGGCTTAACATGT
	1668
		15098	pm:st	14	25	13	CGATGTAAAAGGACAGCTGCGCCCT
3896119	main
	1669
		112416	pm:st	16	25	13	TCACGGGAAGGACAACCGGCTACGG
3362805	main
	1670
		186514	pm:st	16	25	13	ACCTACCCGCCCGACTGGAGTAGGA
	1671
		491239	pm:st	12	25	13	TGGCTACTCCTCCTCACAACATAGA
3303138	main
	1672
		243553	pm:st	11	25	13	ACTTCATCGAAACGTTAGACCTTCC
	1673
		1087944	pm:st	10	25	13	AGACTTCATCGAAACGTTAGACCTT
2665749	main
	1674
		411550	pm:st	13	25	13	GGTGACCGTTATCGAGTACAGGAAG
	1675
		345229	pm:st	12	25	13	AGTTGCTGCTGTTGACACCTTTAGG
2673228	main
	1676
		900691	pm:st	16	25	13	TCGCAGGTGCAACACACTGGGCCCT
3044910	main
	1677
		440405	pm:st	10	25	13	CTCAAAACGACTAGAGAAGTCAACA
3168952	main
	1678
		425083	pm:st	15	25	13	GGTAGTCTACACCTCTCGGCTCTGG
	1679
		1082991	pm:st	11	25	13	GAGTAGTTTAAAGCTCGAGTATCCC
2953167	main
	1680
		859917	pm:st	15	25	13	AGACTCCATAGGGACGCCCTAGTGG
2828521	main
	1681
		1098541	pm:st	17	25	13	ACGCGGGATACATTCCGGTCGGCGC
	1682
		267850	pm:st	18	25	13	GAGGCGCCTGCCAGAACCCAGCGGA
3842594	main
	1683
		388118	pm:st	15	25	13	CACAAGGCGTCGACATCCGTGGACA
	1684
		94125	pm:st	15	25	13	AAGGCGTCGACATCCGTGGACAGCA
	1685
		606636	pm:st	16	25	13	TCGACATCCGTGGACAGCAGGACGG
2953856	main
	1686
		544565	pm:st	13	25	13	TACCTGCACGGGTCCTTACGAAAAC
	1687
		506242	pm:st	11	25	13	TACGACCCTGTATCTTGGAGAATAG
	1688
		836301	pm:st	12	25	13	CCACAACGGACTCAGGAAACTTTAG
	1689
		242859	pm:st	11	25	13	CCGGACAGGAGTTCTTACCATTAAT
2598296	main
	1690
		135696	pm:st	13	25	13	GGAACTTACTGTTACGAGCCTCGAG
3189746	main
	1691
		834844	pm:st	14	25	13	GGGCGGTCCGCCTCAAACAATCTTA
3891685	main
	1692
		924575	pm:st	16	25	13	CGTCCACTGTCTGCGGTTGCTGGGT
3917263	main
	1693
		398581	pm:st	12	25	13	AACTGACTGGGTCGATTCTTAGCAC
	1694
		226074	pm:st	10	25	13	GGTTACGATTGACCGACAACATTAT
3774636	main
	1695
		374309	pm:st	16	25	13	GCGGCCCGTGGTTGAGGTACAAACC
3828932	main
	1696
		414646	pm:st	12	25	13	CGGCGAAACCAAGTCGAGTGAATTT
	1697
		758928	pm:st	11	25	13	TCGTTTCGGGAAAGCATACCACAAT
2596233	main
	1698
		975579	pm:st	12	25	13	ACCCGGTAACCATTTCTGGTAGTAC
2946076	main
	1699
		644061	pm:st	12	25	13	ACGGAATGGACTCAAGGTGGAAGAT
	1700
		1044295	pm:st	12	25	13	GTTAGAAACCACAGACGGACGGAAT
3602294	main
	1701
		789828	pm:st	10	25	13	CGTTAACAACCGACAAAAGTATTCG
	1702
		936637	pm:st	10	25	13	TAACAACCGACAAAAGTATTCGTCC
3119581	main
	1703
		281535	pm:st	14	25	13	CGACTCGATGCAGTTGAGGTTGGAC
3852904	main
	1704
		834894	pm:st	13	25	13	GTCCGAACCGGTTATTGTGGTAGGT
2458296	main
	1705
		1015751	pm:st	11	25	13	TAAGGCCTTTTTAGGGTCACTAGGT
3257984	main
	1706
		111183	pm:st	11	25	13	TCGGCGCAAATGAACTATAGGAAAG
3754827	main
	1707
		851976	pm:st	13	25	13	GTGGACCATGCAGTCTTTCGTTGCT
	1708
		18623	pm:st	15	25	13	TACAGTGGCCGGACTTGGTCAGCGT
3065460	main
	1709
		196199	pm:st	9	25	13	ATAAGATAACGCCTATGTTGTCTAG
2500279	main
	1710
		711307	pm:st	11	25	13	ACCGTTTCGTTGGAAGACTACATTC
	1711
		432645	pm:st	10	25	13	AAGACTACATTCAAGACTCACACTG
	1712
		28315	pm:st	14	25	13	CCATCTGTTAACGTCGGACGCCTCT
	1713
		647694	pm:st	14	25	13	TGGAGGGATGTCTGTCTCGGTGTTC
2387823	main
	1714
		350507	pm:st	9	25	13	TAAGTGACTGTCTCTGAGTATTTAC
2326452	main
	1715
		479635	pm:st	19	25	13	GACGGGCGGCCGGGCAGACAGATGG
	1716
		14074	pm:st	19	25	13	ACGGGCGGCCGGGCAGACAGATGGG
2902882	main
	1717
		594378	pm:st	15	25	13	GACGGGACCGACTTCCTCTTTGAGG
3125020	main
	1718
		175743	pm:st	13	25	13	GGGAACGCCTGTAAGCAAGACATTC
3307146	main
	1719
		2254	pm:st	11	25	13	TCCGACAGTGGTTATGTCGAATTGT
	1720
		473305	pm:st	11	25	13	CATTCTCTTCCGACAGTGGTTATGT
3261462	main
	1721
		127862	pm:st	12	25	13	GAGGTCAACTGGGTCACGATCAATT
3432479	main
	1722
		535952	pm:st	14	25	13	TCCTACGAAAGTCGGATCGGCTTCC
3719227	main
	1723
		913228	pm:st	13	25	13	TACACCGGCTCCGACAATAGATGCA
	1724
		373028	pm:st	14	25	13	ACCGGCTCCGACAATAGATGCAGGA
	1725
		593729	pm:st	14	25	13	CGGCTCCGACAATAGATGCAGGAGT
2770448	main
	1726
		764613	pm:st	11	25	13	GTTCGACTTCTTCTAGAATCACTCG
	1727
		973877	pm:st	10	25	13	AAGGATAAACGTTGGGTTGAGGAAT
3712977	main
	1728
		537974	pm:st	12	25	13	AGAGGTACTACCCTTGGTCACCAAT
	1729
		882728	pm:st	15	25	13	GGAGGTGTCGGATTCCCCACAGGAT
3957010	main
	1730
		1060969	pm:st	14	25	13	GCGTACCGGAAAGAGCGGTTCTTTC
3355978	main
	1731
		666505	pm:st	13	25	13	CCACTTCTGGACCATAGTCTTAGCG
	1732
		377954	pm:st	12	25	13	CACTTCTGGACCATAGTCTTAGCGT
	1733
		440498	pm:st	13	25	13	CTGGACCATAGTCTTAGCGTCCTAC
3205370	main
	1734
		493144	pm:st	15	25	13	ATAGGCTGAGGAGCCTGGTCGTCCT
	1735
		12999	pm:st	11	25	13	TCTCTTTTTAATAGGCTGAGGAGCC
3917189	main
	1736
		775608	pm:st	13	25	13	CATGATACTCCAGCCCCGTAATGTG
	1737
		921346	pm:st	13	25	13	CGGTTCCGTTCTTGGCGTTTATCAG
2696430	main
	1738
		834371	pm:st	16	25	13	GCCGATGGTCTGTCCCGTCTCGAAG
	1739
		525082	pm:st	14	25	13	CGATGAGGTTCCCAAAGCCGATGGT
3638647	main
	1740
		1067290	pm:st	12	25	13	TCTTCTTGTTCTTGCGGTTGTCGAG
3107774	main
	1741
		635723	pm:st	11	25	13	GACCCTAGACTTGTGATTTGTAACG
3553819	main
	1742
		546391	pm:st	16	25	13	GACCCCACTCGACTGGGTCTTAGGG
	1743
		342882	pm:st	17	25	13	TCGCGATCCTCTGGTCCGGTCGGGT
	1744
		860833	pm:st	16	25	13	TGGTCCCTCCACTGGGACGAGAGAC
3620759	main
	1745
		148323	pm:st	17	25	13	ACGAAGGTCTCCTCTGGGGCCGTCG
2545569	main
	1746
		209749	pm:st	11	25	13	CTTACAAGAAAGGTACACGATTGGG
	1747
		1089537	pm:st	11	25	13	CCTTACAAGAAAGGTACACGATTGG
3739235	main
	1748
		409276	pm:st	14	25	13	GGAAGGTCCTCTTACACCCCTCTGT
4006218	main
	1749
		661478	pm:st	16	25	13	TCGTTGCCGAGAACCGAAGGACCGG
	1750
		310761	pm:st	12	25	13	TGGTAGAAAAGTCGTTGCCGAGAAC
2891350	main
	1751
		243981	pm:st	16	25	13	CTTCCGTAGCTGTTCGGCCTGGGAG
	1752
		42064	pm:st	15	25	13	GGACGCCACGCGAAACTTGTTCTCG
3855437	main
	1753
		910615	pm:st	18	25	13	CTCCCCGCCCGTTCAGACTCCCGTC
2932397	main
	1754
		67906	pm:st	11	25	13	AACGTTCGAGAATGCCGTGTTGAAT
2875351	main
	1755
		681353	pm:st	13	25	13	CGACTCAGATGTCGCACAGAAGTGT
	1756
		548979	pm:st	13	25	13	CCTATAACCCGACTCAGATGTCGCA
2345886	main
	1757
		781368	pm:st	10	25	13	TTAGGAGTCTCACTTTTGTGGTTGT
3632050	main
	1758
		1086981	pm:st	13	25	13	TCGGATACCGTTTCCGTAGATGGAC
2868071	main
	1759
		1059515	pm:st	14	25	13	CTCGACCCGATACTGGAAAACCCAG
	1760
		190818	pm:st	13	25	13	AACGCGAACCACACGTGACTTGTCA
3454034	main
	1761
		79154	pm:st	18	25	13	CCCGTACGGTGGGAGGCTGGACCTG
3865281	main
	1762
		622507	pm:st	15	25	13	GGACGCAGACGTCTTCTCCCCATGT
	1763
		414655	pm:st	15	25	13	ACGTACACTTCGACCGCGTGGACTC
	1764
		727836	pm:st	12	25	13	CCTCTAGAAATTCTTTCGACCGGTG
3536984	main
	1765
		250067	pm:st	10	25	13	CCTTCGTAACCGTAGTTGACTTTTT
2326020	main
	1766
		957584	pm:st	12	25	13	TCCGGAAGTTTCAGCGGAAACTCAA
	1767
		806495	pm:st	11	25	13	GGAAGTTTCAGCGGAAACTCAAAAC
	1768
		541592	pm:st	11	25	13	AAGTTTCAGCGGAAACTCAAAACCG
	1769
		407928	pm:st	11	25	13	AGTTTCAGCGGAAACTCAAAACCGT
3850042	main
	1770
		356104	pm:st	15	25	13	GGTGGAGTAGGAGTTGCAGCTCACC
	1771
		50795	pm:st	15	25	13	GGCCGAAACCGATGCTGGTGGAGTA
	1772
		531274	pm:st	16	25	13	CCACAGGCCGAAACCGATGCTGGTG
2866599	main
	1773
		1061589	pm:st	10	25	13	CGTAGTCTTAGCATCAAAAGGAGAA
	1774
		1024544	pm:st	11	25	13	CCGTAGTCTTAGCATCAAAAGGAGA
	1775
		1032430	pm:st	12	25	13	CCTCCGTAGTCTTAGCATCAAAAGG
3570564	main
	1776
		683864	pm:st	12	25	13	ATTTCGGACCTCTTTTCGGACAAGG
	1777
		969349	pm:st	12	25	13	GATTTCGGACCTCTTTTCGGACAAG
2364166	main
	1778
		622749	pm:st	14	25	13	GGCGGCTCATACCAAAGGCGTTTCT
	1779
		499324	pm:st	12	25	13	TGTCAACGTCCCAGTGTCTTTGTAG
3167793	main
	1780
		320499	pm:st	15	25	13	GCCTCCCGAGATACCGTAACTGTCG
3079178	main
	1781
		990596	pm:st	14	25	13	TGTGACACACACTAGCGAGTCTGGG
	1782
		283228	pm:st	12	25	13	CAACAGGAGACGCACTTATCGAAGT
2561190	main
	1783
		332107	pm:st	8	25	13	AAGAGGAAACAAACGTTCAAGTTTT
	1784
		898145	pm:st	10	25	13	CACTCTTCTTCAAGAGGAAACAAAC
	1785
		965588	pm:st	9	25	13	TTAGAACACTCTTCTTCAAGAGGAA
2703775	main
	1786
		152690	pm:st	11	25	13	TCGCTCTAGACTTGACCTTATGAAC
3557653	main
	1787
		1061377	pm:st	15	25	13	TAGTGCCTCGAGACGCTTGCTTCGG
2645590	main
	1788
		237597	pm:st	10	25	13	TGACTATTGCCTCTTACCTTGACAT
3871511	main
	1789
		1000158	pm:st	17	25	13	ACCACCTGCGGACGAGGAGTGCGTC
	1790
		630659	pm:st	16	25	13	GACGTCCAGGTACACCACCACCTGC
	1791
		1070370	pm:st	18	25	13	GGACCTGGAGGATCTGGCCCCCGAC
2888805	main
	1792
		370715	pm:st	14	25	13	CCGACACGGTGGGAAGAGTTGAAAC
	1793
		149755	pm:st	14	25	13	GAGTAACTGGATACCGGACCGTTGC
2908804	main
	1794
		34175	pm:st	14	25	13	CCCGCGTAAGGAGTAGGGTCATACT
	1795
		1025310	pm:st	15	25	13	CTCTCATCCACAGGGCGGAGTCTTG
2434511	main
	1796
		1025554	pm:st	10	25	13	AGTAATGTAACCTCACACGAAGAGA
	1797
		479665	pm:st	10	25	13	TAGTAATGTAACCTCACACGAAGAG
	1798
		429064	pm:st	9	25	13	TTTAGTAATGTAACCTCACACGAAG
3120523	main
	1799
		458624	pm:st	16	25	13	GGTGCATAGCCCCACAGATGCCGTG
	1800
		41847	pm:st	13	25	13	CAGCAGACCCTCTACGAGTTCAAAC
3751811	main
	1801
		832662	pm:st	13	25	13	GTAGTGGACGAAGAAACCTAGGGAC
	1802
		452313	pm:st	15	25	13	ACTCAAGGGTGTGCAGACCCGGTTC
3351504	main
	1803
		754551	pm:st	13	25	13	CGGTGTTTATCTACCAGTCTGGACC
	1804
		919688	pm:st	16	25	13	GCCCGTGAAGCCCTCTTACTTGCGG
3261601	main
	1805
		5414	pm:st	15	25	13	CGCCGACGGTGGTCTTGTACCCTTT
3722440	main
	1806
		456627	pm:st	12	25	13	GTTTCCAACGCTCGACTCTTCTTTG
3013520	main
	1807
		795834	pm:st	13	25	13	CACTATGTCCGGACGGTAAGAACAG
	1808
		132520	pm:st	10	25	13	CAGTTACGGATACTTGTGTAGTCTA
	1809
		81923	pm:st	13	25	13	CTCTTCTCGATAGGGGCTACTACTG
2447422	main
	1810
		219415	pm:st	12	25	13	GTCTAAACCTTTCGTGAGCCTCTCT
	1811
		55790	pm:st	11	25	13	TTCTGACGCGTTGATGTCTAAACCT
2429240	main
	1812
		94909	pm:st	12	25	13	ATGCAAAGACAAGGCTGGAGTGACA
	1813
		534711	pm:st	12	25	13	CCTTGCTCCGTACTTATGCAAAGAC
2573815	main
	1814
		201289	pm:st	16	25	13	GCACCAATCGCAGCCGCCGAAAACC
	1815
		670920	pm:st	19	25	13	GCGGCGCACCAATCGCAGCCGCCGA
3646137	main
	1816
		474950	pm:st	16	25	13	CACCTACTGTCGGGGTGTGGACCGA
	1817
		69550	pm:st	19	25	13	CCGAGAGGTCCGAGGGGCGGGAGTC
2449008	main
	1818
		354404	pm:st	9	25	13	GGTAACACAGACTGTCTTTTTACTA
	1819
		762359	pm:st	7	25	13	TAAGCTAAATTAAATTACCGGTAAC
3440158	main
	1820
		85518	pm:st	12	25	13	CCTCAGATGTACAGACTTCGGAACT
3800794	main
	1821
		760003	pm:st	14	25	13	GACGACGAAGCTGAGACGAGTCAGT
	1822
		464118	pm:st	13	25	13	ACAATGACGACGAAGCTGAGACGAG
2963316	main
	1823
		39347	pm:st	12	25	13	CCTTCAATGGAGACACTGTAGAACC
3579115	main
	1824
		1040206	pm:st	14	25	13	GTCGCGGCGGTCTCTATCCCAAAAA
	1825
		614696	pm:st	14	25	13	TTACGACTGGACTGAACGGAGGCAC
3284702	main
	1826
		1039719	pm:st	12	25	13	AGTCCTAATTACTACCGCTGGAAGC
3122687	main
	1827
		996322	pm:st	9	25	13	CTGCGTCTTCACTTTACTTGAAAAA
2450417	main
	1828
		560739	pm:st	10	25	13	TTAGAACGATTAGAAGGGACCTTAC
	1829
		1072757	pm:st	13	25	13	TGAGTGATCCGAAACCCCGACTGTT
2706345	main
	1830
		1004110	pm:st	11	25	13	GCCCCGGTACTTAGACTTCAAAAAT
2824938	main
	1831
		194525	pm:st	10	25	13	CATAAGGGTCTTTACGTTCAAAGTC
2614680	main
	1832
		329793	pm:st	12	25	13	ACGACGGAACATGGTCAACCCTTTT
	1833
		78322	pm:st	16	25	13	GGAGCGGAACCGGTGTAGCCTCCTT
	1834
		940268	pm:st	16	25	13	TCCTTTGCAGCTGAGCGGTCCCGAG
3561342	main
	1835
		667449	pm:st	12	25	13	CTTCCTTAAGGTCCCAGTCCAGTAT
	1836
		699149	pm:st	13	25	13	GTATGCCTGGTGTCTGATCTGGACT
2333387	main
	1837
		1068856	pm:st	12	25	13	ATGTAACAACACCACGGGTAACTGG
2641574	main
	1838
		481432	pm:st	15	25	13	ACGACAGGTGGGAAGGTCCTTTCCC
2364175	main
	1839
		419906	pm:st	12	25	13	ACGATTCTGACGACTTACACGACCT
	1840
		264821	pm:st	12	25	13	CTGACGACTTACACGACCTACTACT
3992478	main
	1841
		634700	pm:st	13	25	13	TGACCCACCATAGTGATGACCGAAG
2643954	main
	1842
		184609	pm:st	12	25	13	TGTGTCAGTTGTCTAGAACCTCACC
2821409	main
	1843
		228834	pm:st	15	25	13	GATGAGCCGTCCGACGTCGTCCTTT
4025352	main
	1844
		562979	pm:st	11	25	13	TGGGAAAGACACCATTAAGGTTCAC
3620424	main
	1845
		227769	pm:st	11	25	13	CACCGGTGTAGTACGTTTATATCAG
3473549	main
	1846
		320575	pm:st	14	25	13	CGACAGTTCAAGAGCCGGTTCGACT
3235626	main
	1847
		801651	pm:st	12	25	13	AGACGCCGATGGGAGGAAAAATACT
	1848
		66173	pm:st	12	25	13	AGGTTCGAGAAACTCGTCTAGGAGT
3041881	main
	1849
		890486	pm:st	9	25	13	TAAAAGGAGTCACGCAAAGAAATGT
3896090	main
	1850
		727081	pm:st	12	25	13	CACAACTTGCAGGAAGAGTGTTGAC
3070661	main
	1851
		458060	pm:st	9	25	13	GTAACGTATGTCCAATAACCTCTTT
	1852
		926891	pm:st	11	25	13	GGGTAACGTATGTCCAATAACCTCT
	1853
		538178	pm:st	10	25	13	AAAGGGTAACGTATGTCCAATAACC
2655466	main
	1854
		156855	pm:st	15	25	13	CCGGGTACCGAAAGGGCATGGTCAT
3090351	main
	1855
		886798	pm:st	9	25	13	TTTCCAGATATAGAGTTGGTTAACG
3428365	main
	1856
		829745	pm:st	12	25	13	CGGTGTTCTTCATCTTAGCACGTAG
3605431	main
	1857
		37627	pm:st	12	25	13	TAAGAGACGCCTCTACAAACTGACC
3863036	main
	1858
		615364	pm:st	11	25	13	TGAGCGGTCTCACCAATAGAAAACT
	1859
		762111	pm:st	17	25	13	ACCGTGGGTCGCTGAGCGGTCTCAC
	1860
		288270	pm:st	16	25	13	GACCGCTATGGAGTCGTTGGCCGAC
3747201	main
	1861
		366474	pm:st	12	25	13	AGTGACTCCTTAAGTTACCGTCGCT
	1862
		105484	pm:st	13	25	13	CGCCTCATACCAGTGACTCCTTAAG
	1863
		721056	pm:st	14	25	13	CGTGACACGCCTCATACCAGTGACT
3294892	main
	1864
		717098	pm:st	13	25	13	TCAGCTCAAGGTCGCACGTGGATTA
3834106	main
	1865
		908647	pm:st	13	25	13	CCCATGAAACTCGTGGCTCTCCTAT
2351104	main
	1866
		302672	pm:st	12	25	13	GTGAGCAAACAGTTACAGGGAGACT
	1867
		224460	pm:st	14	25	13	AGGGAGACTTTTACACTGCGGGTCG
3189179	main
	1868
		244279	pm:st	12	25	13	TCAGGATAACCACCTACGTCAAGTG
2673956	main
	1869
		319559	pm:st	15	25	13	CGAGAAATGTGAGTGCCGGGACGCT
2945627	main
	1870
		297989	pm:st	10	25	13	GGTGTCTGATGGTTCCACTTTATTT
3655643	main
	1871
		732533	pm:st	12	25	13	CTTTCTTAACGAACCAGGTGGTCTC
	1872
		244394	pm:st	12	25	13	TTTCTTAACGAACCAGGTGGTCTCC
3178430	main
	1873
		97459	pm:st	13	25	13	AGCTTAGTCGCTACGTGTGAACCGT
	1874
		462545	pm:st	12	25	13	GTGAACCGTCTGTGTTACTAACCGT
	1875
		624996	pm:st	14	25	13	CCTTACCAGAATCGTGCACGTGGAC
3740243	main
	1876
		1093505	pm:st	16	25	13	TCCGGCGGAAGTAGCTCTTGGACGC
2952845	main
	1877
		810261	pm:st	14	25	13	CACCTTGATGTAGCTCCCGGAGATG
	1878
		711335	pm:st	13	25	13	CCACTAGGGTGGGAAGCATAAGTAC
3621081	main
	1879
		262271	pm:st	13	25	13	TGTTGCGCGGTCTGCACACTTAAAG
	1880
		964371	pm:st	14	25	13	TAAGACCTTGTTGCGCGGTCTGCAC
3068237	main
	1881
		280704	pm:st	14	25	13	GCGTTACCACCTAGGCCTTCTGTAG
2602138	main
	1882
		981072	pm:st	14	25	13	ACACCTACTGACAGGGGCTTAGGGT
2715518	main
	1883
		537631	pm:st	13	25	13	ACGACGATGACGCTTAAGAAACCCG
3924913	main
	1884
		528929	pm:st	13	25	13	CCGAGACCTTCGTCAGACCACATAT
3661720	main
	1885
		53830	pm:st	18	25	13	AGTCCGCAGGAAGAAGGGCGGCGGC
	1886
		40866	pm:st	16	25	13	GGGAAGCACGTCGTCTGCGTCTAGC
3417227	main
	1887
		488622	pm:st	12	25	13	CTGTGTCTTTCGTTGGTGCTTCTAG
	1888
		605528	pm:st	17	25	13	TGGAGGGTGGTAACACCACCCGGCC
3595022	main
	1889
		707728	pm:st	9	25	13	CTAGATGAAGTCAATCAGAGATACT
	1890
		889584	pm:st	9	25	13	AGATGAAGTCAATCAGAGATACTGT
3695700	main
	1891
		528035	pm:st	14	25	13	ATTGAGGGACTGGACTCTTGGGACC
	1892
		750767	pm:st	15	25	13	TCGGGACACCAATGTCGGCGACTAC
	1893
		681684	pm:st	14	25	13	ACCAGACACTGTTCGGACACCGAGT
3913969	main
	1894
		983756	pm:st	15	25	13	TTGCGCGTCCGGAGACTCTAGTCGT
3845088	main
	1895
		799773	pm:st	17	25	13	ATCCCCACCTGGACACCCGGGAACG
	1896
		58266	pm:st	17	25	13	ACGATCCCCACCTGGACACCCGGGA
2696838	main
	1897
		23617	pm:st	6	25	13	ATCTTTGTTTAACTGACTTGTAAAA
2890661	main
	1898
		1060664	pm:st	11	25	13	AGGAACGGGTATCATTTTGTCGAAC
3726201	main
	1899
		114575	pm:st	14	25	13	TCCGAGTCCGTGTATGTGGAGCAGT
4015465	main
	1900
		557262	pm:st	13	25	13	TCTATTAGTCCTACAGGGACGCGGT
	1901
		516150	pm:st	12	25	13	AAACGAATGGCGTGTCCATCACTCT
3620180	main
	1902
		562628	pm:st	15	25	13	GACCTCGGGTAGCTCCAACTCGACT
2438240	main
	1903
		674661	pm:st	15	25	13	CACGGGCACAGGTTAGTCTCGAGTG
	1904
		894525	pm:st	14	25	13	GTTGAAACGGTACGGACAGTGCCAC
3704313	main
	1905
		1000593	pm:st	17	25	13	GAGTCTTCACCGAGCGGCCCCGAGT
	1906
		543750	pm:st	15	25	13	GATGCCGCACCTCTCACTGGAGAGT
2913576	main
	1907
		535335	pm:st	10	25	13	TATCTAGAATATCCTCATCGGGTCT
	1908
		1078311	pm:st	12	25	13	AGAATATCCTCATCGGGTCTGACCT
3444093	main
	1909
		51749	pm:st	11	25	13	GTTCTTCAAGTTTAAGGGAACTGGC
	1910
		553555	pm:st	10	25	13	GTTGGTTCTTCAAGTTTAAGGGAAC
3644306	main
	1911
		382661	pm:st	14	25	13	CCCCGAGTTAAGAGGTGAGACGAGT
	1912
		369306	pm:st	15	25	13	CGGTCGCAACACAGTACGGACAGGT
	1913
		328689	pm:st	13	25	13	CACCCCGAGTGAAGTAGTCTCAAAC
3776508	main
	1914
		516594	pm:st	14	25	13	TGCACCATCTTCGACCGATTGGAGG
3886817	main
	1915
		1012415	pm:st	17	25	13	GACACAGATGGAGAGCCCCGGACCG
	1916
		1013946	pm:st	16	25	13	ACACAGATGGAGAGCCCCGGACCGA
3830661	main
	1917
		775735	pm:st	15	25	13	ACTTCCCCCTGGACCATGGGTCACT
2418710	main
	1918
		521347	pm:st	11	25	13	CTGCGTGATGAGTGTCTAATGTAAC
	1919
		879979	pm:st	12	25	13	CCTGAACCTACCAAAACTGCGTGAT
	1920
		1079695	pm:st	10	25	13	GTGACAATGCTTGGTTCCTAAATGT
2378054	main
	1921
		540613	pm:st	12	25	13	AAACGGTGAACGAACTCTTCCTAGG
	1922
		671659	pm:st	15	25	13	CCTAGGCTTGCTCGCCATGTGGACA
3774020	main
	1923
		517328	pm:st	18	25	13	TGGAGTAGCGCGAACCCCTGGGCCC
4027390	main
	1924
		170076	pm:st	18	25	13	GGGCGCCTCTTCGTGCCGGTCGATC
	1925
		981075	pm:st	14	25	13	TACCTTCCGACATAGGGCGCCTCTT
3543495	main
	1926
		738650	pm:st	12	25	13	TGGCAACAGGATGAAGGTCTTACGT
	1927
		979478	pm:st	12	25	13	GGATGAAGGTCTTACGTGTCTACAG
3720901	main
	1928
		725993	pm:st	12	25	13	ACAAGAGGTGGTTTCGTTCCGTTCT
	1929
		784567	pm:st	11	25	13	AGACGTACACACTCTGATAAGTTCG
2831294	main
	1930
		528833	pm:st	15	25	13	CTTACTAGACCGTGCCCTGGGAGGT
	1931
		330591	pm:st	15	25	13	TTACTAGACCGTGCCCTGGGAGGTC
2558075	main
	1932
		30488	pm:st	11	25	13	GGAACACTACAAACGGGAATACTAC
	1933
		331036	pm:st	12	25	13	TGGTCGGTCAAACATAGGGAACACT
3839089	main
	1934
		588680	pm:st	14	25	13	GAAGACAAAGGCCACCGACGAGTAG
	1935
		1027670	pm:st	13	25	13	AAGACAAAGGCCACCGACGAGTAGA
3544419	main
	1936
		832883	pm:st	13	25	13	TAGTAACCGTGCTTCTGGTAGGACC
	1937
		1015064	pm:st	14	25	13	GTGTGAGACCGTGACCGTCGTTTTG
	1938
		227054	pm:st	11	25	13	AGCAGACACGTGGATACAAGTTTGA
3468082	main
	1939
		762782	pm:st	11	25	13	CAAGCCTTCAGAGAAGTTAGGTACA
	1940
		460723	pm:st	11	25	13	GTTCACAAGCCTTCAGAGAAGTTAG
	1941
		1087664	pm:st	11	25	13	TATCGTTCACAAGCCTTCAGAGAAG
3336928	main
	1942
		222332	pm:st	13	25	13	AGGTCGTCATGGCACTGAAGTAGCT
2964362	main
	1943
		374231	pm:st	14	25	13	CGAGTCGTCGAGAGCGTCTTGTAGT
3472657	main
	1944
		1024499	pm:st	15	25	13	GCGTAACCTACTCCGTCGAGCAGAG
	1945
		222569	pm:st	17	25	13	CGGCGGACATGCACGTGGGTCTGAG
2749532	main
	1946
		661668	pm:st	7	25	13	AAATAAAGGACGTCATTAAATTGAC
3400527	main
	1947
		2421	pm:st	12	25	13	TACTCCTCCTCCCATATACCCGTAT
3768940	main
	1948
		781464	pm:st	10	25	13	TGACCTTTTCATCTTCGTAACGTTC
3301579	main
	1949
		115054	pm:st	13	25	13	CCGCGAAGGAATGTCGTTGTGAAGT
	1950
		679736	pm:st	13	25	13	CCCTGTTTGGTTGGACTGACAACTC
3571991	main
	1951
		487318	pm:st	15	25	13	TCCCCGTCGATGGACACGTGTACGT
3255330	main
	1952
		616998	pm:st	14	25	13	GAGGTCTCTCTCCACATACTCGACG
3984953	main
	1953
		96242	pm:st	13	25	13	CTAACAACCCTCACCGTGTGGTGAT
	1954
		1065228	pm:st	13	25	13	TCTTCCCCGCTTGACGAACAGAACT
3551994	main
	1955
		1021030	pm:st	16	25	13	TCGGTCGGCTCGTACGTGTGACGTC
	1956
		858087	pm:st	13	25	13	TCCCCTGTACTTCTAGACCGTGACT
2371423	main
	1957
		28795	pm:st	13	25	13	AGGACTGACTGGACTGGTACGAACT
3755232	main
	1958
		301344	pm:st	21	25	13	GCGGGAGCCGGTCGTCGTGGGGGCG
2358346	main
	1959
		948984	pm:st	12	25	13	CAGAACTAAAGGAGGCAAGGCAGAT
3221299	main
	1960
		1033538	pm:st	9	25	13	CGACAGTATCAAGTAGGGTATAATT
	1961
		956256	pm:st	9	25	13	AATACGACAGTATCAAGTAGGGTAT
3077348	main
	1962
		622607	pm:st	14	25	13	GGCTTTGGACTCGAAGAGACGGAGT
	1963
		461061	pm:st	15	25	13	GGGCTTTGGACTCGAAGAGACGGAG
2748109	main
	1964
		117300	pm:st	14	25	13	ACGGTCAGGACACTCTGACGGTACA
	1965
		121761	pm:st	14	25	13	TACACCACCTTGTCGTGTTCCGGAG
3030475	main
	1966
		614613	pm:st	13	25	13	TGACGTCCGGTCAAGGTTTCTCACA
	1967
		441911	pm:st	13	25	13	TGGTAAGGGAATCTCACCTAGGTCC
3564292	main
	1968
		81014	pm:st	15	25	13	GGGCGGCTACCTATGTAAGACCTCG
2544501	main
	1969
		740106	pm:st	12	25	13	CGGGTTGAAACGACTGAAGATGTGT
3229855	main
	1970
		137654	pm:st	12	25	13	GTGGAGCCCGAAACAACATCTTTGT
3406889	main
	1971
		467225	pm:st	10	25	13	CGTAAAGGCATAGTCGAGAAAAGAT
3695295	main
	1972
		731649	pm:st	10	25	13	CTTTTGGAAGATCTGTTACTAGGGA
3978594	main
	1973
		897124	pm:st	15	25	13	CGGGACCGTCTACTGATAGACCGAG
2410141	main
	1974
		342848	pm:st	15	25	13	TACCTGGACCTGTCCGCCCGTATAC
4007895	main
	1975
		4338	pm:st	15	25	13	GACGTTGAGGACATCCCTCGTCACG
	1976
		56129	pm:st	15	25	13	TCGGGACGTTGAGGACATCCCTCGT
3474725	main
	1977
		144175	pm:st	14	25	13	CAGACAGTACGAGCAGGAGTAGACC
	1978
		528058	pm:st	13	25	13	ACAGACAGTACGAGCAGGAGTAGAC
3830737	main
	1979
		39092	pm:st	14	25	13	CGCAGTTTGTCGCTGGGAGGATACT
2970079	main
	1980
		763981	pm:st	15	25	13	TACTGGGTCAGCCACCAGCATGTCC
3359636	main
	1981
		86639	pm:st	15	25	13	GCACCAGTAGTACCGACTGTCGGAC
3753699	main
	1982
		906556	pm:st	11	25	13	AGACTATGAGAAGGAGGGCTTTTTC
	1983
		4477	pm:st	11	25	13	GTAGACTATGAGAAGGAGGGCTTTT
	1984
		315635	pm:st	12	25	13	ACTCGTGGGTAGACTATGAGAAGGA
	1985
		1052662	pm:st	12	25	13	TGACTCGTGGGTAGACTATGAGAAG
3359525	main
	1986
		114398	pm:st	19	25	13	GGCGGTGACGGCGTCCTCCGCACTC
2374780	main
	1987
		219799	pm:st	14	25	13	TACAGGACCTAGAGGCCGTCTTGGA
2736503	main
	1988
		811397	pm:st	13	25	13	ACACCAGTGAAGACCAACGGATCCT
	1989
		90392	pm:st	14	25	13	CACCAGTGAAGACCAACGGATCCTG
3738517	main
	1990
		655533	pm:st	15	25	13	CCTAGTCGCGTCGTGGTGGAAACTC
	1991
		24999	pm:st	16	25	13	GTTCCGGTACTACGACGCCCGTCGA
3414666	main
	1992
		813169	pm:st	14	25	13	CCCGACAGTCGTGGTGAAAACCTAG
3761419	main
	1993
		831836	pm:st	10	25	13	TCATAGTCGAGCTATCTCGTTTTCT
	1994
		249935	pm:st	16	25	13	CGTGACAGCAGGAAGTCCCGAGGTC
	1995
		299629	pm:st	15	25	13	TGGTGTGGATCCAGCCTCGTGACAG
3744120	main
	1996
		1018016	pm:st	14	25	13	TGGGTCCGAGGACTATAGGTAGACC
	1997
		614590	pm:st	13	25	13	TTGGGTCCGAGGACTATAGGTAGAC
3766688	main
	1998
		983775	pm:st	13	25	13	GGATTACTACCGTCGGACATATGCG
3943540	main
	1999
		369765	pm:st	12	25	13	ACACTGAAGGTTCTTGCTCACAGAG
	2000
		856619	pm:st	15	25	13	GCTCACAGAGACCTGGCTGTACGAG
	2001
		277587	pm:st	12	25	13	CTGTACGAGAGGTTAAAGCCAATGG
3137601	main
	2002
		78623	pm:st	10	25	13	GGTCATCATCTTCTACTTTCTAACG
3335334	main
	2003
		1040041	pm:st	19	25	13	CCTCCGGGACGCGTCGGACGTCGTC
	2004
		965909	pm:st	18	25	13	CGGGACGCGTCGGACGTCGTCGATG
	2005
		265450	pm:st	17	25	13	GGACGCGTCGGACGTCGTCGATGTC
	2006
		535410	pm:st	14	25	13	GTCGGACGTCGTCGATGTCGTGATT
2602846	main
	2007
		427479	pm:st	15	25	13	GAGCGAGAGTCCGTTGCCACTGTGA
	2008
		858714	pm:st	15	25	13	TCGGTGACCGACCTGGCTTAGGTAC
3766782	main
	2009
		741026	pm:st	15	25	13	CCGCGGCCGTATCATGTTACTCCGT
	2010
		109097	pm:st	15	25	13	GTGCCCGCGGCCGTATCATGTTACT
2815169	main
	2011
		622820	pm:st	8	25	13	ATCCTAGGAACAGTTTACGATATTT
3322997	main
	2012
		278503	pm:st	9	25	13	CCGACCTAATATATACCTAGAAAGT
	2013
		318809	pm:st	8	25	13	GACCTAATATATACCTAGAAAGTAG
3182074	main
	2014
		1036206	pm:st	11	25	13	TCTAGTCAAACCCTCTTGTGGTGAA
2575178	main
	2015
		110642	pm:st	12	25	13	CTGAGTCCCTTATGTGCAATTGGTC
	2016
		203882	pm:st	11	25	13	AGTCCTGAGTCCCTTATGTGCAATT
3601259	main
	2017
		232752	pm:st	11	25	13	AACAAAGAGGTTACCGGCACTATGT
2827402	main
	2018
		427315	pm:st	12	25	13	ATTTTCAACGACGACAGGCTCTACG
	2019
		456021	pm:st	12	25	13	CCAGAAACCGAATCGACACCAACAT
3995269	main
	2020
		752702	pm:st	12	25	13	GACCCTGGAACTACTGTTGTTACTG
	2021
		886726	pm:st	13	25	13	TAGGACTGATGCAGGGTTTCCAGCT
	2022
		1096097	pm:st	13	25	13	GGAGACCGGAAACCCAACAAGTTGT
2750587	main
	2023
		471027	pm:st	11	25	13	CCTGGACCACATTGTGTGAACTTAT
	2024
		163515	pm:st	11	25	13	TCTTGAAAGACACTCATCGGTACAC
3231406	main
	2025
		260291	pm:st	8	25	13	AGAACTTGGATACCACTAAAAATGT
	2026
		270382	pm:st	7	25	13	TGTAGTAATGTGTCTATACAGTAAA
3029678	main
	2027
		944240	pm:st	14	25	13	CGCGGAAAGGGAGTTCAGGAAAGAC
3106258	main
	2028
		913759	pm:st	11	25	13	GTCGAGGTACTTTTATCACCAAGAG
	2029
		418694	pm:st	11	25	13	GAGGTACTTTTATCACCAAGAGGAC
3901879	main
	2030
		1021283	pm:st	16	25	13	TTGCGGTAGACTCGCCCCGTACTGG
	2031
		444836	pm:st	15	25	13	CCCACTGAGTCACCCTTGCGGTAGA
3416981	main
	2032
		994651	pm:st	15	25	13	CCCCACCGTGTGTCGCTTCATTTGG
	2033
		197186	pm:st	14	25	13	GGGTTGTGGGCTCACTACTTATCGG
	2034
		742597	pm:st	14	25	13	GGCTCACTACTTATCGGCTCCGTAG
	2035
		29520	pm:st	14	25	13	TCCGTAGACCGACCGGATGTAGTAG
3642414	main
	2036
		356402	pm:st	14	25	13	GTGCCTCCACGAGAGAGGGTTATAC
2465826	main
	2037
		443466	pm:st	15	25	13	CAGACCATGTGCAGGTGGTGACACG
	2038
		155766	pm:st	15	25	13	CTCCAGACCATGTGCAGGTGGTGAC
	2039
		685195	pm:st	15	25	13	AGACCTCCAGACCATGTGCAGGTGG
	2040
		714832	pm:st	14	25	13	GAAAGACCTCCAGACCATGTGCAGG
2351027	main
	2041
		588936	pm:st	13	25	13	GGTCGGTTAAGGAGGCTCCAGAAAA
	2042
		683745	pm:st	9	25	13	AGAAAACAAACCTTTCAGTCGATGT
	2043
		1021455	pm:st	11	25	13	CAGTCGATGTACCTTGTCGTTTATC
2697517	main
	2044
		203285	pm:st	11	25	13	TACGGAGTGGTTGAATATTTCCGGA
	2045
		507443	pm:st	12	25	13	CTACGGAGTGGTTGAATATTTCCGG
2915424	main
	2046
		175425	pm:st	13	25	13	TCCATGGGGCCTAACAGTCACTTTC
	2047
		348147	pm:st	13	25	13	CATGGGGCCTAACAGTCACTTTCCT
	2048
		238123	pm:st	13	25	13	TGGGGCCTAACAGTCACTTTCCTGA
	2049
		1040851	pm:st	12	25	13	GGCCTAACAGTCACTTTCCTGAAAG
3499554	main
	2050
		731686	pm:st	14	25	13	ACGGTCGTGGATCCTGAAGCTCAAC
2340209	main
	2051
		778847	pm:st	15	25	13	CCCGGTCCCGTGTCATTATGAGTCC
	2052
		475921	pm:st	13	25	13	GGTCCCGTGTCATTATGAGTCCTCT
3720930	main
	2053
		940907	pm:st	17	25	13	GCCCGTGGAGTTACCCATGGGCCAC
	2054
		78123	pm:st	12	25	13	CAATCACCTATATCGTGTGGTAGGG
3269595	main
	2055
		597606	pm:st	12	25	13	GGCTCGACACCACTTTATGAGAAGA
2989524	main
	2056
		420820	pm:st	12	25	13	CTTGGGAAGTTCACACCTCGAAAGA
	2057
		617058	pm:st	12	25	13	CCTCGAAAGATCATCCACAGGAAGT
3414799	main
	2058
		734821	pm:st	14	25	13	GTAAAGACTACGTCCTGAGGCCACC
	2059
		51889	pm:st	15	25	13	GCCACCGCAGACTGTCTAGACACGT
3974574	main
	2060
		165985	pm:st	11	25	13	GGAGAAGACGTTCAAACAACTGGAT
	2061
		462872	pm:st	11	25	13	GATCGGAACACCTCATATATCTACG
2319823	main
	2062
		661342	pm:st	12	25	13	TAGTAAGGACCTCCTGTAAGCCTTC
3452911	main
	2063
		282638	pm:st	16	25	13	CCGGGAGTTCCACGTTGACCAGGAG
3130228	main
	2064
		1051981	pm:st	11	25	13	ACCTAGCAAATGTCCTTCAAGGTGT
	2065
		728766	pm:st	13	25	13	CTCGGGACCTAGCAAATGTCCTTCA
3875181	main
	2066
		288651	pm:st	15	25	13	TACGTCGGTTGCGACGAAGAGTCGG
	2067
		144490	pm:st	15	25	13	ACGTCGGTTGCGACGAAGAGTCGGA
	2068
		606816	pm:st	16	25	13	CGTCGGTTGCGACGAAGAGTCGGAG
3621386	main
	2069
		399203	pm:st	12	25	13	TGGAGGGAGACCTCTTGAAAAACGT
3621088	main
	2070
		494620	pm:st	15	25	13	TCGTCTCAACGTTGGAAGGTCCGGG
	2071
		675632	pm:st	15	25	13	CTCGTCTCAACGTTGGAAGGTCCGG
3862122	main
	2072
		889348	pm:st	13	25	13	TTCCCGCTGGTGAACGGACAAAGAA
	2073
		853269	pm:st	13	25	13	GACACTGTTAGTTTCCCGCTGGTGA
	2074
		288511	pm:st	9	25	13	ATGACCAAGATGACACTGTTAGTTT
	2075
		246891	pm:st	11	25	13	CAGATGACCAAGATGACACTGTTAG
3532519	main
	2076
		422237	pm:st	17	25	13	AGGACGCCGACGTTTGCGGCGGTGT
	2077
		465784	pm:st	14	25	13	TTCGGCGGAAGAAGCAGCAGAAGCA
	2078
		1041766	pm:st	13	25	13	TGAGGCCCCGGTAACGTAGAAAAGA
3280805	main
	2079
		643298	pm:st	10	25	13	TATAAATGACGTTTACCACCCCTAG
	2080
		826467	pm:st	10	25	13	CCGACTCCTAATTGTATGTATGTAC
3190604	main
	2081
		725596	pm:st	14	25	13	GGACGTCGCGAAGGAATCGCTAAAG
3558281	main
	2082
		371979	pm:st	15	25	13	AGGGAGACCGAGGATAGGGTGGAGA
	2083
		414846	pm:st	12	25	13	CCTGGGTTCAGAAAGTTCGTGTTCT
3419589	main
	2084
		930803	pm:st	17	25	13	TGCGGCGGCCACAGCGCCTAAGAGA
	2085
		10520	pm:st	17	25	13	GCGAGGTACCGCCACCTACGGACTG
	2086
		396604	pm:st	16	25	13	GAGGTACCGCCACCTACGGACTGAC
3681492	main
	2087
		864741	pm:st	16	25	13	CGGCCTGAGCGGGTTCACACTGACT
	2088
		352683	pm:st	15	25	13	GGGTCAAGGATACACTCGGCCTGAG
	2089
		664492	pm:st	10	25	13	TCGGGTTTGACTCATGTTGAATTTC
	2090
		586430	pm:st	12	25	13	ACGGTTCTTGACAACACGTTCACAC
3406061	main
	2091
		248776	pm:st	14	25	13	ACGGAGACCACTACGTTGGAGACCA
3742361	main
	2092
		510716	pm:st	12	25	13	AACGGGTCTTTTAGGGTCTCTGAAG
	2093
		275457	pm:st	15	25	13	GCCGGTCTTTACGTGCCAGAGGTAG
3418238	main
	2094
		896873	pm:st	14	25	13	ACCGGCAGGACGGTTTTTGTTCTCC
3977660	main
	2095
		646272	pm:st	13	25	13	CCCGGGTTTACGGTGGATGTTAAAG
3434899	main
	2096
		136366	pm:st	13	25	13	ACGGGAAGCCGGACTAGAAATAGCA
	2097
		1053133	pm:st	12	25	13	AGAAATAGCAGAAGCGGCAGGTGAA
	2098
		708807	pm:st	12	25	13	ATGGCGAGTGACCAATCGGTATTCT
	2099
		481503	pm:st	15	25	13	AAACGGGCGAATGTCCTGGTCGACC
2474229	main
	2100
		285160	pm:st	20	25	13	CCGTCGTCCCGGGGTCGGGGTCGGA
	2101
		291266	pm:st	20	25	13	GGTCGGAGTCGGGGAGGCCCGGGGT
3166923	main
	2102
		394080	pm:st	14	25	13	TCTGACACCTGGTACGAGAGCGTGT
3238750	main
	2103
		657444	pm:st	10	25	13	ATACTCCACTGGTTTAGTTATGACG
2451375	main
	2104
		423739	pm:st	19	25	13	GTGGTGTGACGTGGGTCCGGGCGCG
3417162	main
	2105
		725873	pm:st	13	25	13	GACGTCGACAAACAGACAAGCTGTG
	2106
		330443	pm:st	12	25	13	ACAAACAGACAAGCTGTGTCCGAAC
2341684	main
	2107
		52263	pm:st	14	25	13	CGAACCCTCCTAAGCTTTCGGAACG
	2108
		909039	pm:st	13	25	13	GAACCCTCCTAAGCTTTCGGAACGA
3360953	main
	2109
		1027537	pm:st	12	25	13	ACCTCGATCTCGACGTCTAACTCAA
	2110
		1046226	pm:st	14	25	13	CTTGCTAAACCAGCTCCGAGTGCCT
3845455	main
	2111
		341386	pm:st	14	25	13	CCTGCCACGGTTGCTGTAGTTGTAC
2957006	main
	2112
		1007701	pm:st	13	25	13	CTCTTCGACGAACAAAGTACGGTCC
2474326	main
	2113
		932481	pm:st	15	25	13	CCGGACGCCAAGACTAAAGCAGGGA
	2114
		644040	pm:st	18	25	13	CTGCGAAGGGCTGGGACGGGTCGGT
3952601	main
	2115
		503400	pm:st	15	25	13	GCGGACCTGTTGATACTGCGTGACC
3553280	main
	2116
		135005	pm:st	11	25	13	CCTTTGTTAGGGTAACTGTAACTCC
	2117
		614087	pm:st	10	25	13	AGGGTAACTGTAACTCCAACTAGTT
3447879	main
	2118
		498373	pm:st	12	25	13	GTTTTGTCCGAGTCCTGAATCGTTC
	2119
		843530	pm:st	11	25	13	TCTACATGGATACCAGGATCATCCT
2735400	main
	2120
		410465	pm:st	13	25	13	AACCTCTACGCGAGACGTATGCGAA
2522315	main
	2121
		357285	pm:st	11	25	13	AGGAGATCCCACTATAGGCAGTAAT
3863531	main
	2122
		387917	pm:st	15	25	13	ATGACCGTCTCGAGGAGAACCCGGT
	2123
		263369	pm:st	14	25	13	ACACATGACCGTCTCGAGGAGAACC
3251589	main
	2124
		353296	pm:st	14	25	13	AAGCATCGGTATGGAGCTCAGGGAC
	2125
		907985	pm:st	14	25	13	GACGGTTGTCGACCCAAGTCTGAAG
2854329	main
	2126
		185652	pm:st	8	25	13	ACTACCTCTCTAGATACTACTATAA
3228543	main
	2127
		149934	pm:st	16	25	13	CCCCAGAGATGTTCACGGGTCCGAG
	2128
		948812	pm:st	16	25	13	TGTAGGGACGCTCCCCTGTCGGAGT
	2129
		753848	pm:st	16	25	13	TCGGACTGTAGGGACGCTCCCCTGT
3522475	main
	2130
		829151	pm:st	14	25	13	GTGGAAGTACCTGTCCCCGAAACAG
3987966	main
	2131
		67092	pm:st	11	25	13	AGGTCAATGGGTTCTACAGGGTAAT
	2132
		390470	pm:st	13	25	13	CGAAAGGGACCTTCTCGGCATACAT
	2133
		727118	pm:st	11	25	13	AACCTGCAAGGTTGAACTGAATCAC
	2134
		845039	pm:st	11	25	13	AAGGTTGGACCATCCATTCGATTAG
3844156	main
	2135
		136242	pm:st	14	25	13	ACATGGCGGCGCACTACGATCTGTT
	2136
		730620	pm:st	14	25	13	GGCGCACTACGATCTGTTGAAGCGT
2545252	main
	2137
		604102	pm:st	14	25	13	CCTCGCTTTCGGGACGTAGATGTAG
3872973	main
	2138
		167169	pm:st	14	25	13	GTGGATGCATACTCACGTCGGTGAC
	2139
		704775	pm:st	14	25	13	ACTCGGTGGATGCATACTCACGTCG
	2140
		639890	pm:st	14	25	13	CACGACTCGGTGGATGCATACTCAC
3409355	main
	2141
		634325	pm:st	8	25	13	TATATACCCTTTTATCGAGTAGTCT
	2142
		426803	pm:st	12	25	13	GGACCTTTGCGAAGAGGTCTACTTT
	2143
		629472	pm:st	10	25	13	CTTCTCGAGGAACCATGATTTCTTT
2662985	main
	2144
		214650	pm:st	15	25	13	CTTCGACGAGAGTCCCCTCTTGGGT
	2145
		385015	pm:st	16	25	13	GCTTCGACGAGAGTCCCCTCTTGGG
3795162	main
	2146
		340311	pm:st	14	25	13	CCGTATCTACGACTCTGTCGGAGAG
2989601	main
	2147
		41401	pm:st	15	25	13	TCCTCGTCGAGTGGACTCTCTGCCT
	2148
		797821	pm:st	17	25	13	CGTCGAGTGGACTCTCTGCCTCGGG
2635193	main
	2149
		947848	pm:st	9	25	13	GTACTGATTATACAAGACGTGTTCT
	2150
		378019	pm:st	9	25	13	TACTGATTATACAAGACGTGTTCTG
3730677	main
	2151
		726211	pm:st	13	25	13	ACCGAGTCAGGACCCAGTTGTAGAA
3908011	main
	2152
		898449	pm:st	11	25	13	GAGCTCGACATTAAGCCCTTCTTAT
	2153
		655348	pm:st	13	25	13	TATCCCGAGCTCGACATTAAGCCCT
3907583	main
	2154
		957535	pm:st	15	25	13	CCGGTGCGTCTGTCGGAACCTAGAA
3056870	main
	2155
		247214	pm:st	15	25	13	CGCCGGCTCGAGTGAGAGAACACAA
	2156
		112409	pm:st	14	25	13	CGATGCTCATACACAACCTCGGGAG
3734658	main
	2157
		595909	pm:st	11	25	13	GCCGTAGAAGAAGTGACTTAACGTT
	2158
		963644	pm:st	13	25	13	CTTAACGTTACCCTCAAGGTCCGGT
2985371	main
	2159
		426648	pm:st	14	25	13	GGTCGTTCTCCAGGTCGTTGACAGA
	2160
		628750	pm:st	16	25	13	CGGACCTGCTGTACGTCGACGTGGT
2465378	main
	2161
		570609	pm:st	11	25	13	ACCCGACAAGTCAGATGTGTTCTAT
3995912	main
	2162
		137320	pm:st	16	25	13	CCACCGTTGTGGTCACGGAAGCACC
2353903	main
	2163
		835087	pm:st	11	25	13	GAAGTACTACTTAAGGATCTACCCG
3970186	main
	2164
		37293	pm:st	14	25	13	ACCTCGTCGTACTGTAGGTGTTGCG
	2165
		835181	pm:st	13	25	13	AGCTTGTCATGCGTGACTCCCTTCT
3527518	main
	2166
		850245	pm:st	12	25	13	CGTGGCTGGAGTTCAACGTTATTAG
	2167
		378597	pm:st	10	25	13	ACTATTTAATTGAGTCCGGGTCTAG
	2168
		634898	pm:st	11	25	13	GTCTAGAAACTGATGCCACTTTAGG
2524758	main
	2169
		47428	pm:st	11	25	13	AAACCTAGAGAAGTTCCCTGAACGT
	2170
		910372	pm:st	13	25	13	ACACCGACGTTGAAAGCTGTAGACC
2875606	main
	2171
		736849	pm:st	12	25	13	GGCCTTACACGACGCATACTTTCTT
3768084	main
	2172
		831213	pm:st	14	25	13	TACCGTCTGAAGTGTCCCGGAACAG
3869400	main
	2173
		861440	pm:st	12	25	13	CTCGTTAGAACAACATGTGGTCGCT
	2174
		11220	pm:st	13	25	13	GGGAACTTCTCAGCCGACTAACATG
	2175
		745221	pm:st	12	25	13	GGTACTTCTCGGCATACTAGCTTGT
3294530	main
	2176
		718723	pm:st	10	25	13	GTGCTATGGAAAAAGAACCGCTAAT
3402699	main
	2177
		341118	pm:st	18	25	13	CATCGCCGGGCGTCTCGGACTGGGT
	2178
		260408	pm:st	18	25	13	ATCGCCGGGCGTCTCGGACTGGGTC
2932564	main
	2179
		232766	pm:st	16	25	13	GGCGCCCTCTTAGTCCTAGGAGGAG
2955093	main
	2180
		422679	pm:st	16	25	13	CAAGCCGACGGGTGTCATTGGCGAC
	2181
		1082522	pm:st	16	25	13	AGGTTCGGATGCGTCTCGGGCCCTT
4026984	main
	2182
		767219	pm:st	14	25	13	AAGAGTTTCACTGGCCAGGAGTCCG
4007748	main
	2183
		410708	pm:st	14	25	13	CGACGGGTTGTAGTTTGCCCTCTAG
	2184
		123537	pm:st	16	25	13	CATCAGTTCCGCACCGGTGTGGTCG
3526857	main
	2185
		584607	pm:st	12	25	13	GCTCAAAATTCCTCAGGATGTACCG
3631858	main
	2186
		790157	pm:st	14	25	13	GGTCTCGTCTGATAGTTCACCGTGG
3713516	main
	2187
		355324	pm:st	12	25	13	CCCTTTCAACACTTCAGGAGGAACT
	2188
		836757	pm:st	13	25	13	CGAGTGACGACGGTTACACTAGTCT
3438432	main
	2189
		273840	pm:st	13	25	13	GAAACGGAGGTTCTTCACATTGGCG
3354570	main
	2190
		607145	pm:st	13	25	13	CACGAAACCGAGATCGTCTGTCCTT
	2191
		598337	pm:st	12	25	13	GAAACCGAGATCGTCTGTCCTTCTT
2437421	main
	2192
		277389	pm:st	12	25	13	AATGCAGGGTCTGTTGATGTTCTCC
2921015	main
	2193
		54168	pm:st	13	25	13	TTCTCCTGAGGAGGTACATGGCTCT
3129394	main
	2194
		663282	pm:st	10	25	13	AGGTTTTTTGTGTCTACCAGGGTTT
	2195
		854858	pm:st	11	25	13	ACGTGGAGGTTTTTTGTGTCTACCA
	2196
		1080641	pm:st	11	25	13	ACCGTAAACGTGGAGGTTTTTTGTG
3885607	main
	2197
		742061	pm:st	15	25	13	ACGACACGCGGAACATCTTACGGCG
2878816	main
	2198
		341928	pm:st	14	25	13	TCGGACACATGCTCCTCGGTCACAT
3399624	main
	2199
		587985	pm:st	13	25	13	CATACGAATGGACCCGAACACATGG
	2200
		681206	pm:st	14	25	13	CCCCGAACGAACCATACGAATGGAC
2831687	main
	2201
		387093	pm:st	12	25	13	CAGAGTTACCTATTCCTGTTCCGGT
3990523	main
	2202
		415473	pm:st	15	25	13	AAGACCGTCGAAGCCCCTCCTTGGT
	2203
		470577	pm:st	17	25	13	GTCGAAGCCCCTCCTTGGTGGACGG
2877083	main
	2204
		466108	pm:st	14	25	13	ACAGTTCGACTCGAGGGTCTGAGAC
2980250	main
	2205
		1036035	pm:st	13	25	13	GCTTGAGAAAGCTTCCCCTGAGTCT
	2206
		872661	pm:st	12	25	13	AGGATTTCATCTAGCCCTCTACGAC
	2207
		857357	pm:st	14	25	13	CCACTGTCAGATGTTAGGACGGACG
3665009	main
	2208
		1081267	pm:st	9	25	13	CTACTCGAAGGAAAACAAAAGTCTT
3569489	main
	2209
		504376	pm:st	14	25	13	CTGTGGCACTTTAGGTCCGCGACAT
3866834	main
	2210
		37615	pm:st	11	25	13	CAAACACTTCTACTACAGAGCGACT
	2211
		757274	pm:st	11	25	13	TCAAACACTTCTACTACAGAGCGAC
2641567	main
	2212
		527759	pm:st	12	25	13	TCAAGTGACAGTTCCTGACACTAGG
3320769	main
	2213
		672343	pm:st	15	25	13	CGACCTCGTGATGGGAGAGCTCTCT
2857211	main
	2214
		214647	pm:st	12	25	13	TCGCTACACAACTGACCTGAGTAAG
	2215
		1083041	pm:st	12	25	13	TACACCCGGAAAGAGCTCAAAGACT
3337636	main
	2216
		1005535	pm:st	13	25	13	GAGCCGGTATACCTCCCCAGTATAT
4023037	main
	2217
		940309	pm:st	11	25	13	CCGACTAGTTGATGTTGGGATATAC
	2218
		1098432	pm:st	14	25	13	CGGATCCCTGGAACGTTCGTGAACT
4009242	main
	2219
		911673	pm:st	13	25	13	AAGCTGGAGTGGTTCATGGGTCTAC
3484572	main
	2220
		617635	pm:st	12	25	13	CTTGGTGGAGATCGTCGTTATGTCA
3228859	main
	2221
		815488	pm:st	16	25	13	GAGGCGGAGGTTCCCCTACGGAACA
2401223	main
	2222
		508502	pm:st	14	25	13	TCTCGGCGGCCTTCATAACTGCCTT
	2223
		430109	pm:st	16	25	13	TGTCGTTCGTATCCCTCTCGGCGGC
3318043	main
	2224
		316310	pm:st	12	25	13	ACGACTCGGATTGATACCGTTTGAG
2636542	main
	2225
		547983	pm:st	13	25	13	GGGAACAACGGACCTCATACTGCAT
2759163	main
	2226
		883069	pm:st	12	25	13	TTCGTCGACGAGTAGTCTTGTTTGG
	2227
		955365	pm:st	13	25	13	AGGTTCACCCAACTTCTCTTCGTCG
3632431	main
	2228
		895572	pm:st	15	25	13	GTCGTGCAGTGAGACGGAGCCTTCT
	2229
		451960	pm:st	18	25	13	CCCCGCGTCTGAGAGGCGTCTCGGA
3908672	main
	2230
		337036	pm:st	14	25	13	TGGCATGCAGATACGACACCCCTCT
2981930	main
	2231
		350494	pm:st	11	25	13	ACGTCCTGATACTCCTCTTCTGTTT
3976863	main
	2232
		221284	pm:st	13	25	13	AGGATCTAGCGACGCACAGGAAAGT
2319672	main
	2233
		687224	pm:st	9	25	13	CTTTGAACCGACATTGAAGTTTTCT
2591884	main
	2234
		269267	pm:st	12	25	13	GGCTGATGGACTGGAGACGTTTTAA
	2235
		662951	pm:st	14	25	13	CCGGCTGATGGACTGGAGACGTTTT
3854709	main
	2236
		239966	pm:st	16	25	13	GTCGGGCCCGAGTCTCGTACTGCAT
	2237
		333651	pm:st	16	25	13	CTGGTGGTACATAACCGGTCGGGCC
3854496	main
	2238
		223401	pm:st	16	25	13	ACCGGGACCACATGCACAGGGTCCT
	2239
		1018042	pm:st	14	25	13	TACTCAAGATACATGACGCCCGCCG
	2240
		520850	pm:st	14	25	13	GAGTTCCTGAAGAAGCACGCCGAGT
	2241
		940093	pm:st	14	25	13	CCGGCGTAGGACTAGGCGTTGTTAT
3596025	main
	2242
		593314	pm:st	12	25	13	TAACTCGCAAAGTGAAGGCTCTTCG
	2243
		761563	pm:st	13	25	13	CAAAGTGAAGGCTCTTCGGGCAAGT
	2244
		682354	pm:st	13	25	13	GGTGTTTCTTCACTGACGTTGACGG
	2245
		770383	pm:st	12	25	13	ATAGGACCCTCTCTTGCCATAATGG
3849119	main
	2246
		1011607	pm:st	13	25	13	AAGTCAAGACGTCGGCTCGGATGAA
3074262	main
	2247
		1016659	pm:st	14	25	13	GGGTGCACCTCATCCACTGTATACG
3394150	main
	2248
		926975	pm:st	13	25	13	GTCGCGTCTTCTCCTTAGATGAGAG
3628072	main
	2249
		53749	pm:st	7	25	13	CCGAAATCTATTAGATGTCTATTTT
2343945	main
	2250
		788944	pm:st	14	25	13	CCAACTTGCTGGTACGGGATTCCCT
3770292	main
	2251
		522355	pm:st	11	25	13	GATAGATGTACTTGAAGAGGCTTGG
	2252
		269999	pm:st	11	25	13	TCGGATAGATGTACTTGAAGAGGCT
	2253
		914137	pm:st	11	25	13	CCCTTGTCGGATAGATGTACTTGAA
	2254
		576703	pm:st	11	25	13	ATGTACGAGGACCATAAACACTTCC
2946370	main
	2255
		896344	pm:st	13	25	13	GTTCCGGGACAAACCCATAAGTCGT
	2256
		538460	pm:st	12	25	13	AGATCCCGACCTCAGTTAGACGTAT
	2257
		886556	pm:st	12	25	13	CGGTCTAACAGTCGCAGGAAAAGAT
	2258
		564017	pm:st	12	25	13	CCAAAGGCCCGTCATTAAGATAGGT
3816450	main
	2259
		494653	pm:st	14	25	13	GAGGGAGGACCCAAAGCCTCTGTAA
3692861	main
	2260
		558320	pm:st	14	25	13	CGGAGTACGCATGCAGGGTGTTTAC
	2261
		86117	pm:st	13	25	13	CCGAACTGACGTAACGGCGACATAT
2609771	main
	2262
		637284	pm:st	17	25	13	CGGTACCCGGGCGAACTCCGTGTGA
	2263
		37826	pm:st	16	25	13	TACCCGGGCGAACTCCGTGTGACTC
2827539	main
	2264
		363054	pm:st	18	25	13	ACGGCCACCGGAGACACCGGCAGGT
3111588	main
	2265
		31800	pm:st	10	25	13	ATGACACCAGCAATAAGGGACTTTT
2962409	main
	2266
		777875	pm:st	15	25	13	CCGTAGGACTCGCTCTGGTAAGGCT
	2267
		186816	pm:st	15	25	13	GGATGCCGCGTGACGTTACACGACT
3226794	main
	2268
		228504	pm:st	15	25	13	ACGGTTCTACCGCTCCGGGTTTCTC
	2269
		855493	pm:st	16	25	13	AAAGCAGTGCACTGCAACGGCGCCC
	2270
		90705	pm:st	15	25	13	GCCCCTAAAGCAGTGCACTGCAACG
	2271
		874014	pm:st	19	25	13	AAGCGCGCGGGCGAGCGGGATTGGG
3684023	main
	2272
		43062	pm:st	13	25	13	GGTCTTGTAACTACACTCGGTCGAC
	2273
		846362	pm:st	11	25	13	AAAGGACCCTTCGAATTCAGACACT
2452989	main
	2274
		95144	pm:st	16	25	13	TGGTGTGGTCCGACGTGTCCGTCTC
	2275
		205242	pm:st	13	25	13	AGTTTTTAGAGTCGAGACCTCCCCG
2716128	main
	2276
		822036	pm:st	13	25	13	TGTTGAGTGTTGATGCTGGCCCTGT
	2277
		629870	pm:st	17	25	13	GTTGATGCTGGCCCTGTCCCGGACC
2578854	main
	2278
		815074	pm:st	9	25	13	CTGTACATGTAACTTTCTAAAGGAG
3778596	main
	2279
		492281	pm:st	13	25	13	CCTCCTGAAACTCCGTAGTGACTTC
	2280
		459097	pm:st	13	25	13	CCTGGTAGTCTGGTAAGAAGGTACG
	2281
		91898	pm:st	14	25	13	TCTCTCACGCGGTAGTACACACAGG
	2282
		268904	pm:st	10	25	13	ACACACAGGGTTGGAAAGTCAAAAT
3095247	main
	2283
		935055	pm:st	11	25	13	CACGAGTAATCTCAGTTTAGGGAGT
	2284
		215071	pm:st	11	25	13	ACGAGTAATCTCAGTTTAGGGAGTC
3729184	main
	2285
		785878	pm:st	13	25	13	TCCGTCACCTACAGAAGAAAGGAGG
3279818	main
	2286
		407457	pm:st	11	25	13	GGGAAACGGTCTTAAGTGAAGGTAA
2900842	main
	2287
		472054	pm:st	12	25	13	TTCCTTTCTCTGAGGTCCCTTTCGA
	2288
		341192	pm:st	13	25	13	TCCTTTCTCTGAGGTCCCTTTCGAC
3756279	main
	2289
		188711	pm:st	14	25	13	GACGGAAGCACACGGTCGTAAGGTA
	2290
		694488	pm:st	16	25	13	CTCGGAGAGACGGAAGCACACGGTC
2696450	main
	2291
		122990	pm:st	12	25	13	CAGTAGTGAAGGATGTTGTCGGTTC
	2292
		652519	pm:st	12	25	13	TCCAGTAGTGAAGGATGTTGTCGGT
3678081	main
	2293
		779197	pm:st	16	25	13	CGGTCCTTCAGCCTCAAACTCGGGG
	2294
		500732	pm:st	16	25	13	CCCGGTCCTTCAGCCTCAAACTCGG
	2295
		82742	pm:st	17	25	13	GCGCCCCGGTCCTTCAGCCTCAAAC
3482524	main
	2296
		865604	pm:st	14	25	13	CTTCGGTCAAGTCAATGGAGCCCCT
	2297
		66090	pm:st	12	25	13	TAAGTGATGGACGTACGATTGACCC
3868767	main
	2298
		1065747	pm:st	15	25	13	CACCAATATTGAGTCCGGGCCACGG
	2299
		860128	pm:st	14	25	13	CGTCACCCACCAATATTGAGTCCGG
3328634	main
	2300
		568204	pm:st	12	25	13	GACCTCTGCGCTCGTATTAGGAAAA
	2301
		348718	pm:st	14	25	13	ACGTCTGTAGAGTTGCGACCGAGAG
3289247	main
	2302
		406098	pm:st	13	25	13	GCTCTGAGAAGACCACCATAGTGTG
	2303
		1055387	pm:st	12	25	13	CATAGTGACCTAAACGACCGAAGAG
3810174	main
	2304
		707544	pm:st	14	25	13	TCGGTCCAAGGTCTGACCTCACTAG
3155747	main
	2305
		630811	pm:st	16	25	13	TGGAGGACCTGCACAGCCTCGAGGA
2624573	main
	2306
		511179	pm:st	13	25	13	CACGTTAATGTGTCTCCGGAAGGTC
	2307
		770542	pm:st	14	25	13	TCTCCGGAAGGTCTGAGTCTGGTCT
3445111	main
	2308
		213998	pm:st	13	25	13	TATACCATGAGGGTAAGTCGGCGTC
	2309
		365756	pm:st	13	25	13	AGTATACCATGAGGGTAAGTCGGCG
	2310
		291019	pm:st	9	25	13	ATTGAAGTATACCATGAGGGTAAGT
	2311
		810629	pm:st	9	25	13	TCCTCCTACATCGTAATTGAAGTAT
3757029	main
	2312
		44861	pm:st	13	25	13	GACGGACTTCTTCTTGGTACTCCTC
	2313
		956769	pm:st	13	25	13	GACGAGACGGACTTCTTCTTGGTAC
2693255	main
	2314
		211144	pm:st	13	25	13	TCCCGTTCACCTGAAACCGCAATTC
3082799	main
	2315
		296390	pm:st	11	25	13	AAGAGCCATTTTAGTCCTCACGACA
	2316
		209742	pm:st	15	25	13	CACGACAACCCTCACGGGTCGAAGA
3861624	main
	2317
		551764	pm:st	12	25	13	AACCTTCTGCCCAGAACGTCAATGT
	2318
		673692	pm:st	14	25	13	CGGTAGTACGGACCAGTCAGTATGC
3079370	main
	2319
		1032433	pm:st	11	25	13	GGGCACGTCTAATTTCATTGACACT
	2320
		758272	pm:st	11	25	13	TGGGCACGTCTAATTTCATTGACAC
	2321
		550099	pm:st	11	25	13	CTTGGGCACGTCTAATTTCATTGAC
3742177	main
	2322
		455354	pm:st	13	25	13	GTCAGCGCTCAAGAACCTGAAGAAG
2807382	main
	2323
		298732	pm:st	9	25	13	TAAACGTCAGAAAGTCTGTTGTAAG
2399569	main
	2324
		72994	pm:st	12	25	13	GTCTTAAACGGTAGCAGTCACGTCT
3284411	main
	2325
		543234	pm:st	12	25	13	AGGCCTGGGTATGGTCTCTTAATAC
3868065	main
	2326
		644728	pm:st	12	25	13	CGCAGAGAGACAAATAAGCGAGTGT
	2327
		963634	pm:st	14	25	13	TGTCTGTACCCCGACAATCGCAGAG
3654909	main
	2328
		57088	pm:st	19	25	13	TGTCCCGCGGGCGGCTGGACGTGGA
3716188	main
	2329
		435212	pm:st	20	25	13	GGACGGCCCTGGGAGCGGTCGCGGT
	2330
		921868	pm:st	18	25	13	TCTGACCTCGGTGGCGGAGCGCCCA
3759155	main
	2331
		53542	pm:st	12	25	13	AGGATCAACCCCGTCTATTACAGGA
2901344	main
	2332
		58621	pm:st	15	25	13	CGCGACGGGAGCTACACCAGTACTT
	2333
		560507	pm:st	15	25	13	GCGACGGGAGCTACACCAGTACTTC
2901629	main
	2334
		120353	pm:st	15	25	13	TTACTACGGAGACTCCGCCTCGTGG
	2335
		483556	pm:st	14	25	13	TGGACCTTCTGTGTACGCACCTCAC
2315697	main
	2336
		840868	pm:st	14	25	13	TCGTGGCTTCGTACCTGCCCTCTTA
3855225	main
	2337
		121009	pm:st	14	25	13	TGCCTACTGCTGATACGCCCGAAGT
2903198	main
	2338
		1018591	pm:st	14	25	13	GTCCCTTCTGGTGGAAAAGGCGTTC
	2339
		454317	pm:st	13	25	13	AGGACGGGAGTTGACTCCTGCAAAT
	2340
		312293	pm:st	14	25	13	CTACTCGGAGAAGAGTTCGTGACCC
2985028	main
	2341
		969997	pm:st	14	25	13	TCACCGAGTATGGAGCCTACAGTGC
	2342
		229661	pm:st	13	25	13	AACCGGAGTAGCACAAGACGTTACG
	2343
		344883	pm:st	14	25	13	CGGTGTCAAAGATGAGGTCCCGTCT
	2344
		706309	pm:st	15	25	13	GGGAGCCGAATTCCAGTTGGACGAC
2648542	main
	2345
		594119	pm:st	11	25	13	TTCCGGGAACTGTAACTAAGACTAC
3836849	main
	2346
		46630	pm:st	13	25	13	ACTGGTCGACTGACTCCTCGTCTAA
	2347
		480704	pm:st	14	25	13	TGGTCGACTGACTCCTCGTCTAACG
3875756	main
	2348
		567709	pm:st	12	25	13	GGTCCCTACGTAAAGACCTTTTTCG
3333274	main
	2349
		277740	pm:st	12	25	13	ACCCAGTGTGTCTACTTAGTGTAGC
	2350
		896672	pm:st	14	25	13	TCTAACTGGTCCTCCGGATGGCACT
3552867	main
	2351
		21904	pm:st	15	25	13	AGCGGAAGCCCTAGTCGAACCGTGT
2662366	main
	2352
		36689	pm:st	18	25	13	CACGGGACTGCGTCGCGGAGGACGT
	2353
		90567	pm:st	15	25	13	CGGCCTTCTACCTACGGGGAAACCA
3950470	main
	2354
		661414	pm:st	16	25	13	GGGACGTCGCGACGCGTCAAGACAT
	2355
		1007837	pm:st	14	25	13	CGCGTCAAGACATTCTTGCGGTTGC
	2356
		158714	pm:st	16	25	13	CGGTTGCCGAGGATGTGCACGCTTC
2877643	main
	2357
		426951	pm:st	12	25	13	AGGAGTAGACAGTCCTCACGGTAAT
	2358
		915862	pm:st	14	25	13	GGGTCCTCAACGTTCAGAGACGAAG
2968157	main
	2359
		801546	pm:st	11	25	13	CATAATTCGCGATGGGATTTCACAC
	2360
		99067	pm:st	10	25	13	GGTTCCTAAACGTAGCACTTAATGT
3223931	main
	2361
		1099166	pm:st	13	25	13	GTGTCACGGTCACGTCTTCAAAGAG
	2362
		627347	pm:st	11	25	13	TCCTTCGGAACTTGATGGTACATAG
3960707	main
	2363
		440580	pm:st	13	25	13	ACACCGCCTTCTTGGTCCTAAGGTT
	2364
		492647	pm:st	13	25	13	TCAACACCGCCTTCTTGGTCCTAAG
2488710	main
	2365
		196411	pm:st	13	25	13	CTGTTCCTGGCAACCTAGTCTGAGA
	2366
		1080841	pm:st	11	25	13	CCTAGTCTGAGAAAAGGGTCAAAAC
2475272	main
	2367
		881457	pm:st	8	25	13	AGAAAACCGATACTGGAAACAAATA
	2368
		651302	pm:st	7	25	13	AAAGTTCTCCCGATTTAAATGATAT
2859650	main
	2369
		238344	pm:st	11	25	13	AAAGTGTTCTTCACCGTTTGGAACC
3385345	main
	2370
		589985	pm:st	14	25	13	AGGTCTCCGGGTTTCTCCAGTGTTG
	2371
		879133	pm:st	14	25	13	GAGGTCTCCGGGTTTCTCCAGTGTT
2590483	main
	2372
		773001	pm:st	17	25	13	CACGGAGGCCGCGACAATTGCAGGG
	2373
		217693	pm:st	17	25	13	ACGGCGACACGGAGGCCGCGACAAT
2587016	main
	2374
		1086305	pm:st	17	25	13	CTCAGCGGGTGGGAAGGCCACAGGT
	2375
		1034580	pm:st	15	25	13	CTATACGTGAGCTGGGTCTAGCGGC
	2376
		405889	pm:st	13	25	13	GACCTCAGAAACTGTCAGATCACCG
3738468	main
	2377
		576360	pm:st	17	25	13	ACTCGTCCCACGCGCACCTCGACGT
2399551	main
	2378
		1085396	pm:st	15	25	13	CTGGTAGGCCGTCGACTAGTCACGA
2750792	main
	2379
		324385	pm:st	13	25	13	TACCTGGAGTCCGTTAGAGATAGCC
2330745	main
	2380
		138752	pm:st	11	25	13	TGCCGACGATCTGTTGACGTAAAAT
	2381
		624303	pm:st	13	25	13	AGGCAGAACCCAAGTCACTCGAAGT
	2382
		197802	pm:st	12	25	13	CCGGTACATGTGATTGCAGGAACTT
2571462	main
	2383
		1093889	pm:st	11	25	13	ACGGACATTGTAACCCCAAAGTTTG
	2384
		973272	pm:st	12	25	13	TTTACTCCGCGACGGACATTGTAAC
2624465	main
	2385
		164459	pm:st	12	25	13	CTTACAGAAGAACCGGTAGCGACAT
2360582	main
	2386
		122718	pm:st	13	25	13	CCAGGAAGTCCTGCTAGAGGGTTAA
3394189	main
	2387
		194961	pm:st	21	25	13	GGGCGTGGCGGACGGCGCAGCCGGA
	2388
		938045	pm:st	21	25	13	CGAGGGCAGGGCGTGGCGGACGGCG
	2389
		821030	pm:st	18	25	13	CGGCGAAGTCTGACGCCCCGTTCGC
	2390
		565556	pm:st	15	25	13	GTGGCGGGAGTACCTTTCTCGACTC
3717090	main
	2391
		15924	pm:st	15	25	13	AGAGAAGGCTCCGTTGTCGAACCGG
3203532	main
	2392
		36318	pm:st	10	25	13	TAATAAACACTAGGGTAGGTAAGGG
	2393
		159329	pm:st	10	25	13	GTCTCTAATAAACACTAGGGTAGGT
2409351	main
	2394
		188288	pm:st	13	25	13	GGTTGTAGTTCAGCCGAAGGTACGT
	2395
		930581	pm:st	10	25	13	ATTTTTGGTTGTAGTTCAGCCGAAG
2379047	main
	2396
		671756	pm:st	12	25	13	ATACCTGATTTGCATCGGGACACGA
	2397
		76148	pm:st	12	25	13	GGACACGACATAGTACCGGTATCAT
3536679	main
	2398
		594583	pm:st	11	25	13	TAACGACCAAAGTGATAATCTCCCG
	2399
		226435	pm:st	12	25	13	CGGAGAACATGAACCTACGCATCAT
4003980	main
	2400
		691377	pm:st	11	25	13	CTTCAACTGGAGGAAGTTAGATCTC
	2401
		861922	pm:st	11	25	13	TGTGACTTTCTTCAACTGGAGGAAG
3804153	main
	2402
		593106	pm:st	13	25	13	GGAAACGCCCTCTGTAGATGTCACT
	2403
		200740	pm:st	15	25	13	CGCGTTTCTTGAGTCCAGGGCCTAG
3865779	main
	2404
		900638	pm:st	16	25	13	GACGAGGGCCCTCAAGTAGTTCCGC
	2405
		1087043	pm:st	14	25	13	CCACGGGCCTGTGTTCAAGACGAAA
	2406
		687322	pm:st	15	25	13	CCTCGCCGATCTTCTGTGGGTGAAG
	2407
		171129	pm:st	15	25	13	GCGTTGCCGCTTCGTCTTCAGTCAG
3739178	main
	2408
		68079	pm:st	12	25	13	AGTGTGCAGGACTACAGTTCGTTTC
2621304	main
	2409
		178333	pm:st	14	25	13	ATACGGTAGCCTCCTATACTGCCGG
	2410
		521772	pm:st	15	25	13	ATACTGCCGGTCGATGCCGACTCGT
3301902	main
	2411
		822766	pm:st	9	25	13	GGATGGTATTAGCAGTTCTTTGTAT
	2412
		293673	pm:st	13	25	13	ACCTACTTATGACAACCCGGGATGG
3092671	main
	2413
		752734	pm:st	9	25	13	CTTTGAAGATGCACTGAAACTATAG
3745285	main
	2414
		14207	pm:st	12	25	13	CAGGTCATGACGGTAGTTATTGGAC
2574761	main
	2415
		694493	pm:st	12	25	13	TCGCCGTCTCTAAGAACCATCTAGT
	2416
		714780	pm:st	11	25	13	ACCAACGTCTTCTCATGTTACGGAA
2593028	main
	2417
		549038	pm:st	13	25	13	AGGCTTACACCGATTGCTCAATGGG
3509664	main
	2418
		661269	pm:st	10	25	13	TTATGACCTGTTGTACAGGGAGTTT
3166905	main
	2419
		428969	pm:st	14	25	13	CCAGTCCGACAGAGTCAGGTGACAA
2328739	main
	2420
		279848	pm:st	15	25	13	CGGAACGTGTCGTGTCTCCACCAGT
	2421
		412386	pm:st	15	25	13	AACGTGTCGTGTCTCCACCAGTGGG
3622044	main
	2422
		670547	pm:st	9	25	13	ACTACAACACCTACCATGTATACAT
2830778	main
	2423
		869240	pm:st	12	25	13	GTTTAGACATAACTCTGGACGGCAG
3532347	main
	2424
		74248	pm:st	13	25	13	CGACCGTTGTACTTTCCGTACTACC
	2425
		848515	pm:st	13	25	13	GACCGTTGTACTTTCCGTACTACCC
3607280	main
	2426
		114077	pm:st	20	25	13	GTCCGACGCCCCGTCCGGTCTCCGG
	2427
		469952	pm:st	18	25	13	TCTCCGGGACCCTGTGTGCCCGTCC
2643257	main
	2428
		52449	pm:st	13	25	13	TGGCTTCTGACGTAGCGGTTCTAGT
2567285	main
	2429
		752924	pm:st	16	25	13	GGCCCGCAGAAGGAATGAAGGCGAC
	2430
		885806	pm:st	16	25	13	TCGCGCGGCCCGCAGAAGGAATGAA
2528737	main
	2431
		530460	pm:st	17	25	13	ACCTCGGGAGGCCTTTGGGAGACGG
3768710	main
	2432
		707662	pm:st	13	25	13	CGGACAACTCCTACACGCTGGAAAT
3263796	main
	2433
		81667	pm:st	10	25	13	CCGTCTTTACCTAGACCTTTTTCAT
3213043	main
	2434
		25949	pm:st	16	25	13	TGAGGTCTCATCGACAGGCCGGACC
3605918	main
	2435
		265461	pm:st	16	25	13	GGGAGTCGTCTCTCGTATCGGGTCC
3946657	main
	2436
		1091023	pm:st	12	25	13	ACACCTGGGAGTCGAAAATCCTTAG
3665486	main
	2437
		743957	pm:st	15	25	13	GTGGCGGTAACGGTGGTCATACCAC
2372126	main
	2438
		404038	pm:st	12	25	13	CTCTCCTGAAGGTTTACACCAATGG
	2439
		278698	pm:st	11	25	13	ACACCAATGGAGTCGATATAGTGAC
2930317	main
	2440
		280306	pm:st	16	25	13	GGTGCAGTGAAGTCGACGCCAGGGT
3119082	main
	2441
		736286	pm:st	15	25	13	AAGCGGTAGAATCGGGTCGAGTCGC
3382176	main
	2442
		417419	pm:st	15	25	13	CAGAGTTCTGGGTCCGACACTGTCC
	2443
		550535	pm:st	14	25	13	ACAGAGTTCTGGGTCCGACACTGTC
3432371	main
	2444
		1020640	pm:st	10	25	13	CTGCTCAAATGAAATGTACTCTACC
3155712	main
	2445
		746922	pm:st	17	25	13	GGACCGTCCGGCTGGACCTCTCTTC
2964066	main
	2446
		961244	pm:st	16	25	13	CAAGTAGTCCTTGCAGCGCCTGCGG
	2447
		29141	pm:st	15	25	13	AGGGACAAGTAGTCCTTGCAGCGCC
	2448
		496209	pm:st	14	25	13	TGGAGGGACAAGTAGTCCTTGCAGC
2493946	main
	2449
		560130	pm:st	13	25	13	CCATTTCCGGGATGACTTACTCGAC
3986315	main
	2450
		838163	pm:st	9	25	13	TTAACTCGGAAGTTCTTAACCTACT
3077175	main
	2451
		63602	pm:st	15	25	13	CGACAATGCCGTGGTACCCCTCTGA
2675254	main
	2452
		324599	pm:st	13	25	13	TCCGGGAGAGTCATGATGCGATGTA
	2453
		864942	pm:st	13	25	13	ACTTCCGGGAGAGTCATGATGCGAT
2577865	main
	2454
		818434	pm:st	11	25	13	AGTTGCCGTGGATACTGAAAAAACC
3772547	main
	2455
		72085	pm:st	14	25	13	GGTCTGGCTCTTCCGACCGATAACT
	2456
		502634	pm:st	15	25	13	GGGTCTTCTGCTGCCCTTACTGGAG
4021815	main
	2457
		681058	pm:st	12	25	13	CTGCGTAGTATATCTCCAAGTGAGG
3067892	main
	2458
		324497	pm:st	9	25	13	TACCCCGACTTAAAGTCTAATAAAC
	2459
		25908	pm:st	10	25	13	TGTACAGAATTACCCCGACTTAAAG
	2460
		489034	pm:st	11	25	13	ATAACGTGGGTGTACAGAATTACCC
2817985	main
	2461
		228899	pm:st	12	25	13	GATTTCCAAGACCCGTTCACAAACC
3860746	main
	2462
		673688	pm:st	12	25	13	TACCAGTGGGAAACGCCATTTGAAC
	2463
		477490	pm:st	12	25	13	ACTCATGCAGATACCAGTGGGAAAC
3373098	main
	2464
		247686	pm:st	12	25	13	GGGTCCAAACCTACTAAGATTCGAG
	2465
		664069	pm:st	13	25	13	GAGTGTCCTCAAGAGAACTTGGTCC
	2466
		282000	pm:st	11	25	13	GCCAGTGTGTGTTGTCTGACTAAAA
2641546	main
	2467
		148870	pm:st	13	25	13	CCGAGGACATGGTACACGCATTCTT
2958677	main
	2468
		373821	pm:st	13	25	13	ACACACGAGCACAAGAGATGGTGTC
	2469
		886967	pm:st	13	25	13	CGAACACACGAGCACAAGAGATGGT
	2470
		531242	pm:st	14	25	13	GGTCCGAACACACGAGCACAAGAGA
3903388	main
	2471
		1062903	pm:st	15	25	13	GTCTGGGACATGAAGTTCCTGCCCG
	2472
		12646	pm:st	14	25	13	ATGGACACCACGTAACTCGTCTGGG
2924650	main
	2473
		196548	pm:st	8	25	13	CCTCTATCTGAGTTTTGTCAATAAA
	2474
		347242	pm:st	8	25	13	AACCAAAAACCAACAGTAGCTAAAT
2464522	main
	2475
		497547	pm:st	11	25	13	GTATCTCCTGCACCTCCTAAGTTAT
2350547	main
	2476
		893707	pm:st	12	25	13	AAAGACGAACGGAGTTTGGACGGTT
3506945	main
	2477
		668293	pm:st	9	25	13	GAAATTACACACAAGAAGCACGAAA
	2478
		493548	pm:st	10	25	13	CGAAATTACACACAAGAAGCACGAA
3353015	main
	2479
		319220	pm:st	11	25	13	CTCTTGCTCAAGTAAGACATACGAC
2834923	main
	2480
		731044	pm:st	12	25	13	CGAGAGGTATGGTATCGGTCAATCT
3204730	main
	2481
		191586	pm:st	11	25	13	TTCTCCTCTAGTTTGACAACCTCCT
	2482
		272114	pm:st	12	25	13	CTTCTCCTCTAGTTTGACAACCTCC
3002875	main
	2483
		1032539	pm:st	19	25	13	CGCTGGTGCCTACTCGGGCCGGAGG
	2484
		541404	pm:st	14	25	13	CGGAGGGAAAAGTAGTCCTGCCCTT
3944175	main
	2485
		202556	pm:st	13	25	13	CACAGACTCGTGTCGTAGTAGTTCC
	2486
		540347	pm:st	13	25	13	CGTGTCGTAGTAGTTCCTGAAGTGG
3016112	main
	2487
		877584	pm:st	15	25	13	GACCAGCACAGGGAGTCATTGCCCT
	2488
		88813	pm:st	14	25	13	TTGCCCTGGTAGGTGTAGAAAGCCC
3982294	main
	2489
		981036	pm:st	14	25	13	GTCGTTGTAGTAATGGCGATCGCCG
	2490
		168824	pm:st	15	25	13	ATCGCCGTCAAAACACGGCTCCGTG
	2491
		772709	pm:st	17	25	13	AGAGACGGTCTAGCGCCCGGACAGC
	2492
		947691	pm:st	16	25	13	AGACGAGGATGTGCGGTTGCGGCCA
3913053	main
	2493
		19248	pm:st	18	25	13	CTGCGACTACCTGGCACGGGGCGTC
3655779	main
	2494
		354330	pm:st	14	25	13	CGGATTTCTAGGGAGGACCGACACT
	2495
		707016	pm:st	14	25	13	GATTTCTAGGGAGGACCGACACTCG
	2496
		357992	pm:st	14	25	13	TTTCTAGGGAGGACCGACACTCGAC
2969846	main
	2497
		1032540	pm:st	17	25	13	CTCTGGTGTCCAAGGGGTCGGAGGC
	2498
		143094	pm:st	16	25	13	GACTCTGGTGTCCAAGGGGTCGGAG
3516033	main
	2499
		309263	pm:st	10	25	13	TCACACATAGGGTCTAACATAACGT
3249034	main
	2500
		620016	pm:st	12	25	13	CACGCCATGCCCAGTGATTTTATGT
	2501
		1091152	pm:st	11	25	13	ACGCCATGCCCAGTGATTTTATGTT
	2502
		875273	pm:st	9	25	13	ACTTCTTTGCTGGTGTTCACATAAA
3271052	main
	2503
		73461	pm:st	19	25	13	CCCGCCGACTCCGTCGACATCGCCG
	2504
		405261	pm:st	19	25	13	CCGCCGACTCCGTCGACATCGCCGG
3527873	main
	2505
		579107	pm:st	14	25	13	GGACTAGATGTCTGTGACCCCGACA
2712151	main
	2506
		951965	pm:st	12	25	13	GTCGTCACGATATCCACCCTTTATG
	2507
		362933	pm:st	12	25	13	GACAGTGGTGTAATCCTCGAGAAAG
3374731	main
	2508
		771534	pm:st	15	25	13	GCCAAGGCCAGAACATAGAGGTCCG
	2509
		720815	pm:st	14	25	13	TCCGCCAAGGCCAGAACATAGAGGT
2817057	main
	2510
		330434	pm:st	14	25	13	GCAAACGGCTGGGCCTAGAGTTGTT
	2511
		113274	pm:st	13	25	13	AAACGGCTGGGCCTAGAGTTGTTAG
3912097	main
	2512
		722567	pm:st	11	25	13	AGGACACACGTTCACTTTCAACAAG
3729868	main
	2513
		73624	pm:st	15	25	13	GGATGTGGATGTACCGTCGTCGTCG
	2514
		796890	pm:st	16	25	13	CCGAAACGGGCGGTGATCACGACGT
3474362	main
	2515
		1086376	pm:st	14	25	13	ACGACGGAGTATAGGCCCCCTTACA
	2516
		388866	pm:st	14	25	13	TGACGACGGAGTATAGGCCCCCTTA
3050489	main
	2517
		700138	pm:st	10	25	13	TAAAAGACTTGAGGTCATCAACAGG
3577366	main
	2518
		1084922	pm:st	12	25	13	AAGCGTCTCGTTGTTTCCTCATCTG
	2519
		680099	pm:st	13	25	13	TCGCAACGACTCATAGGGTACTCAC
	2520
		144848	pm:st	14	25	13	CTGCTTTTACCGTGGTCGCAACGAC
2913747	main
	2521
		1092127	pm:st	11	25	13	AGACAGACTTAAACGTCGGGATTAC
3400806	main
	2522
		854098	pm:st	12	25	13	ACAGTCAGACCAGTAGAAACCTAGG
2875434	main
	2523
		30273	pm:st	9	25	13	GAAGCTGAAGTCTACGAATAATAAC
3719987	main
	2524
		431318	pm:st	15	25	13	TCAGGAAGTGGTACCACCGCCTGTG
	2525
		697466	pm:st	13	25	13	TGGAAGCGGAGTTCGTTGTCTCACT
2721831	main
	2526
		654375	pm:st	11	25	13	CACTCGAGACATTAAGAACGTGTAG
	2527
		404268	pm:st	11	25	13	CTCGAGACATTAAGAACGTGTAGGT
2419472	main
	2528
		160797	pm:st	10	25	13	ACGATTAACGTGATTGTGTCTTCCT
	2529
		887383	pm:st	11	25	13	TCAGGACACCGCTTTTACGATTAAC
2528366	main
	2530
		398896	pm:st	16	25	13	TACAAGCACTGGACGACCGTCCCGG
	2531
		3826	pm:st	16	25	13	AAGCACTGGACGACCGTCCCGGTTC
3976679	main
	2532
		183307	pm:st	15	25	13	ACGACGCCAACAGGGTAACCCCTGA
	2533
		306683	pm:st	15	25	13	GACGCCAACAGGGTAACCCCTGAAC
3189610	main
	2534
		34400	pm:st	11	25	13	TACTGGTGTCTTGGCTTTGTAAGAG
	2535
		602249	pm:st	12	25	13	AGAGGGACTTCAAGTGAAGTGCAGA
	2536
		929620	pm:st	13	25	13	AAGTGAAGTGCAGAGGCGTCTGCTT
	2537
		415967	pm:st	13	25	13	AGGCGTCTGCTTCATGCGACACATT
2704799	main
	2538
		587916	pm:st	13	25	13	CGACACTGGTTCGAAGGAGTCTAGT
	2539
		989011	pm:st	13	25	13	CACCTGGTACAAGACGGTTTTGCAC
2939077	main
	2540
		448746	pm:st	14	25	13	GAAGGCCTGCTCTGGTGACTGAACT
	2541
		417382	pm:st	11	25	13	TAGAACCACGAAGGTATACAACCGT
2599980	main
	2542
		478509	pm:st	13	25	13	AACGGACGAGTTCAGACATCACGGT
	2543
		1072531	pm:st	14	25	13	CCAGTGAGACGGTCTGCGGAAAAAC
3125923	main
	2544
		743200	pm:st	14	25	13	TCGAGCCTACCTGTTCGTGTACCGT
2902498	main
	2545
		632365	pm:st	13	25	13	CGGCATGGTCCATAAAGTCGGTACA
2420485	main
	2546
		551212	pm:st	17	25	13	TGAGGCCGGGCGATCTGGACGACGA
	2547
		243274	pm:st	16	25	13	ATCCTTGGGTGAGGCCGGGCGATCT
3544731	main
	2548
		270987	pm:st	11	25	13	GGGAGTAACTGTCGAAACCATCTTT
3416585	main
	2549
		687270	pm:st	11	25	13	ACTTGAAGAGTTGTGGTAACTACGG
3716074	main
	2550
		1085581	pm:st	10	25	13	AGCTGGATGTAGTCTCCTTGAAAAT
3201179	main
	2551
		92849	pm:st	11	25	13	TAGTACAAATGGACACGTCCGTGAT
	2552
		1060809	pm:st	10	25	13	GAAAAGTCCTCACATTCCTTTGTAG
	2553
		728220	pm:st	12	25	13	AGAGGATATTGGTGGCGTACTCAAC
	2554
		351781	pm:st	12	25	13	GGTCAGGTGTGAAGATACTGAAGAC
3957834	main
	2555
		828055	pm:st	15	25	13	CTCCAGCAGGGTAAGCCAAGGACTG
	2556
		821959	pm:st	14	25	13	AGAAGGATCGCTGGACGGTAGTACC
3011869	main
	2557
		127570	pm:st	19	25	13	CACGTCAGGCATCCGGGACCGGGGG
3023176	main
	2558
		222969	pm:st	17	25	13	GATGCTACCAGTGGGCCACGGACCG
2954309	main
	2559
		587429	pm:st	17	25	13	CCTGGTCGGTCACGGATGAACCGGC
2504012	main
	2560
		460113	pm:st	13	25	13	GGGTCAGGACCTGATGGAAGATAAC
3781826	main
	2561
		281810	pm:st	13	25	13	CCACAGGAACTATTTGCCAGCAGGT
2818086	main
	2562
		311327	pm:st	11	25	13	ATGAAGGAAAACTTGTCGAAGCCAG
	2563
		5241	pm:st	11	25	13	GGTGATACTGTCAGCGTATTTGAAG
3934252	main
	2564
		326349	pm:st	12	25	13	CGGTTCGTACTACTCGACTGGATAA
	2565
		885692	pm:st	12	25	13	ATGGTCTGGTTGTTTCGGTTCGTAC
	2566
		300476	pm:st	11	25	13	GGAACTGGAATAGATTGATGGTCTG
	2567
		894343	pm:st	13	25	13	CATGTGGACGCTCACAAGGTTAGAG
3762177	main
	2568
		658740	pm:st	12	25	13	GTGTTCTTTATACCGAGGTTGCAGG
	2569
		1007418	pm:st	18	25	13	TGGCGTCGCGGATGCTCCGCCCGTA
2680310	main
	2570
		123887	pm:st	14	25	13	AGAGGTCTTGCCGTCGTCCTTTCAG
2592403	main
	2571
		114237	pm:st	17	25	13	AGTGGGAGCAGCCTCACTCGCCTGG
3189481	main
	2572
		938209	pm:st	11	25	13	ACCCTTAGTGGTAGTTTAGAGATCG
3528043	main
	2573
		334937	pm:st	11	25	13	TTCAAAATGAACTCGACAGGTCCCT
3376254	main
	2574
		286262	pm:st	13	25	13	GAAGTCGTGGCTCCTACCGTATAAG
	2575
		928029	pm:st	14	25	13	CTGTCCTGCCACTTCGTGAAGTCGT
3139763	main
	2576
		351371	pm:st	13	25	13	AGGCCTAGACTGACCTGTTTGCTAC
3466325	main
	2577
		615387	pm:st	8	25	13	CACCTTAAGGTTCTAATATATTGGT
	2578
		406137	pm:st	11	25	13	GTCCTTTTCCGAATACACCTTAAGG
3683082	main
	2579
		623927	pm:st	12	25	13	CGAAAACCATCGTAAGCTACCGTAC
2914837	main
	2580
		565777	pm:st	12	25	13	AAGTACACTAGGCTCTCCATCGAAG
	2581
		671414	pm:st	11	25	13	TTCGAACCTCACAGAACACTTCAGT
3749770	main
	2582
		11952	pm:st	12	25	13	ATGGTTCACCTCATGCTGCGGATAT
	2583
		856851	pm:st	14	25	13	CCTAGAGGACCGTCAAACTGGGAAC
	2584
		839250	pm:st	13	25	13	CAACCGCGACGGGAATCTAATAAGG
	2585
		203893	pm:st	12	25	13	GGACCTTCGGGTCATGTTCATGTAA
3193416	main
	2586
		342393	pm:st	11	25	13	CCTGACAAAGCAAAGACGAAGATCT
	2587
		1043131	pm:st	13	25	13	CCGAAGAGGCATGCTAACAGAGACT
3606089	main
	2588
		453836	pm:st	8	25	13	TTACACTTCTATTATGGACAGTAAC
3318455	main
	2589
		116781	pm:st	12	25	13	GTAGAACCTGTTACTCCTCGTCTCT
	2590
		539819	pm:st	14	25	13	TACACGACCTATTGGACCGTCGTCG
3396933	main
	2591
		1044656	pm:st	15	25	13	CGACGTCTGTAACGGCAGGTCGAGA
	2592
		650831	pm:st	15	25	13	CTTGCACCGACGTCTGTAACGGCAG
2648200	main
	2593
		74664	pm:st	14	25	13	GTGACAACCCACGTTGTAGGACAGG
	2594
		153937	pm:st	13	25	13	TGACAACCCACGTTGTAGGACAGGA
3287799	main
	2595
		663497	pm:st	19	25	13	GTGCAACCCGGGGTCGCGGGTCCTG
	2596
		539421	pm:st	18	25	13	GTCCCTAGAGGTCGCCGTGGGACCC
	2597
		311427	pm:st	18	25	13	CCCTGTCCCTAGAGGTCGCCGTGGG
	2598
		965366	pm:st	21	25	13	CCGGGGGCGGACCAGGCGTGACGGG
2501270	main
	2599
		1092396	pm:st	13	25	13	CCACTGAGAATTGAGGGTCCTGTCT
3187898	main
	2600
		721571	pm:st	14	25	13	CGTTGGAGTTCTACACGACGCTCGA
2533250	main
	2601
		510958	pm:st	13	25	13	CGAACACATGGCCTTAGACGTCTAG
2510906	main
	2602
		768487	pm:st	9	25	13	GAAAAGAACCTGTCACTGAATGAAA
	2603
		92145	pm:st	8	25	13	TGAAACTAAGAAAACTTGGTCCTTA
	2604
		832016	pm:st	12	25	13	CTTGGTCCTTACAAAGGAGGATGAG
3195066	main
	2605
		440352	pm:st	16	25	13	CGTGGACCATGTACCAGCCCCACCA
	2606
		990848	pm:st	15	25	13	GACCATGTACCAGCCCCACCACAGT
3116602	main
	2607
		297163	pm:st	10	25	13	TACAGACCAGTAAGTGACTAAACAC
3429258	main
	2608
		725887	pm:st	13	25	13	AAGACGAGTACGGTGGACATTCCTC
3450368	main
	2609
		1053481	pm:st	15	25	13	TTGCGTGACCGTGGGTAACGACCTC
	2610
		121254	pm:st	13	25	13	GAACCCGCTCTGGTGACCTTACTTT
2333445	main
	2611
		83718	pm:st	14	25	13	AGGTGGACTCGTACCTTTCGCCAAC
2954073	main
	2612
		367732	pm:st	13	25	13	CCGTTGTCGCATAGAGGTACGTTCT
3434419	main
	2613
		438551	pm:st	14	25	13	TGGCGGAGGCTGTACCTGTTCTTGT
3039264	main
	2614
		1085190	pm:st	15	25	13	GAGTCACGAGGACGCACCAGTAGTC
2366424	main
	2615
		86052	pm:st	19	25	13	TCGGCTCGCCGCGTCTCCTGCGGTC
	2616
		501580	pm:st	20	25	13	CGGTGGGTGGGAGGCCTGGCGCCGT
3066969	main
	2617
		147478	pm:st	15	25	13	GGACGCTCACTTGGACCTTGGGTAC
	2618
		752208	pm:st	15	25	13	TCCAGGACGCTCACTTGGACCTTGG
2491626	main
	2619
		112003	pm:st	15	25	13	TGCCGAAGGTGCTCCGCAAGTAGCT
	2620
		866922	pm:st	14	25	13	GCAAGTAGCTCCTCCCGTGTAAGGA
3261286	main
	2621
		43515	pm:st	14	25	13	ACCACCGGCTCAGACTCGATGTCTT
	2622
		1061122	pm:st	15	25	13	TCGTTGCTACCCCTGACGTTCTGGG
	2623
		814021	pm:st	15	25	13	GCTACCCCTGACGTTCTGGGTCATC
3842457	main
	2624
		29871	pm:st	12	25	13	ACAAGGACCAGTGACAGAGAAACTC
	2625
		356182	pm:st	12	25	13	ACTCCTAACCATAGAGACGAGGTCT
3643949	main
	2626
		585700	pm:st	15	25	13	ACGTCAAGCTGTACTACGCGCGGAC
	2627
		1079937	pm:st	16	25	13	GTACTACGCGCGGACGTTGGACCAC
	2628
		36674	pm:st	16	25	13	CGGTACCGGCGACGTAAGGTTGACC
	2629
		575739	pm:st	15	25	13	TACCGGCGACGTAAGGTTGACCGCT
3771563	main
	2630
		1044908	pm:st	14	25	13	GCCGTGCTCAGCGTTTTTCTCGTAG
	2631
		523547	pm:st	15	25	13	CGACGACTACTGTGCCTGCTGTGGT
3957710	main
	2632
		834043	pm:st	16	25	13	AGACGACCCTTGAGGAGCCTCGACC
	2633
		660354	pm:st	16	25	13	CTCCGTACGGCTCGCGAACTCCTCT
3014744	main
	2634
		120506	pm:st	12	25	13	AAGGGAGACAAGAGCTAATGGAACC
	2635
		410344	pm:st	13	25	13	TACACAAGCCCGAAACCTGGAACTC
	2636
		359190	pm:st	15	25	13	GCGGTGCAAGCAAGAAGACTCCCCT
3634281	main
	2637
		981366	pm:st	14	25	13	GAAGAGTTCGAAACCCTGGGTCGTC
	2638
		52898	pm:st	13	25	13	GTTCCCCTGAAGAGTTCGAAACCCT
	2639
		273168	pm:st	15	25	13	GGTCGAGGGTTCAGATGAGGACTGG
	2640
		723721	pm:st	15	25	13	GGAACTCAGACACCCCGATGTGTCG
3173511	main
	2641
		376761	pm:st	15	25	13	CGTTAGAGACGGCTCTCTCAGTCGG
	2642
		828250	pm:st	17	25	13	GAGACGGCTCTCTCAGTCGGCTCGC
3015839	main
	2643
		211010	pm:st	15	25	13	CAGAGGTCGCCAACGTGCCTCTTCA
2666833	main
	2644
		107976	pm:st	15	25	13	ACGGAGTGAGGACTACGCCTTCGAG
3922930	main
	2645
		624365	pm:st	18	25	13	ACACCGGGACGAACCACGCGGGCGA
	2646
		213945	pm:st	18	25	13	ACCGGGACGAACCACGCGGGCGACA
2708867	main
	2647
		68240	pm:st	11	25	13	AGGTTACTGCTTCCGTAAGAAACTG
	2648
		631451	pm:st	13	25	13	CCCCTTTCTAGGAGGTTACTGCTTC
2594919	main
	2649
		579821	pm:st	9	25	13	CGTAAAATTTTCGTCTGAGTAGAGA
	2650
		321861	pm:st	10	25	13	TAGTCTTTCGTACGGTCTGTCTTTT
3866120	main
	2651
		443220	pm:st	18	25	13	GCTGAGTCTGCCGTCGCCACCGGAG
	2652
		861868	pm:st	17	25	13	GAGGTCGCTGAGTCTGCCGTCGCCA
3892633	main
	2653
		367407	pm:st	15	25	13	TGTCGGTCGAGTACGTCGAGTAGCC
	2654
		1046853	pm:st	15	25	13	GTCGAGTACGTCGAGTAGCCTGGTC
3894049	main
	2655
		128829	pm:st	18	25	13	GCCGCCTACAAATGCCGCCGGCTCC
	2656
		447895	pm:st	18	25	13	ACGAGCCGGCGCCTGTGTGCTCCCT
3986019	main
	2657
		520820	pm:st	11	25	13	ACGTTTCGTAAGAAGCCTAAGTCAC
	2658
		223789	pm:st	11	25	13	ACCCGGTTACTAGATGACCTACTTT
3927233	main
	2659
		741547	pm:st	13	25	13	GCCACAACAGTATCGCTGTCACTAG
3543520	main
	2660
		45967	pm:st	14	25	13	ACACAGGGAGCCACGTCTTTGATGG
	2661
		784190	pm:st	14	25	13	GCGCACCAGTGTCCTGCTAAAGTGA
3267691	main
	2662
		370771	pm:st	11	25	13	ACTAACGTTATCTTGCGTGTCCTCA
3065691	main
	2663
		797356	pm:st	12	25	13	AAACTTTTAGGACGGGATACCCTCG
2435204	main
	2664
		918442	pm:st	12	25	13	AATCTCTTCTAGGTCTGGTTCCGTC
	2665
		400631	pm:st	11	25	13	TAATCTCTTCTAGGTCTGGTTCCGT
	2666
		158444	pm:st	9	25	13	CTTTTAATCTCTTCTAGGTCTGGTT
	2667
		393642	pm:st	9	25	13	CTTCCTTTTAATCTCTTCTAGGTCT
3237089	main
	2668
		348710	pm:st	16	25	13	AGCGCCTGGGACATCTCAGCCAGAG
4015764	main
	2669
		1004572	pm:st	13	25	13	AGGGTGTCCGTGACAAAACGAAGTC
	2670
		116121	pm:st	9	25	13	TCCAATTCTTCAGTGTATTTAGGGT
	2671
		447088	pm:st	8	25	13	AGTTCCAATTCTTCAGTGTATTTAG
3471317	main
	2672
		920310	pm:st	19	25	13	GGGCCGTGGCAAGGCGCCTGCACGA
	2673
		79071	pm:st	17	25	13	GCACGATGCCCCTGCTGCGCACGAA
3856556	main
	2674
		550059	pm:st	11	25	13	CAACCTCTTGAGATATCGGGAAATC
	2675
		685978	pm:st	13	25	13	ACTCGTACAAAGGACAGACGGACGT
2329222	main
	2676
		90313	pm:st	12	25	13	TGTAACGATGAACACGACGGAGACT
	2677
		268215	pm:st	14	25	13	CGATGAACACGACGGAGACTTGGGA
3453662	main
	2678
		109142	pm:st	15	25	13	CCGTCGAGTGGCGTAGTTGTTCCAC
3992582	main
	2679
		597852	pm:st	9	25	13	CTAGCTTTGTATGTTGGTTTGAAGA
	2680
		665671	pm:st	16	25	13	AAGAGGGGCTAGACGCCGGTGACCT
	2681
		21548	pm:st	12	25	13	GACCTGACGGGTAGTCGTACTTTTA
	2682
		719395	pm:st	9	25	13	GACGGGTAGTCGTACTTTTAAAAAT
3943137	main
	2683
		806739	pm:st	14	25	13	AGACTGCTGTCGAGGGATCCGTTCT
2659894	main
	2684
		434010	pm:st	12	25	13	TATCTTCTGAGGAGGTCGTTTCACC
	2685
		838665	pm:st	12	25	13	TCACGCTACCCCTTAGGTTGTCTTA
2387054	main
	2686
		833526	pm:st	12	25	13	ACTTTCGACGAGAACTGGTGTTTCG
2430484	main
	2687
		1028826	pm:st	9	25	13	AACACTTATAACCTTGTAACGAGAG
2543011	main
	2688
		508929	pm:st	15	25	13	GTCCCTGCGGAGGTTCCTTGACAAG
	2689
		848426	pm:st	11	25	13	GGGACTTCGATAAACTACTAGGACT
2400526	main
	2690
		990405	pm:st	15	25	13	TGGGCGGAGTGTTCACGCTTCAGAC
	2691
		1052973	pm:st	15	25	13	CTCTCGAGGGTGCTTCCGGAGTAGT
3569783	main
	2692
		959541	pm:st	18	25	13	GAGGGCCAGCCTTCGCCGTCACGTC
	2693
		481632	pm:st	19	25	13	GGCGGAGGGCCAGCCTTCGCCGTCA
	2694
		319614	pm:st	19	25	13	GTGGCGGAGGGCCAGCCTTCGCCGT
	2695
		446674	pm:st	18	25	13	CGGGCCTTCAGCCCGGACCCTGTCT
3812081	main
	2696
		166102	pm:st	10	25	13	TAACCGGTAAGGAATTGTCCAAAAC
	2697
		722560	pm:st	12	25	13	CTACCAACCGATGTTTCTGACCGAT
	2698
		210317	pm:st	11	25	13	CGGAGGAAATCGTAACATGACAAAC
3333328	main
	2699
		884027	pm:st	15	25	13	GCGACCGTAGTAACCGGCGAAGGAT
	2700
		622570	pm:st	14	25	13	CGCGGCAGTTTCGAAGTGTCACAGT
2594453	main
	2701
		722008	pm:st	12	25	13	CGTAGATACAAGTCACCAGCGAAAG
	2702
		396893	pm:st	12	25	13	TGACTTGCACCCACCGACATAAATG
3753859	main
	2703
		508376	pm:st	14	25	13	GGACATGGAGAGCATGGTGTCTCCT
	2704
		1085539	pm:st	13	25	13	CGAAGATGGAGGTCTTCAGGTCTGT
3662633	main
	2705
		898019	pm:st	12	25	13	AGACTTAGGTCATAATCACTGGCCG
3868913	main
	2706
		917093	pm:st	16	25	13	CACCCTCGGTGCGTGTAGCACTGTC
2867798	main
	2707
		61866	pm:st	8	25	13	ATACGAAGTATACGTCGTGATTAAA
	2708
		521271	pm:st	7	25	13	TCTGACGAAATTGATCGTATTATAT
3303367	main
	2709
		571382	pm:st	10	25	13	GACCGTTTACAACCTTTAGGTCTTT
	2710
		589725	pm:st	11	25	13	GAGACCGTTTACAACCTTTAGGTCT
2692487	main
	2711
		898993	pm:st	13	25	13	CGCTGACACTTTTTCTTTGGACGGG
2890777	main
	2712
		321162	pm:st	17	25	13	CTCTTCAGAGGGCTCGTCGCGCCTG
2967840	main
	2713
		91074	pm:st	7	25	13	GTTCCTCATATAGTACTTTTAAGAT
	2714
		232323	pm:st	7	25	13	CATGTTCCTCATATAGTACTTTTAA
3223499	main
	2715
		359302	pm:st	13	25	13	GGAAGACTTTCACCATGCCCTTGAC
3848296	main
	2716
		221387	pm:st	13	25	13	CGACAAGCTCGACCTAATAACGGAG
3396801	main
	2717
		753046	pm:st	12	25	13	TTGGATAACCGGCTTTCGAGGAACA
3788847	main
	2718
		50233	pm:st	11	25	13	TCGTCGACGTTTCACTACTTGAAAG
	2719
		776921	pm:st	12	25	13	CTACTTGAAAGACGCCACTGACACA
3975503	main
	2720
		175374	pm:st	12	25	13	TAGGGACGTGAAACAGGTTACGACT
3823763	main
	2721
		185262	pm:st	12	25	13	AGAACTGTCTTGTGACCTGCGAAAC
	2722
		933315	pm:st	12	25	13	CCTGCGAAACAGACTTAGGAGAAGT
2924925	main
	2723
		419609	pm:st	8	25	13	AAGAGGAAACCAGAATATACTAACA
	2724
		332097	pm:st	8	25	13	GAGGAAACCAGAATATACTAACAAT
	2725
		865679	pm:st	7	25	13	ATATACTAACAATGGAAATACTTCG
2443481	main
	2726
		891964	pm:st	12	25	13	AAATACCGACTTTGGCGTTGTGGGT
	2727
		984000	pm:st	12	25	13	ACGGAAATACCGACTTTGGCGTTGT
2617540	main
	2728
		383606	pm:st	14	25	13	CCCCGTCGTCATGGTAGATGTAGAG
2359906	main
	2729
		409861	pm:st	12	25	13	AAAGAGGCGAAGGTACTAGCATGAC
	2730
		150497	pm:st	13	25	13	AGGCGAAGGTACTAGCATGACCTCT
2616040	main
	2731
		1054844	pm:st	11	25	13	AGTTCAGTCAGTACTTATGTCGACC
2692161	main
	2732
		397822	pm:st	10	25	13	AGACCTGGTAAATCTCTAATACTGG
	2733
		426893	pm:st	11	25	13	GACCTTGACACTGGTCAGATCATAA
3773427	main
	2734
		1099296	pm:st	15	25	13	GGTCGGTAGAGCCTCGGGAACACAT
	2735
		386878	pm:st	14	25	13	GAACCTCAGCGGAGAGATCTGGTCT
	2736
		757667	pm:st	14	25	13	GGTCACAAGACACTGGTGGGCACAT
2731517	main
	2737
		706262	pm:st	18	25	13	AGACACGGCCGTCCCAGGGACGCGA
	2738
		523143	pm:st	19	25	13	ACACGGCCGTCCCAGGGACGCGACG
	2739
		285529	pm:st	19	25	13	ACGGCCGTCCCAGGGACGCGACGAC
	2740
		574269	pm:st	18	25	13	CCCAGGGACGCGACGACGAGACGGA
2363925	main
	2741
		293334	pm:st	10	25	13	GAGAGAAACGACTTGAGCCAATAAA
	2742
		962616	pm:st	10	25	13	GAAACGACTTGAGCCAATAAAGTGT
2948225	main
	2743
		384434	pm:st	12	25	13	CTCGGTGTCAACTTGCTAGAGTTCT
	2744
		42685	pm:st	13	25	13	GTGCCTAAATGACCGACCCAGTACT
3091160	main
	2745
		238213	pm:st	11	25	13	AGGACCTTTAACACTAACACTGGGT
	2746
		56264	pm:st	11	25	13	GACACAATATAATGGTACCTTGCGG
3442667	main
	2747
		890955	pm:st	14	25	13	ACCCTGACGAGAGAGTTGGTGTCCT
3847935	main
	2748
		46611	pm:st	12	25	13	CGGTTATGGAACCTCTGCTGGAAAT
3844827	main
	2749
		252627	pm:st	18	25	13	CGCGCCAATTGGAGTCGGGCGGGAC
	2750
		1092988	pm:st	17	25	13	TCTCGGTGGCGAGCGGGACCTGAGA
2403077	main
	2751
		332429	pm:st	21	25	13	CGGGGGCCAAGGGTCACGCGCCGCG
3820446	main
	2752
		470729	pm:st	14	25	13	GGACCGTTACGGGTCTGTAGACACA
3192193	main
	2753
		473496	pm:st	15	25	13	CAAGACAGTGAACGAGCGGGCTCGT
2602041	main
	2754
		820748	pm:st	17	25	13	GTCGTGGAATGGAGCCCGGGCTCTC
	2755
		45335	pm:st	15	25	13	GGGTAGACGGAGCTTTCCACCTGTG
3744251	main
	2756
		328080	pm:st	13	25	13	AGTCCTCAGCGACAGAGACTTGAAG
	2757
		448210	pm:st	15	25	13	CCCTCTGAAGTCCTCAGCGACAGAG
	2758
		525524	pm:st	12	25	13	TTCCTCCGCAAGCAGATCTAAACAG
2328753	main
	2759
		624635	pm:st	17	25	13	GGTCCGTGTGATGCCTCCCAGGGAC
	2760
		973341	pm:st	17	25	13	CCTCCCAGGGACACGGATGGTCGGT
	2761
		833265	pm:st	15	25	13	GGGTTCGTCGCCCGGTTCAAGTTCT
3015537	main
	2762
		192405	pm:st	13	25	13	ACTGCCGTAGCAGATACGAAGGGAA
	2763
		553301	pm:st	14	25	13	TGCCGTAGCAGATACGAAGGGAACG
3977092	main
	2764
		39195	pm:st	15	25	13	GGTCGTCCGACCAGCACGGTCTTAA
	2765
		208676	pm:st	14	25	13	TCGTCCGACCAGCACGGTCTTAACT
2488747	main
	2766
		978199	pm:st	12	25	13	TGAAACGACTGTCCCTGTACAAGAC
	2767
		30933	pm:st	15	25	13	GACCGGCTCATGGACTCCTCCTAGA
2601424	main
	2768
		824130	pm:st	9	25	13	CAAATATCATCTGTCTGGAAAAGAC
	2769
		621638	pm:st	12	25	13	TAGCGGAGGGACCAAATATCATCTG
2642489	main
	2770
		932228	pm:st	11	25	13	AGGACATGAAACTTCTCGTCAACGA
3962276	main
	2771
		495460	pm:st	16	25	13	AGCCCTGTACTTGCTCCGGTTCGCC
	2772
		423302	pm:st	14	25	13	AGTCAGCCCTGTACTTGCTCCGGTT
	2773
		349199	pm:st	13	25	13	CTTCGGGTAAAAGTCAGCCCTGTAC
2674926	main
	2774
		63126	pm:st	11	25	13	CCGTCAGGACGTTGTACATAAATAC
3776525	main
	2775
		348230	pm:st	17	25	13	GAACGGAGCGCGACCCTCCCCTCTA
3471626	main
	2776
		1079016	pm:st	14	25	13	GGATACTGCGGGTACGGTCACTTAG
3557663	main
	2777
		295664	pm:st	15	25	13	TCCGTGCGGGCTGGTCTCTCACAAA
3278203	main
	2778
		1074507	pm:st	10	25	13	CTCGACTTTTATCGCACTTGAACTT
	2779
		273927	pm:st	7	25	13	GTATTTAAGAAACCTCGACTTTTAT
2344771	main
	2780
		527169	pm:st	12	25	13	TAATTCAGCGGGAAGGTGGTTACTC
2489064	main
	2781
		761459	pm:st	7	25	13	ATTTGTGGAAACATTTCTTAGACAT
2412441	main
	2782
		412985	pm:st	18	25	13	CGACGCCGCCGGGTCGAGAGAGACT
2680604	main
	2783
		1043847	pm:st	13	25	13	GCCTTCGGGTCATGAACGAACAAAG
2836819	main
	2784
		903296	pm:st	14	25	13	AGACCTCCTGCGGTTTCTTCCGATG
3402811	main
	2785
		97218	pm:st	14	25	13	GGCCAAAGTCTTCTGTACATCGGGG
	2786
		992715	pm:st	13	25	13	GCCAAAGTCTTCTGTACATCGGGGT
3294860	main
	2787
		1094937	pm:st	11	25	13	GAGACGACATGGCTCCACAAAAAAT
3619992	main
	2788
		537016	pm:st	10	25	13	AGATTCCCATGATCGTAGATGTTAC
	2789
		763019	pm:st	9	25	13	AATGATTAGATTCCCATGATCGTAG
	2790
		940474	pm:st	8	25	13	AAAATGATTAGATTCCCATGATCGT
3864566	main
	2791
		900754	pm:st	13	25	13	CGGCAATGGAGCTTACGTAAAGGAC
	2792
		544103	pm:st	14	25	13	AAGGGCTTCGGCAATGGAGCTTACG
3357256	main
	2793
		792491	pm:st	12	25	13	CGGACTATCCCCGACATTTAGAGTT
	2794
		944121	pm:st	11	25	13	GGACTATCCCCGACATTTAGAGTTT
2845884	main
	2795
		147522	pm:st	14	25	13	CTGCTGCACCACAAAGACCAGATGG
	2796
		785860	pm:st	11	25	13	GAAGTAACTACTGCAGAAACGGAAG
3924741	main
	2797
		1059044	pm:st	14	25	13	ACTTGGACAGTACACACGCGTGCAC
2712082	main
	2798
		929406	pm:st	8	25	13	TACAAGAAGTTAGTTTTTCCTCTAG
2680103	main
	2799
		385244	pm:st	14	25	13	GGGCCTTTGCTCCTCTTCGTGTATG
3526190	main
	2800
		148003	pm:st	17	25	13	CTCCTGGGTGCGTCCGTCGGTTCGT
3658989	main
	2801
		53797	pm:st	15	25	13	GACCTCAGGTACTTGGGCGTCCACT
	2802
		986322	pm:st	15	25	13	CCTCAGGTACTTGGGCGTCCACTTC
3634823	main
	2803
		748469	pm:st	11	25	13	TCCACTGAGTCCTGAAGTACTACAT
	2804
		966575	pm:st	15	25	13	GACACCGGGAGATGTTGGGACACTC
3328405	main
	2805
		354469	pm:st	14	25	13	GACCGGATCCCTTGTCACCCTAAGT
2911982	main
	2806
		104840	pm:st	15	25	13	GTCGGTGTCGCATACTACCCAGGAG
4033752	main
	2807
		112563	pm:st	6	25	13	TTTTACATGGTTATCATCTGTTATT
	2808
		221631	pm:st	11	25	13	GTGAAATCAACGAAAGTCCCTACTG
	2809
		738891	pm:st	9	25	13	TTTGTGAAATCAACGAAAGTCCCTA
	2810
		719352	pm:st	8	25	13	GACTTCATTTGTGAAATCAACGAAA
2343241	main
	2811
		1040436	pm:st	10	25	13	ATTTGTTATGCCCTTGACTTAGTCG
	2812
		221124	pm:st	10	25	13	TTTGTTATGCCCTTGACTTAGTCGT
3214670	main
	2813
		797368	pm:st	12	25	13	AAGCCAGTCGGGAAGGGATTAATGT
3067544	main
	2814
		771608	pm:st	12	25	13	CTGTGGGCGCTTCTGATATAGACAA
3443505	main
	2815
		696531	pm:st	13	25	13	ACGGAATAGGAAGGGACACCTCAGT
3129370	main
	2816
		826753	pm:st	13	25	13	ACAGCTCCTCTTTAGGGAAGGGTGA
	2817
		49355	pm:st	13	25	13	TACAGCTCCTCTTTAGGGAAGGGTG
3025024	main
	2818
		46066	pm:st	9	25	13	GACAAGGAGACTAACTACAATGTTT
3345281	main
	2819
		1045715	pm:st	14	25	13	GTCGGTCGGTTGTACGGCCTTATGT
3471433	main
	2820
		1090724	pm:st	11	25	13	AGTTGCGTAAGTTTCACAAACTGGG
	2821
		4047	pm:st	9	25	13	TAAGAGTTGCGTAAGTTTCACAAAC
	2822
		401256	pm:st	10	25	13	CTTTGGTAAGAGTTGCGTAAGTTTC
	2823
		947695	pm:st	10	25	13	TCCTTTGGTAAGAGTTGCGTAAGTT
3969747	main
	2824
		424460	pm:st	12	25	13	TCAAGTCGCAACATAGACCAAGGTC
	2825
		814934	pm:st	10	25	13	ACGACGAAAGGAATTGTTACGAGAA
3336794	main
	2826
		134016	pm:st	15	25	13	ACGAGAATCTGTGCCGGAACGGTCC
2320812	main
	2827
		658593	pm:st	10	25	13	CAGGTGTAGTTGTATAAGAACCATC
3708235	main
	2828
		949579	pm:st	15	25	13	ACGGCCAGAAGCAAGGCGATGTTCC
	2829
		379621	pm:st	14	25	13	CCGTTGGAACGGTCAGTAGCATGTC
3072465	main
	2830
		604229	pm:st	10	25	13	TAAAACGTGGATGGAACTAAGGTCT
	2831
		245603	pm:st	10	25	13	TACGTACATAAAACGTGGATGGAAC
3043007	main
	2832
		52891	pm:st	19	25	13	GTCGCCGATGATGGGCACGCGGGCG
	2833
		512342	pm:st	16	25	13	CGCGACGGGATACCGATGAAGCCGT
	2834
		257496	pm:st	17	25	13	CGCCGCGACGGGATACCGATGAAGC
3957498	main
	2835
		1013175	pm:st	15	25	13	ACCTGGTTCAGTACGGCCGGGTAGT
	2836
		866185	pm:st	15	25	13	CTTCATGGTGCGGTACAGGGACGAC
	2837
		680752	pm:st	13	25	13	ACACGGAGCGGATGGAGTACTTCAT
3417422	main
	2838
		564248	pm:st	14	25	13	GGATTTCGATCCCAGGTTCCCGTCT
3345999	main
	2839
		924831	pm:st	11	25	13	CGACCCATAAATTACTCAAGGGAAG
3928400	main
	2840
		93539	pm:st	12	25	13	AGATGGTGAGGCTTAACTTGGTCAG
	2841
		13596	pm:st	10	25	13	AGATGTAGAACTCGTAGAAGATGGT
	2842
		565387	pm:st	13	25	13	CCGAAGGTGCAAGATGTAGAACTCG
	2843
		795380	pm:st	11	25	13	TGAGTTTTCCGAAGGTGCAAGATGT
3622219	main
	2844
		633860	pm:st	15	25	13	GGGCCTTAAACACCACCGGAGACTC
3471234	main
	2845
		876575	pm:st	12	25	13	ACCGGTACATCTCCTGCTGATATAG
	2846
		44396	pm:st	14	25	13	AAGAGACGCTAAGCCAGGGTTGCCT
2427825	main
	2847
		846412	pm:st	15	25	13	TCCGAGAAGGTTGCGGCTGACGAAG
	2848
		532445	pm:st	16	25	13	GCCCACAAGTCCGAGAAGGTTGCGG
2555358	main
	2849
		327909	pm:st	7	25	13	ACATTAATGTTTGTTACAACATAGG
3068525	main
	2850
		208122	pm:st	12	25	13	GACTACGCGGTATACTGAGTCTAAG
	2851
		548524	pm:st	12	25	13	TGGGAAGGACGATACAAGCTAGTCT
3424509	main
	2852
		105045	pm:st	14	25	13	TACGGTTCCGTCAAACGGGGTGTCT
3907324	main
	2853
		266572	pm:st	9	25	13	TATGGTATTCCTCCTCGAACTTATT
	2854
		234476	pm:st	9	25	13	ATATGGTATTCCTCCTCGAACTTAT
	2855
		383948	pm:st	10	25	13	GAAATATGGTATTCCTCCTCGAACT
	2856
		803438	pm:st	9	25	13	AATGAAATATGGTATTCCTCCTCGA
3410685	main
	2857
		651127	pm:st	14	25	13	GTCCACCAGGTTTACTCGTAGGTCG
2343028	main
	2858
		149348	pm:st	13	25	13	CGCGAAAGCGACTTACTTGAGGACT
2911347	main
	2859
		537086	pm:st	12	25	13	ACGATCACGGAGTGTATGTCTCTCT
2950829	main
	2860
		690180	pm:st	14	25	13	CGTAGGGACACAGGACCTAGACTTC
	2861
		582463	pm:st	14	25	13	TGCGTAGGGACACAGGACCTAGACT
3336045	main
	2862
		906876	pm:st	19	25	13	CCAGGCCCACTTCGCCCTCCGTCGG
	2863
		418581	pm:st	18	25	13	GCCCACTTCGCCCTCCGTCGGTCTC
3298613	main
	2864
		180030	pm:st	14	25	13	AGGTTCCTGTCGGTGACCCAGAAAC
	2866
		585247	pm:st	15	25	13	CTGGTTGGACCGAAGGTTCCTGTCG
2346086	main
	2867
		349514	pm:st	13	25	13	ACCACCAGCTAAACTCTCGAGGATG
	2868
		260793	pm:st	12	25	13	ATCGGAACTGAGAAAGCCTCCATCT
3642689	main
	2869
		872423	pm:st	20	25	13	GCGACAGGCGCCTCCTGGCCCGCGA
	2870
		312205	pm:st	16	25	13	GACCCGTCGTTGCAGCCGCAGATGT
	2871
		609482	pm:st	15	25	13	CGTTGCAGCCGCAGATGTGCTGTCT
	2872
		600462	pm:st	16	25	13	AGCCGCAGATGTGCTGTCTCCGGGA
2942340	main
	2873
		1019321	pm:st	8	25	13	TAGGACATTCTAGGATCAAAAACAT
	2874
		209886	pm:st	10	25	13	TTTCAACACTCACCTAGGACATTCT
4000953	main
	2875
		539010	pm:st	14	25	13	TCTTCTACCCGGAGGTCTTGAGGAC
	2876
		956856	pm:st	9	25	13	ATTTTAACCCCTTCTTGTTAGTCGT
2439156	main
	2877
		1066712	pm:st	12	25	13	CGAGACGATAAGAGGAACTAGGAAC
	2878
		850846	pm:st	12	25	13	CCGAGACGATAAGAGGAACTAGGAA
	2879
		454044	pm:st	12	25	13	TACCGAGACGATAAGAGGAACTAGG
3831720	main
	2880
		855882	pm:st	11	25	13	CACCAAGTGTCGATTGAGTTGTAGT
	2881
		814298	pm:st	10	25	13	ATCAGTACCGAGTGTTCAAATGTAC
3841127	main
	2882
		337432	pm:st	15	25	13	CCCCTTGGATGGTAGGCACGTGTAC
2948894	main
	2883
		197858	pm:st	11	25	13	ACACAGACGCAAGGACAATCGTATT
	2884
		725886	pm:st	11	25	13	TACACAGACGCAAGGACAATCGTAT
3631880	main
	2885
		1056237	pm:st	11	25	13	TCAGAGACATATCACGGGACAAACT
2691773	main
	2886
		628862	pm:st	15	25	13	CCTCGCGGACCGAATACGTCTCGTT
2674081	main
	2887
		468958	pm:st	14	25	13	CACGGCTTCCGATACCTGATACTGG
2853095	main
	2888
		303194	pm:st	12	25	13	GAAAGAGGACACCACTGCCGTATAA
	2889
		1052496	pm:st	15	25	13	AGGGAACCGATGTTGGCACAGGACC
3389577	main
	2890
		105622	pm:st	8	25	13	ATGTGAAACATGTTGTAGTGAAAAG
	2891
		170238	pm:st	8	25	13	CAAACTAGTACGTAATGTGAAACAT
	2892
		348135	pm:st	12	25	13	TCGATACCGAGGTGGTCAAACAAAC
3449338	main
	2893
		880355	pm:st	8	25	13	TGGTAACTATGATAGAATTGTCAAC
3837725	main
	2894
		30380	pm:st	12	25	13	GGTGAGTACAACGTACACTTAGGTG
	2895
		446077	pm:st	13	25	13	TGTAGGACTTCCCTCCGATGTTGAC
3742032	main
	2896
		848871	pm:st	15	25	13	CCGCTGAGCGTCTGAGAAACCTGAG
3755200	main
	2897
		757677	pm:st	14	25	13	AGAGAAGGAAGTAGAGGTGGGGTGG
3280262	main
	2898
		828787	pm:st	10	25	13	GTCATATAGAGTCGGGAAGTAAACT
	2899
		1095085	pm:st	10	25	13	TGGTCATATAGAGTCGGGAAGTAAA
3721973	main
	2900
		275175	pm:st	14	25	13	TCGCTGCATCACCAAGTCGGGATGT
	2901
		781584	pm:st	12	25	13	GCATCACCAAGTCGGGATGTTAAGT
2735008	main
	2902
		900457	pm:st	10	25	13	CTCCTTTTCAACGTGTTTGAGAAGT
	2903
		797833	pm:st	13	25	13	TGAGAAGTCGGTTCTGGTGGATCAC
2401746	main
	2904
		249579	pm:st	16	25	13	GCCCGGGACCAAGACCTAGGGAGAA
3111564	main
	2905
		298292	pm:st	15	25	13	ACCGAGGACCCATAAACCCCGGAGA
3842122	main
	2906
		88427	pm:st	18	25	13	GACGGGCGCAGAGGGACGTGGCTAC
	2907
		907558	pm:st	18	25	13	GCGCAGAGGGACGTGGCTACCCCTC
3091761	main
	2908
		816217	pm:st	13	25	13	CACGCACTAACAAGTGGAGGAACAG
	2909
		191191	pm:st	10	25	13	CTAACAAGTGGAGGAACAGGTTTAT
3794496	main
	2910
		506679	pm:st	14	25	13	GTCGAATGCCGCTGTGTACCCATAG
3848414	main
	2911
		776665	pm:st	15	25	13	ACTCATGTTGGGACACCCGGGAGAG
	2912
		352233	pm:st	15	25	13	AGGAGGTGCACCTGAGAAGAGCCAC
	2913
		105191	pm:st	15	25	13	GACACAGAGGCAGGATCCCTTGGAC
	2914
		948525	pm:st	15	25	13	TCCTGCGGAAACAGGCGACACAGAG
3361122	main
	2915
		253647	pm:st	14	25	13	TTCGTTCGTTGGTGTCGAGGGTGTG
	2916
		861558	pm:st	14	25	13	CTTCGTTCGTTGGTGTCGAGGGTGT
	2917
		481492	pm:st	15	25	13	CCTTCGTTCGTTGGTGTCGAGGGTG
3645851	main
	2918
		167869	pm:st	14	25	13	CTGCCCCACTTACTATCGAGGAACG
	2919
		410867	pm:st	13	25	13	TGCCCCACTTACTATCGAGGAACGT
	2920
		40594	pm:st	13	25	13	CTATCGAGGAACGTCCCGAAACAAG
	2921
		510249	pm:st	13	25	13	ATCGAGGAACGTCCCGAAACAAGAC
3755911	main
	2922
		193138	pm:st	12	25	13	TCCTATAAGCCGTCCTAGATCTCGT
	2923
		751926	pm:st	14	25	13	ATTTGAGGGAGCGATTCACGGAGCC
3458432	main
	2924
		1094486	pm:st	16	25	13	GCAGTTCCAGATGTGGCCGGCGTTC
	2925
		703165	pm:st	16	25	13	CCGCCGATGCAGTTCCAGATGTGGC
3335896	main
	2926
		405981	pm:st	16	25	13	GTCCTCGCGTACCAGCCTCTTGAGG
	2927
		84519	pm:st	17	25	13	CTCTTGAGGCCCTGGACAGCGGGCT
	2928
		397791	pm:st	12	25	13	ATGATGAAGGCTCTGTGCGTGTAGT
	2929
		999820	pm:st	15	25	13	GCGTGTAGTAGTTCCGCGTCTCGGT
2962802	main
	2930
		553344	pm:st	10	25	13	TCTTTGAGAGATTCCGAAAACACCT
	2931
		595994	pm:st	12	25	13	TCGACGTGATGTACCACATAACAGC
3260942	main
	2932
		778962	pm:st	16	25	13	TCCGGGAGGAGCGTCTGCAATGTCC
	2933
		209141	pm:st	14	25	13	GAGGAGCGTCTGCAATGTCCTTCCT
3449370	main
	2934
		486901	pm:st	13	25	13	TCGGAGCGATCAGTTCGACACTTAC
4026786	main
	2935
		327494	pm:st	13	25	13	GGTCTTTGGCCTCCTCGTCATGTTT
	2936
		482878	pm:st	14	25	13	CAGGTCTTTGGCCTCCTCGTCATGT
3251953	main
	2937
		662658	pm:st	15	25	13	GTCTCCAGAGGAAGTTTCGTGCCCC
2853279	main
	2938
		929582	pm:st	12	25	13	AGTAGTACTACTCTTGGCGGACCTT
	2939
		428934	pm:st	10	25	13	CTGTGACTACACATGAAGTAGTAGT
	2940
		376224	pm:st	13	25	13	CACTCGCGTAGGTAACTGTGACTAC
	2941
		1056110	pm:st	10	25	13	ACTCCTCAAGTACTTGATGATACGT
3718181	main
	2942
		317971	pm:st	9	25	13	TGGACGACGATGTCTAAATAGTTAT
	2943
		259598	pm:st	8	25	13	CGACGATGTCTAAATAGTTATTCTT
	2944
		846134	pm:st	13	25	13	TCTCGATGTCTTCCTGGTGGTCATC
	2945
		781204	pm:st	16	25	13	TGGTCATCGGTGACAGGGGCCCTTC
3594871	main
	2946
		537956	pm:st	11	25	13	ACGACAAAAGAAGGTGTGAGTGAAC
	2947
		569276	pm:st	13	25	13	AACGGTCTCCCAGCTTAACCTTCAG
3995664	main
	2948
		583551	pm:st	13	25	13	ACTCCAGCCACCGACAGAAAGGTAA
	2949
		838396	pm:st	13	25	13	CTCCAGCCACCGACAGAAAGGTAAT
3380710	main
	2950
		345978	pm:st	14	25	13	AAAGATGGGCCGATGCATCCTCCGT
	2951
		171454	pm:st	13	25	13	ACGGTATTCAAAGATGGGCCGATGC
2952975	main
	2952
		428848	pm:st	15	25	13	GTCGGTCTGCCTGAGCCTGTAGTAG
3453675	main
	2953
		401475	pm:st	14	25	13	GCGTTCGCATTTGGTATAGCCGGAC
3730613	main
	2954
		1079859	pm:st	15	25	13	CCTAGATGAGGTGGCGGTTCCAGAC
2390080	main
	2955
		658955	pm:st	13	25	13	GACCCTAGAAAGGTGTGAAGACTGG
	2956
		146440	pm:st	15	25	13	ACCCGTTGTTACTGGACCCGCTGGA
3318384	main
	2957
		587171	pm:st	14	25	13	ACTGTGAGCGTATCGTCCGACGAAG
	2958
		256120	pm:st	13	25	13	GACCCGACCTCGTTGATGTATAGAC
	2959
		1052013	pm:st	13	25	13	AGTACATGTAGTGACGGGACCTTCC
	2960
		166988	pm:st	11	25	13	ACCGTAGGATTAAACACAGTAGGAG
2394758	main
	2961
		212434	pm:st	14	25	13	GTAACTCTGTCTCTAGCAGGGTCGG
3048503	main
	2962
		927108	pm:st	16	25	13	CTCGGTCCTACCTCCGGCGGTTCTT
	2963
		149772	pm:st	16	25	13	TCTCGGTCCTACCTCCGGCGGTTCT
3453083	main
	2964
		915138	pm:st	10	25	13	GGGTAGTAAATATCAAAGGCGTTGT
	2965
		555587	pm:st	12	25	13	ACATGTGGTAGTAATGGGGGTACAC
	2966
		153477	pm:st	11	25	13	AAGAGGGAGGACATGTGGTAGTAAT
	2967
		895853	pm:st	12	25	13	ACCCGGACTGTTTCTGTTTGGAAAG
2626229	main
	2968
		205526	pm:st	13	25	13	TGGACACTAGTGTCACGAGGCTTCT
	2969
		539611	pm:st	13	25	13	ACACTAGTGTCACGAGGCTTCTAGC
2949733	main
	2970
		21988	pm:st	14	25	13	TCTGGCAAGCGTCGGTCGTAAGAAC
3478478	main
	2971
		757172	pm:st	9	25	13	ACACCAACTCTTTCTAGTAAAGTAC
	2972
		72530	pm:st	10	25	13	TGTCAACAACACCAACTCTTTCTAG
3405755	main
	2973
		446286	pm:st	13	25	13	ACGCCAGTGTATGAAGGTCTTCTCG
	2974
		876579	pm:st	16	25	13	AGGTCTTCTCGCCTGGTCCCGACGA
	2975
		642312	pm:st	17	25	13	GAGTCTCGCGGAGACAGCGACCCTG
3829674	main
	2976
		1077423	pm:st	14	25	13	GACTGGAGCAACGACGACAGTTCGT
3447357	main
	2977
		881490	pm:st	11	25	13	ACGTGTTGAGGTTGTAGTCGTTCTA
2877498	main
	2978
		218255	pm:st	13	25	13	GTCCTTGCACCTCTAGACCTTCTAG
	2979
		353982	pm:st	15	25	13	CGACGGCTGTCCTTGCACCTCTAGA
3957267	main
	2980
		589743	pm:st	13	25	13	AGGTAGTTTCAGGTCCACGGGTTGT
	2981
		761410	pm:st	13	25	13	CAGGTCACAGGTAGTTTCAGGTCCA
3159419	main
	2982
		526807	pm:st	11	25	13	TGACGTCGGCTTACAGAATGATAAC
3835982	main
	2983
		915467	pm:st	14	25	13	AAGTCGGAACCGCTCTTCGAGGCAA
	2984
		511818	pm:st	13	25	13	TACCGAGGGCACGTGATCGAACAAT
3939477	main
	2985
		519881	pm:st	16	25	13	CGACTCACGGGCGTTGGCTGTCTTC
	2986
		939046	pm:st	15	25	13	ACTCACGGGCGTTGGCTGTCTTCTC
2769079	main
	2987
		294903	pm:st	12	25	13	TCTGTAACCAGGTCTCGTCAAAGGT
	2988
		559283	pm:st	12	25	13	GGTTACGGAGACGAGACCTTTTTCT
2672580	main
	2989
		862123	pm:st	12	25	13	GGAAGTCCGAGTCTCAATTGCAAAC
2823802	main
	2990
		790781	pm:st	12	25	13	CTGAGGTTGAATTCCGTTGTCGTAC
	2991
		563373	pm:st	12	25	13	ATGTCTAGAGAATGTGAGCACCACC
3642856	main
	2992
		58093	pm:st	14	25	13	CGGAAGTTCTGGCACTACCTGTAGC
	2993
		228432	pm:st	14	25	13	ACCTGTAGCTATGGTCGCCGTGGAA
3687390	main
	2994
		817270	pm:st	19	25	13	AGCTGAGGCGCGAGAGGAGCGGCCG
	2995
		421530	pm:st	19	25	13	GAGCTGAGGCGCGAGAGGAGCGGCC
3721461	main
	2996
		550343	pm:st	12	25	13	CTGAAACAGGCGATGGTGATGTTAC
	2997
		744934	pm:st	16	25	13	ACCTGCCGTGGAGGAAGCTGTGGTC
3849691	main
	2998
		747406	pm:st	12	25	13	ACGCCTACTCTCTGACAGTCGTATT
	2999
		5063	pm:st	13	25	13	TTCCGTACGCCTACTCTCTGACAGT
3442949	main
	3000
		95644	pm:st	9	25	13	CTTTTGTCCAGAGAACTTTTGTAAC
	3001
		588025	pm:st	10	25	13	GGTCGAGTAATCTAATAGGTCTGAA
	3002
		248925	pm:st	11	25	13	TACACCGATGTTTAAACCAGAGAGG
3768818	main
	3003
		635521	pm:st	10	25	13	TACGTCATGGAAGAATAATGTTCGG
2513609	main
	3004
		659994	pm:st	16	25	13	CCGTGGCGGCAAGTGCTTTCGGTAC
	3005
		760477	pm:st	13	25	13	CGGCAAGTGCTTTCGGTACGTTTCT
3098604	main
	3006
		1072792	pm:st	8	25	13	CTAATATTCTATAGGTGCTGTTAGA
	3007
		430752	pm:st	9	25	13	CTATAGGTGCTGTTAGAGTATCAAA
2350304	main
	3008
		449821	pm:st	11	25	13	CTGCTCTAGCACTGATACTATTCCT
	3009
		1018730	pm:st	12	25	13	TCTGTTTCTACTATCCGCCGTGTCT
3580251	main
	3010
		864586	pm:st	13	25	13	CTCGCGGTAGTACAGAATGGTCACT
3747295	main
	3011
		350947	pm:st	10	25	13	CGGTTTCTCTTTAGCATACTTACAC
	3012
		808479	pm:st	11	25	13	TGGTTTCATGGGTACGGTTTCTCTT
3838433	main
	3013
		599129	pm:st	13	25	13	AGGGACCCTTGATGGTGTTTCTCCT
	3014
		978173	pm:st	13	25	13	GGACCCTTGATGGTGTTTCTCCTCT
	3015
		822463	pm:st	12	25	13	ACCCTTGATGGTGTTTCTCCTCTTG
	3016
		600487	pm:st	12	25	13	CTTGATGGTGTTTCTCCTCTTGGTC
3920626	main
	3017
		740756	pm:st	14	25	13	CAGGAGATTTGTGTGAACCCGTGCC
3986112	main
	3018
		245083	pm:st	12	25	13	CACGACGACTGAGTATTACGACTTC
3571117	main
	3019
		203554	pm:st	16	25	13	CGATGTTCTTGGCTGGCCCCGAGTC
	3020
		963226	pm:st	16	25	13	CGTTCGCGATGTTCTTGGCTGGCCC
2610267	main
	3021
		29836	pm:st	13	25	13	CAAGTAGGTAAGACAGCGACCGAGT
3378739	main
	3022
		476904	pm:st	18	25	13	GGGCCGACGCCTCCTTGGGAACCGT
	3023
		631986	pm:st	19	25	13	CGAGTCGGGCCGACGCCTCCTTGGG
2528790	main
	3024
		37224	pm:st	15	25	13	TAGACTCCGTCTTGGACACCTCGGG
3200802	main
	3025
		619420	pm:st	12	25	13	TGGTAGGTCACTACGAAGTCTTGGA
	3026
		399540	pm:st	12	25	13	ACTGTGGTAGGTCACTACGAAGTCT
3015871	main
	3027
		345441	pm:st	15	25	13	AGGGCCATCGGCGTCGACAGAAAAG
2368179	main
	3028
		182489	pm:st	10	25	13	CAAAAACACTCGGTCACTACAAAAG
3743913	main
	3029
		432662	pm:st	11	25	13	CCTACCTCTTATAAAGTGGGAAGTC
	3030
		889486	pm:st	12	25	13	GTCGGTTTCTTCTTTGGTGACCTAC
3135086	main
	3031
		534848	pm:st	11	25	13	GACGTGTTCTTTTGAGGTCATCCTT
3376986	main
	3032
		534275	pm:st	16	25	13	GCGGACAGTCAACTCACAGCCGCGT
	3033
		994787	pm:st	14	25	13	CGTCACGTTCCTAGCGGACAGTCAA
2566538	main
	3034
		256590	pm:st	15	25	13	CGCGCTTCTTCAAGAGCCACAGGAG
3975930	main
	3035
		259702	pm:st	14	25	13	GGGTACTGAGATCTGCCCTAACGGT
	3036
		826112	pm:st	12	25	13	TGCCCTAACGGTACCATTTTCGTTC
2946117	main
	3037
		613638	pm:st	13	25	13	GAACGACTGCGAGAGAACGCCTAAT
	3038
		309673	pm:st	13	25	13	CCGATATAGTGTCGTTGACGGAACG
4015502	main
	3039
		1032246	pm:st	10	25	13	GGTGACCAAAAGTCAAAACAAAGAC
3066865	main
	3040
		1052512	pm:st	21	25	13	GCGCCGGGGACAGGAGGCCGGGCTC
	3041
		448321	pm:st	22	25	13	GGCGCGGTCCCTCGAGCGCCGCGCG
2470185	main
	3042
		1023531	pm:st	11	25	13	TGAGTAGAGAGGTCGCCCAAAAAAA
	3043
		993383	pm:st	11	25	13	GAGTAGAGAGGTCGCCCAAAAAAAA
3721681	main
	3044
		362843	pm:st	15	25	13	GCCCGACCTTGATGTGGAAGACCGT
	3045
		738624	pm:st	14	25	13	GACCTTGATGTGGAAGACCGTCACC
3834610	main
	3046
		843521	pm:st	14	25	13	ACGTCAGCACAGAAGGGATCGGGAA
	3047
		517674	pm:st	13	25	13	GTCGCTCAGTGTGAAGGACACACAT
3513134	main
	3048
		461110	pm:st	10	25	13	TAAACGACAGATGAATGGTGGTTTC
	3049
		36192	pm:st	10	25	13	CTTTAAACGACAGATGAATGGTGGT
	3050
		828953	pm:st	10	25	13	ACTTTAAACGACAGATGAATGGTGG
2902424	main
	3051
		335377	pm:st	14	25	13	ACCCCGGATGTCGAAACTAGGGACT
	3052
		671037	pm:st	13	25	13	ACTGTGTTCACCTGGAATCCGGAAG
	3053
		658611	pm:st	11	25	13	TCGGTCGAGGGAGATAAATACAAAC
	3054
		42579	pm:st	13	25	13	ACGGAACCGAGTCTGTACAAAAGGC
3754822	main
	3055
		112927	pm:st	14	25	13	CCCGGCGAGAGAGTAACGGTCTTAT
	3056
		309089	pm:st	13	25	13	GGACCAAGAACGGTGCCTAGAATAG
2660687	main
	3057
		1056861	pm:st	13	25	13	AACTGTGGTCAGACGGCTGTAGTGT
	3058
		507939	pm:st	12	25	13	AAAACTGTGGTCAGACGGCTGTAGT
3191630	main
	3059
		986637	pm:st	11	25	13	GATCCAAACGACACCCCTAACATTA
3850945	main
	3060
		442957	pm:st	17	25	13	CGTGGATCTGGTGGCCGACTCCCTC
	3061
		156833	pm:st	16	25	13	TCGTGGATCTGGTGGCCGACTCCCT
3378898	main
	3062
		397701	pm:st	17	25	13	CGGTCTGGATGTAGCACCCGGCACG
2950760	main
	3063
		504962	pm:st	15	25	13	GTGCAGATGGTCGTACCGGACTGAC
	3064
		215832	pm:st	14	25	13	ATGTGCAGATGGTCGTACCGGACTG
	3065
		349996	pm:st	14	25	13	GATGTGCAGATGGTCGTACCGGACT
3156010	main
	3066
		1001691	pm:st	15	25	13	AAGTTTATGAGACCTCCGGGCCCGG
3456717	main
	3067
		1033695	pm:st	16	25	13	TAGCGGTGCGGGCTGCTCAGTTTCC
	3068
		825434	pm:st	13	25	13	CGACTCCGCGTGATGTTTCCATTAG
2486839	main
	3069
		47423	pm:st	14	25	13	AGTGGTACACCACACGTTCCAAGGG
	3070
		900410	pm:st	12	25	13	GAGAACCGGAACTCTAGCACATTGT
	3071
		218923	pm:st	12	25	13	CCTCGGGATAAGGTGAGACCAAAAT
2715902	main
	3072
		203033	pm:st	10	25	13	TCGAGAGGAAGAGAGGCATAAATTA
3030497	main
	3073
		49715	pm:st	13	25	13	GACACATGAAGAGGCTTCTGCTCAC
	3074
		457456	pm:st	13	25	13	GAGGCTTCTGCTCACCTTCTTGAAC
3385112	main
	3075
		765529	pm:st	7	25	13	CTTAAATCACAAAATCTTAGACTGT
3954547	main
	3076
		337095	pm:st	12	25	13	TCCGTAGGGAATAAGACTGGAGTCT
	3077
		909559	pm:st	12	25	13	CGAGGGATAACAGTTCTTCATCGAG
	3078
		814702	pm:st	14	25	13	GGTCCTCAAGGCTTTCCGTCTTCAC
	3079
		539039	pm:st	12	25	13	TACAAGCTGACTGAAGGTCCTCAAG
2672570	main
	3080
		21061	pm:st	14	25	13	ACGACAGGGAGGCAACTCACTTCCT
3690175	main
	3081
		334604	pm:st	11	25	13	AAGCTTGGTCGTTACCTCCAGTAAA
	3082
		197136	pm:st	14	25	13	AGGACGTTGGGTCACACCGTAAACC
3563864	main
	3083
		617347	pm:st	8	25	13	TCCTTAGTTATCTACGAAACTTCTT
3825591	main
	3084
		485252	pm:st	14	25	13	GGACACTTAGGACTTGGCCTACGGT
	3085
		433215	pm:st	14	25	13	GGACTTGGCCTACGGTCACAAAGGA
2598190	main
	3086
		385846	pm:st	12	25	13	AGCCTGATGTCGAAGAGCCAATAAC
3532332	main
	3087
		272026	pm:st	12	25	13	TTTACCCGGGGAAGTCAGTCTAGAA
	3088
		941792	pm:st	13	25	13	TTACCCGGGGAAGTCAGTCTAGAAC
2954743	main
	3089
		165079	pm:st	12	25	13	GACCCACAGATACTCAGTGTAGTGA
2373349	main
	3090
		659734	pm:st	14	25	13	TGACCGACCTATGGACGAGGCTCTA
2643174	main
	3091
		655662	pm:st	13	25	13	ACAGCTACACTTGGAACGTTGGTCG
	3092
		166232	pm:st	12	25	13	TCCGAGATGAAGTCCACGACGATAT
	3093
		399386	pm:st	12	25	13	AGTAAACTACGTCTCAGGCCCAAAG
	3094
		1057274	pm:st	10	25	13	CCTACGGACGGAAGATTATATAAAC
3204303	main
	3095
		482692	pm:st	13	25	13	GGACGAAATTGGTGGGGTAGACGTA
	3096
		565284	pm:st	13	25	13	AGAGGACGAAATTGGTGGGGTAGAC
	3097
		809089	pm:st	12	25	13	CTTCGGACTTGGGTTCTACGTTCTT
	3098
		600533	pm:st	16	25	13	GGTCGGAGTGGTCGCGAACTTCGGA
3860140	main
	3099
		596658	pm:st	11	25	13	GTGTGTCTCCGGCATAATGTTTACT
	3100
		290405	pm:st	15	25	13	CGCTGGAGTTGTGTGTCTCCGGCAT
	3101
		669836	pm:st	13	25	13	AGCCTACAGATGTCGCTGGAGTTGT
3511719	main
	3102
		269859	pm:st	14	25	13	GTCTTAGCGGTCTGTCTTCACGGAC
	3103
		629801	pm:st	13	25	13	TGTCTTAGCGGTCTGTCTTCACGGA
2721112	main
	3104
		846102	pm:st	11	25	13	ACCACTACTAGAAAGTCCGTTAGAG
	3105
		425457	pm:st	9	25	13	CGCATGGACAAACACTTGAATTAAT
	3106
		484379	pm:st	13	25	13	CGAATCCACTAGGTGACGGTACACT
	3107
		933723	pm:st	11	25	13	ACACACAAACCTGTTCATGTAGAGG
3770676	main
	3108
		166083	pm:st	13	25	13	TCGACCTGTGCTGGTTGTCAAACAG
	3109
		880785	pm:st	15	25	13	TTCCGTGCGAGTAGCTGGAACGCCT
3982112	main
	3110
		241011	pm:st	10	25	13	TCCCTAACTTAGTCGACGGTATATT
	3111
		729866	pm:st	11	25	13	CGACGGTATATTTCTTACGTACCAC
	3112
		295830	pm:st	11	25	13	TATTTCTTACGTACCACTGGTGAGG
3265237	main
	3113
		784643	pm:st	12	25	13	TTTGGTAGCCCTTCTAAAGTCGACG
	3114
		884127	pm:st	14	25	13	GTAGCCCTTCTAAAGTCGACGGTCG
3822023	main
	3115
		473505	pm:st	14	25	13	AAGCCTCAAGACGAACGTGTGTCGG
	3116
		1083931	pm:st	16	25	13	ACGAACGTGTGTCGGGCCGTCATGC
2549570	main
	3117
		732421	pm:st	10	25	13	AGACAGTGAGAGAAGTGGTAAAAAC
	3118
		988491	pm:st	15	25	13	ACGGTAGATGGTGCGTCGGTTACCC
	3119
		664803	pm:st	14	25	13	ACGTCTGCGGAGGTATCCATTGCAG
3662748	main
	3120
		488829	pm:st	15	25	13	CCTCGGGGGAGTCTTTTGACGGAGT
	3121
		814980	pm:st	15	25	13	CTCGGGGGAGTCTTTTGACGGAGTG
2817313	main
	3122
		686617	pm:st	12	25	13	ACCATGTCTTCGCTATCGTGCTAAC
	3123
		528598	pm:st	11	25	13	TAACTGTCGCGTTGATCTTTCGTAG
3487456	main
	3124
		841929	pm:st	9	25	13	AAGATATACCTAACTGGTGTCAGAA
	3125
		810020	pm:st	11	25	13	ACCTAACTGGTGTCAGAATAGAAGG
	3126
		753959	pm:st	8	25	13	AATAGAAGGTGGTAATTCGACATAT
3937748	main
	3127
		481152	pm:st	12	25	13	ACGAAGACGGCTTTAAGTTCGACCT
	3128
		686247	pm:st	11	25	13	CCTCTTCTTGATGTTAGATCACCTC
	3129
		415763	pm:st	12	25	13	ACCCCTAGTCCTACGACAAACTGTT
	3130
		312526	pm:st	13	25	13	AGAGTCTGGTTTCCTAGCGGTAGCT
2527774	main
	3131
		986713	pm:st	15	25	13	GGGTAGGAGTGCAAGTGGTCGTACG
3713033	main
	3132
		658818	pm:st	12	25	13	TAGAAGCCCTTGATGTAGCACGTCT
3404020	main
	3133
		638797	pm:st	12	25	13	GACACCGTGTCCTCATGGTTAAAAG
	3134
		297302	pm:st	11	25	13	AGGAAAGGTTGCTTGACCTAAAGAC
3679832	main
	3135
		793687	pm:st	14	25	13	TAAACACCTGGTTCACTGGCCGGAG
	3136
		958064	pm:st	12	25	13	TACCCGGAAGAAGCGACAGTATAAG
2379362	main
	3137
		197234	pm:st	14	25	13	GGACTCCGGTCACTAGGGTGTAGAT
	3138
		370712	pm:st	13	25	13	CCCTACGGGTTTAAGTGGTCGCTAT
4035036	main
	3139
		58131	pm:st	10	25	13	TTAAAACACCACGAGCTTGTCATGT
3320811	main
	3140
		720586	pm:st	14	25	13	ACCTCACAAGGTACTTCGGGCTCAG
2670919	main
	3141
		558517	pm:st	12	25	13	TAGTACAACCGTCCGAACCTAGAAG
	3142
		505235	pm:st	15	25	13	CCAGTCGGGACGGATATGGGTCAAG
2353519	main
	3143
		889690	pm:st	14	25	13	CTTCTGTAACGACGGGCGGAGTTGT
3861760	main
	3144
		465609	pm:st	17	25	13	CACGGTCTGGAAGAGGCGCCTCGTC
	3145
		794148	pm:st	16	25	13	TACTGCCACGGTCTGGAAGAGGCGC
3138427	main
	3146
		889386	pm:st	9	25	13	TCGACGTTTGAAAAATAGGTCTAGT
	3147
		320183	pm:st	12	25	13	GACCGAATCGTGTCGACGTTTGAAA
	3148
		48952	pm:st	15	25	13	CACCTCGATCGACCGAATCGTGTCG
3128364	main
	3149
		314289	pm:st	8	25	13	TGGTTCAACGTGTATAAGGTATTAT
	3150
		716693	pm:st	10	25	13	AAGTCTTTAGGAATGTGGTTCAACG
	3151
		599690	pm:st	7	25	13	ACTGAATTCATATTAAGACTGTAAC
	3152
		995040	pm:st	8	25	13	ACTGGTAATGATTGTACTGAATTCA
3928908	main
	3153
		935729	pm:st	11	25	13	AAGCGAATACCTATACTTTGGAGGG
3676281	main
	3154
		239820	pm:st	15	25	13	ACCTCTTCCTTTGCGGCCTCTGGAG
	3155
		1049999	pm:st	15	25	13	AGACCTCTTCCTTTGCGGCCTCTGG
3671979	main
	3156
		649510	pm:st	13	25	13	TTCCGGAAGGCCTAGAAACGACAGT
3306301	main
	3157
		369826	pm:st	8	25	13	ACGAGTACTCTGATATAAATACTAG
3457470	main
	3158
		489846	pm:st	14	25	13	GTTCGGAAGGTGTACCTCGTCGACT
4031180	main
	3159
		954880	pm:st	10	25	13	GTTACATACATACCACTAACGACCT
	3160
		607545	pm:st	10	25	13	TTACATACATACCACTAACGACCTC
	3161
		682421	pm:st	13	25	13	GGACCAAGAACGCTACACCATGTAC
	3162
		95687	pm:st	12	25	13	GAACGCTACACCATGTACACTTCCT
3923645	main
	3163
		994135	pm:st	14	25	13	GGGCGACCCTGTCTGACAAAGAAAG
3023051	main
	3164
		233524	pm:st	12	25	13	GACCTAGGCTGACCAAGTTTAAGAC
	3165
		492203	pm:st	14	25	13	GGATCCTAAGAACAGTGCGTGACGG
3833123	main
	3166
		794130	pm:st	13	25	13	GGTCTGACACTAGGATCGCGAGTAA
	3167
		576387	pm:st	12	25	13	CTGACACTAGGATCGCGAGTAAAAG
	3168
		1029043	pm:st	13	25	13	CACTAGGATCGCGAGTAAAAGGAGG
3005086	main
	3169
		264551	pm:st	11	25	13	CTCTTTGGGACGTTTGTACTTACAC
2400781	main
	3170
		114389	pm:st	13	25	13	TCGAAGCCGTCCGTGAGATGAATAC
2583651	main
	3171
		506259	pm:st	12	25	13	CCTTTGTCGTCTACATGGGAGTCAT
3479258	main
	3172
		859600	pm:st	13	25	13	TCGCTATAGGGAACGGCCAAATCCT
2455742	main
	3173
		526240	pm:st	13	25	13	CCAGACTCGGACAATTGGGTTTACC
3382422	main
	3174
		319512	pm:st	9	25	13	GTTGGAACCGGAATTACAGTTATTT
	3175
		762394	pm:st	9	25	13	TTGTTGGAACCGGAATTACAGTTAT
	3176
		908244	pm:st	10	25	13	TCTTTGTTGGAACCGGAATTACAGT
2889956	main
	3177
		129228	pm:st	15	25	13	GAAGAGGAGTCGCAAACACCACCGG
	3178
		21438	pm:st	16	25	13	GCGTCGACGTGGGACTTGGTACTCC
3458283	main
	3179
		571930	pm:st	17	25	13	CCCTAGGGGGGAGCCACCACAGTAG
3606712	main
	3180
		1091763	pm:st	11	25	13	GAGAGTCAGTCAGTTCCAAACCTTT
	3181
		93521	pm:st	13	25	13	CACGCTGACTGGACAACTGGACAAT
4029127	main
	3182
		506671	pm:st	13	25	13	AAACCCTACGAGTGTGTCCTCTTCG
3219815	main
	3183
		612632	pm:st	14	25	13	CTTCGGCGACGGGTAGATTTCTTCG
3700222	main
	3184
		371428	pm:st	18	25	13	GAGGACGAGCGCACACGGAAGGGCC
2398838	main
	3185
		243230	pm:st	15	25	13	GCCTAACGAGGCACCTAGTACTGGG
	3186
		585974	pm:st	14	25	13	GCCTGTGGCACTATAAGGCCTAACG
3113147	main
	3187
		694468	pm:st	11	25	13	CCAAACGAACCTTATGGACCTCTTT
	3188
		418631	pm:st	10	25	13	AACGAACCTTATGGACCTCTTTTTC
	3189
		97437	pm:st	12	25	13	CGAACCTTATGGACCTCTTTTTCCG
3389811	main
	3190
		874034	pm:st	9	25	13	CCAGTCTATGAAAGTACTACTACTA
3301584	main
	3191
		416257	pm:st	12	25	13	CGGGAGTTACGACGGAGAATGATAT
	3192
		271987	pm:st	12	25	13	ACATGGAACCTAAGTCGGGAGTTAC
2322659	main
	3193
		682557	pm:st	14	25	13	AGTGCTCCTCCTGAATGTCGCTGAG
3089619	main
	3194
		725007	pm:st	13	25	13	GGCCTAGGTCCAGAGAAGACTTTTC
2673980	main
	3195
		67653	pm:st	14	25	13	TCTTCTAGGTGTGACTCGGGGTCGA
3592255	main
	3196
		416053	pm:st	16	25	13	ACGCCCTGGTGTTATCGCTCGAGGC
3557369	main
	3197
		208669	pm:st	15	25	13	AGCGCCCTAACACGACGACTGGAAC
	3198
		90329	pm:st	16	25	13	GCAGCGCCCTAACACGACGACTGGA
3224226	main
	3199
		848717	pm:st	14	25	13	ACCAGTGGGACGTGCCGATGTAACT
	3200
		643193	pm:st	12	25	13	CAGTATTTTTCGTGTGCGGCGTTGT
	3201
		316470	pm:st	15	25	13	CCAAAGTTTTGACGGCCCGCGCAGT
3116648	main
	3202
		796335	pm:st	10	25	13	AGAGAAGGACTGAATGTACTGTAAC
2752514	main
	3203
		558039	pm:st	11	25	13	ACCCTGGGTGATAGATGACTAATAG
3020380	main
	3204
		176281	pm:st	12	25	13	GTCAATGGCACTTCTAGGGTAACAG
3610996	main
	3205
		836730	pm:st	19	25	13	CAGCGCCGCCTCTCCTGCTCTGGCC
	3206
		853962	pm:st	16	25	13	TGCTCTGGCCCTGTTCTGGTCCCGT
3370872	main
	3207
		1014654	pm:st	16	25	13	TTCAGACTCCGGGGCACCTGACGAC
	3208
		650334	pm:st	15	25	13	TGAAAGTCGGCGGGGTTCAGACTCC
3194863	main
	3209
		506802	pm:st	16	25	13	CGGTGAAACACGAGGACCTGGGGTG
2530745	main
	3210
		203229	pm:st	10	25	13	ACACCAAATACGGTATCGTAAGTTG
	3211
		607144	pm:st	9	25	13	ACCAAATACGGTATCGTAAGTTGTT
2546057	main
	3212
		279410	pm:st	11	25	13	TTCTGGAAGGCGAATGAGACAAAAC
	3213
		1094760	pm:st	12	25	13	GGAACCTTCTGTACGAGTTGTCTAG
	3214
		659563	pm:st	11	25	13	CCGAATGATAGGTTTAGACAGGAAC
3270080	main
	3215
		34914	pm:st	12	25	13	CACTTAAGGTAAGCTGGGCTTCGAA
3192081	main
	3216
		707939	pm:st	13	25	13	GACGTTTGGACGGTTCGAACTTCAG
	3217
		779912	pm:st	13	25	13	GGGTTGTAGCACTATCATGGGTTCC
	3218
		137731	pm:st	14	25	13	TGCCCTACCCGTTTGTTCGTCCTAG
3050623	main
	3219
		731443	pm:st	10	25	13	ATACTATAGCACCAGAAGAGTGTAC
3417774	main
	3220
		925782	pm:st	19	25	13	ACCGGGGAGCCTCCCCCAGTGGCGT
2613415	main
	3221
		932661	pm:st	12	25	13	GAAGTCTCCGTTCGTTCAGGATTGT
	3222
		553079	pm:st	11	25	13	AGTCTCCGTTCGTTCAGGATTGTAA
	3223
		981665	pm:st	12	25	13	GTCTCCGTTCGTTCAGGATTGTAAC
3069474	main
	3224
		974604	pm:st	11	25	13	AGGACAAGGATCTTCATTTCAGTGG
2969866	main
	3225
		290525	pm:st	14	25	13	AGAAGATGAATGGACCCGGGCCTCT
	3226
		710208	pm:st	14	25	13	GACAAGAAGATGAATGGACCCGGGC
3361228	main
	3227
		891074	pm:st	14	25	13	CGCCTTGGTATCACCCTCTCACTCA
	3228
		369358	pm:st	14	25	13	ACCGCCTTGGTATCACCCTCTCACT
	3229
		924266	pm:st	14	25	13	TCACCGCCTTGGTATCACCCTCTCA
	3230
		410937	pm:st	14	25	13	TACCTCACCGCCTTGGTATCACCCT
3182800	main
	3231
		816422	pm:st	11	25	13	ATGTCCTTCCTAGTTCTTCGAGATC
2590661	main
	3232
		1042339	pm:st	12	25	13	GACTTTTTTACACCGTCGCGGACTT
	3233
		525894	pm:st	10	25	13	TCATAGAATGTCCTCTTGTCTGACT
3686770	main
	3234
		571024	pm:st	16	25	13	GTCGAGCAGGGTCTGTGAGTCACCC
	3235
		773505	pm:st	16	25	13	GGACCAAGGGCTCCCGTAGATGGAC
2794685	main
	3236
		798653	pm:st	15	25	13	CGGGTTCGGAGACCCGCGTCTATAT
	3237
		329982	pm:st	11	25	13	CTTCAATGAGAGTTAGTGGAAGGAC
	3238
		258818	pm:st	12	25	13	CACCCTCTTCAATGAGAGTTAGTGG
2524717	main
	3239
		1048042	pm:st	14	25	13	TACCTGTGGCGGAACGTGACAACCT
2994197	main
	3240
		202584	pm:st	17	25	13	ATCTACCTGAGCGTCCGTCGCGCCG
	3241
		1100381	pm:st	20	25	13	CCCGCCGGTACGAGCCGGGTCCTGG
	3242
		254614	pm:st	17	25	13	GGGAGTCAGCTGTCGGAGAGGCCTG
3734522	main
	3243
		512318	pm:st	14	25	13	GAGACCCAGAGACGATTTCTGACGC
	3244
		704473	pm:st	13	25	13	GAGACGATTTCTGACGCAAGTGCAG
	3245
		640237	pm:st	14	25	13	TTCTGACGCAAGTGCAGGTGGACCT
	3246
		676770	pm:st	14	25	13	ACGCAAGTGCAGGTGGACCTAGACT
2401995	main
	3247
		606110	pm:st	14	25	13	TGACGCAAGGCTCCACTTCAGAACG
	3248
		361851	pm:st	13	25	13	AGACACCGAGATCCTGTAGACAGGT
	3249
		785341	pm:st	14	25	13	ACCCTCCTAGGTCGGTTTAGAACGC
3909360	main
	3250
		600538	pm:st	14	25	13	ACCGTGGACACTTCGCGTGAATGCT
	3251
		883170	pm:st	13	25	13	GGTCTCACAATCCAGTCAGGTCAAG
	3252
		297885	pm:st	15	25	13	ACCCTGAGGGTGGTTCCTAGCCAAG
2676704	main
	3253
		449140	pm:st	15	25	13	TAGGAGATGCGCCAGACCCGACTTC
2758999	main
	3254
		522684	pm:st	13	25	13	AGGTTCCACTCTTTCAGTGCCAGGT
3185570	main
	3255
		1034242	pm:st	15	25	13	TTGCGAACCTTCTCCGGGCTGAGGT
	3256
		422506	pm:st	14	25	13	CTTCTCCGGGCTGAGGTATTCCTCT
3397778	main
	3257
		343504	pm:st	13	25	13	CACCTGTAGACCTGTTGCCATGAAC
	3258
		246738	pm:st	13	25	13	AAGAGCCGTTTCTCGTTCCGATCAG
	3259
		1054998	pm:st	13	25	13	TGAGCGAAAAAACCCGTAAGAGCCG
3605857	main
	3260
		1017796	pm:st	15	25	13	GTAACTTCGCCATGGGTACGGCCGT
	3261
		427694	pm:st	12	25	13	GTAGGCGTTGTTGGTACTGTGTCAT
3415381	main
	3262
		101682	pm:st	14	25	13	TGTACCGGACGGACTAGTCCCTCAT
	3263
		520650	pm:st	15	25	13	GGACGGACTAGTCCCTCATGGTCCT
3239779	main
	3264
		513359	pm:st	11	25	13	CTAAATCTACGAGAGTACCGTCTAG
	3265
		569328	pm:st	12	25	13	CCGTCTAGACCATCGTCTGTATTCA
2832600	main
	3266
		700914	pm:st	12	25	13	CTTCGATCGGTCTAGTGGGTTAAAC
	3267
		11891	pm:st	13	25	13	AACTGGACTTGAGATTGTGGCCCCT
	3268
		237868	pm:st	12	25	13	GCGCTCGTCTTAGGTCTCATGTTAT
	3269
		991500	pm:st	15	25	13	CCGGGTTGCCGGTTCAGAGAATGAC
3267475	main
	3270
		836299	pm:st	11	25	13	CCAGCTAAAGCAGTGAAATGGTTAC
3774063	main
	3271
		292251	pm:st	14	25	13	GCCGAGAGAGGTCTGCCTGTAAAAC
	3272
		410107	pm:st	10	25	13	AAAGGATTCAAGTCTTCTCACGTAG
2991172	main
	3273
		282789	pm:st	15	25	13	ACCAGAGACTTCGAGCCACCGTGGA
	3274
		652191	pm:st	12	25	13	TGACATAAGTAACAGCCCGTGACAG
	3275
		935724	pm:st	10	25	13	ACCGGGTGCATCGTTTTTCTATAAA
3676790	main
	3276
		367358	pm:st	16	25	13	GGCTGCCGTAACCTCGGGAGTAGCT
2695690	main
	3277
		526518	pm:st	13	25	13	GGCAAGGGTTCGGATATGACATGAC
3131966	main
	3278
		411806	pm:st	10	25	13	GTACTTTTTGCCCATGCTCTCATAT
3971336	main
	3279
		369763	pm:st	12	25	13	AGGAACCTTTTTGCGACTACGTCTG
	3280
		162994	pm:st	12	25	13	GAAACCGTGTTTACTACCGACTGAG
3803217	main
	3281
		767335	pm:st	11	25	13	TATGGTTTGAACGGTCATCCCTCTT
3587487	main
	3282
		99529	pm:st	11	25	13	GTACCTCAATGGGAGCTTTAGAAAG
	3283
		317247	pm:st	11	25	13	CAAGGGAACCTACTAGACTGATTAG
3995707	main
	3284
		880194	pm:st	15	25	13	GGCTTCCGCTCCTTCTCTAGCTGGT
2903122	main
	3285
		556304	pm:st	16	25	13	CACGACGACGACCTCCTCTCCGATC
2438685	main
	3286
		972063	pm:st	13	25	13	GGGTCAAACCCCAAGACGTGTCTAT
3388642	main
	3287
		375038	pm:st	12	25	13	CTGAGGTCATTATGTTGCCAGTGGT
	3288
		236738	pm:st	12	25	13	TTGAAGTCAACGGAGTCTGAGGTCA
	3289
		837407	pm:st	12	25	13	GGTTGTACACGGAAGACTGGTATGT
3063478	main
	3290
		20460	pm:st	8	25	13	TTCGTAATTTATAGTGACACAAAGG
	3291
		82948	pm:st	8	25	13	GGGTTAAGAACTTCGTAATTTATAG
3996502	main
	3292
		167779	pm:st	15	25	13	TGTCGGCGCGCAAGCACGAATGGAA
2806460	main
	3293
		874603	pm:st	12	25	13	GAGGTTATCTAAACGGTCGGTGGAT
3995116	main
	3294
		304113	pm:st	14	25	13	GCGGACCACCCCTAGTAGTCTCTTA
	3295
		489392	pm:st	15	25	13	GTAAGGAGCTCGCAAAAGCACCCGG
	3296
		245854	pm:st	14	25	13	AAGCACCCGGACTTGAGGTCTGACA
3608351	main
	3297
		459115	pm:st	11	25	13	GCCTTACGTCCTCTTATGTCGAAAA
3883605	main
	3298
		411455	pm:st	12	25	13	GTTCCTCAAACACTCTCACTTCGGT
2326029	main
	3299
		11426	pm:st	15	25	13	GCCGGGACTGTGCACTACCTGGTTT
	3300
		893083	pm:st	14	25	13	CCCGTCGAGGACTGGTTTCTGCTAT
	3301
		1047849	pm:st	13	25	13	CTCGTTCAAAGTAGTCGGGATCCCT
	3302
		757638	pm:st	14	25	13	GACCTCATTGGCCTGTGGAATCTGC
3401770	main
	3303
		271803	pm:st	15	25	13	GTTTCGCGATTCACTCGACTCCCGG
	3304
		1024590	pm:st	14	25	13	CCCTTCTCACGGGACACAAATGTGG
2693449	main
	3305
		406850	pm:st	12	25	13	GTTTTACTAGGACCGGAGCTTGAAG
3087997	main
	3306
		753278	pm:st	9	25	13	TGAAATAATGTCTGGAACCTTCGTT
	3307
		298243	pm:st	10	25	13	AATAATGTCTGGAACCTTCGTTCTC
	3308
		14633	pm:st	12	25	13	CGTTCTCCTAACGTAAGTCGGATCA
	3309
		280948	pm:st	11	25	13	TTCTCCTAACGTAAGTCGGATCAAG
2853909	main
	3310
		916317	pm:st	9	25	13	TATGGATAAATCCACCCTTCTTACT
	3311
		915499	pm:st	10	25	13	AGCGTTGTCTTATGGATAAATCCAC
	3312
		185435	pm:st	11	25	13	AGAACGAGAGCGTTGTCTTATGGAT
	3313
		417317	pm:st	10	25	13	ATTGAAGAACGAGAGCGTTGTCTTA
3742170	main
	3314
		391665	pm:st	14	25	13	ACTTCTACGTCAAGACCGGTCGGTC
2536764	main
	3315
		83232	pm:st	13	25	13	CATAGCTCTTGGAAGGGACGCTTGA
	3316
		1056156	pm:st	13	25	13	ACGCTTGAAGTCTCCTTGAAGGTCG
3367594	main
	3317
		755611	pm:st	17	25	13	GAGTCTCGTCGGCCCCATCAGCCTC
	3318
		776356	pm:st	17	25	13	TGCGCCCCGGACATGGAGGGTACTG
	3319
		940566	pm:st	17	25	13	CAGTGCGCCCCGGACATGGAGGGTA
	3320
		206856	pm:st	17	25	13	TGGTGGTCAGTGCGCCCCGGACATG
2322047	main
	3321
		504919	pm:st	17	25	13	TCCGTCCGTCAAACACTCCGGGCCG
	3322
		326190	pm:st	17	25	13	CGTCCGTCAAACACTCCGGGCCGCA
3126007	main
	3323
		712649	pm:st	11	25	13	ACACGAAAGTCATGTCGTCTATACG
	3324
		1051848	pm:st	9	25	13	AGAGTGAACGGAAACAATGAATTAC
3942512	main
	3325
		191030	pm:st	18	25	13	GGGCGGCCTCGTGGTACTACCGTCC
3307019	main
	3326
		265493	pm:st	13	25	13	TCAGGACCGAGCACTAAAACTGGAC
3048734	main
	3327
		238425	pm:st	16	25	13	TGCTCTCCAGGTGTAACCCGCTCGG
3948996	main
	3328
		868914	pm:st	15	25	13	CCTCGGGTTACGGTTCGGACACAAC
2730599	main
	3329
		955648	pm:st	11	25	13	CCGTTTCTGGAATTTATCACGTCGT
2995502	main
	3330
		478318	pm:st	14	25	13	CAGACGTGGGTTGTCCTGTAAGACC
	3331
		925024	pm:st	12	25	13	AACTTCGAGATGAACGGACCACCAT
3917215	main
	3332
		644670	pm:st	11	25	13	ACCGAAGAACTTCACGAACCTAATG
3253893	main
	3333
		940453	pm:st	16	25	13	GGTGTTACCGTGTCCGCCCTTCAGG
	3334
		435098	pm:st	15	25	13	GTGTCCGCCCTTCAGGTAGATGCCT
	3335
		725965	pm:st	14	25	13	TGCCTTCGGCGAAAGGACTGCTCTT
3354862	main
	3336
		705254	pm:st	13	25	13	GGTTAAAGACCCACTCCAACAACGG
	3337
		129281	pm:st	12	25	13	TCTCCTAACGTTTGTGTACCGAGGT
	3338
		212055	pm:st	14	25	13	CCGAGGTAGAAGACGTGTGCTTTCC
	3339
		990561	pm:st	12	25	13	TGTCAGAGACAGTGCGGGGAATTTT
3332690	main
	3340
		245579	pm:st	13	25	13	TTCCTTAGAGCCCTCGATTACGAGG
	3341
		495886	pm:st	13	25	13	GGTAGCAAGACCCTTAAGAGGAGGA
2327002	main
	3342
		586837	pm:st	16	25	13	CCGGTGGGTAGCGTTCTCCCCGAAA
	3343
		359546	pm:st	14	25	13	TAACGACCGCAGGAGGTTGCTCTAC
2324379	main
	3344
		460402	pm:st	17	25	13	GGTCCCTGCCCTGGAGGCTCTTGTC
	3345
		951707	pm:st	17	25	13	GTCCCTGCCCTGGAGGCTCTTGTCG
2611794	main
	3346
		239991	pm:st	16	25	13	GTCGCCCCACTGGTCGATCAGGGTA
	3347
		792166	pm:st	14	25	13	CAGACCCCTATGGAATGACGAGGAC
3251210	main
	3348
		59779	pm:st	14	25	13	GTCCCGAAGACGTCGCAGATGTAGT
3655142	main
	3349
		595132	pm:st	15	25	13	TCCTTTAAGACCTCCAGCGGTGGCG
	3350
		905458	pm:st	18	25	13	AGACCTCCAGCGGTGGCGAGCGCCA
	3351
		201495	pm:st	15	25	13	CAGCGCAGGGCCCTATTGTCGTTGT
3881827	main
	3352
		1061157	pm:st	12	25	13	TCGAGCGCAAGAGTACGTTAAAAGC
	3353
		3392	pm:st	14	25	13	CCCCGGACGGAGAATGTTGCATCTT
2995279	main
	3354
		518660	pm:st	16	25	13	TCTAGACTCTCCCCGAGGTCCGTGG
	3355
		536911	pm:st	17	25	13	TAGACTCTCCCCGAGGTCCGTGGGC
3479022	main
	3356
		806894	pm:st	13	25	13	CAGGTTTCTACGGTTGAAACCCGAG
	3357
		99622	pm:st	13	25	13	GGACCTCCACCTCTACAGGTTTCTA
	3358
		335882	pm:st	17	25	13	TCACCGGGGTAACACTCGGCCCGGT
3677802	main
	3359
		306099	pm:st	15	25	13	CGAGTCTACCCTGTCGAACCGGTCT
2541255	main
	3360
		70001	pm:st	12	25	13	AGATCAGTGGTGCTCCGACTTAAAG
2451336	main
	3361
		517154	pm:st	13	25	13	AAGCGGATCAGTGTGTCCTACGTCT
2716785	main
	3362
		1066356	pm:st	13	25	13	CGGAGGCAAAAGACGTAGACGGTTT
	3363
		694674	pm:st	13	25	13	TCAGCGGGATCCTTGTGGTCTAAAG
3667059	main
	3364
		414124	pm:st	14	25	13	CCCATACCGCTCATTCCCCAACACT
	3365
		517886	pm:st	13	25	13	ATACCGCTCATTCCCCAACACTACG
3079739	main
	3366
		1056413	pm:st	12	25	13	ACACACTTGTGGTAGTTCCACATGC
	3367
		761770	pm:st	15	25	13	GAAGCTCCCAACGTTGAAGTGCCCG
	3368
		942886	pm:st	12	25	13	GCCTCTTGTAAAGGCGGATCTTTAG
2366850	main
	3369
		272562	pm:st	13	25	13	AGAAGTCTATCCAAGTCGGGTGGGT
	3370
		580374	pm:st	12	25	13	CTAACGGAGATGACAGGAGTAACTG
	3371
		751893	pm:st	12	25	13	AACTTGGAATCACGGAATGGGACAG
3247796	main
	3372
		1067110	pm:st	7	25	13	GTTTGTAAATTTTTCCTTTCGATAC
	3373
		44931	pm:st	7	25	13	TGTAAATTTTTCCTTTCGATACTGT
2757649	main
	3374
		25863	pm:st	15	25	13	CAGAAGTGACGTCACCGACGAAGGG
3539824	main
	3375
		32785	pm:st	14	25	13	ACCTCTCGTAGTGAAGGGAGCTTCG
3887582	main
	3376
		41482	pm:st	13	25	13	GTCTTCGGCAGGTAGTCAGGTTTAC
2708076	main
	3377
		898091	pm:st	11	25	13	TCCAGAAAGTAGAGGCTTCAGTTAC
	3378
		119514	pm:st	12	25	13	GGACTAGTGAGTCTATCGTTCATCG
2638971	main
	3379
		963222	pm:st	12	25	13	CCCAGTACTTTGTGGCTACCTGTAA
	3380
		117410	pm:st	11	25	13	GCTACCTGTAACTATCGCTACTAAG
3578290	main
	3381
		807480	pm:st	13	25	13	CCAGACCGAGTCAATTTGACGAGAC
2745919	main
	3382
		445725	pm:st	11	25	13	CAGAACCTTTCTCTGGATCATGAAG
	3383
		140371	pm:st	12	25	13	AAATGTGAACGGCTCCGGTATAAGG
3576952	main
	3384
		423882	pm:st	13	25	13	CTCCTCAGTTGGGACTCCTCCTTTT
	3385
		413971	pm:st	13	25	13	TCTCCTCAGTTGGGACTCCTCCTTT
2527055	main
	3386
		300800	pm:st	11	25	13	CAATGGTGTAATGAGACGGAGACAT
2676361	main
	3387
		182544	pm:st	13	25	13	AGCCCTGTGTGACTATGAAGTACCC
	3388
		520996	pm:st	14	25	13	TACAGGGCCATCGTTTGGGTCACAG
2693423	main
	3389
		1032056	pm:st	13	25	13	AACGTAACGTCGTCCGGCTGAGAAA
2499190	main
	3390
		547185	pm:st	10	25	13	ACACTACGGAGATTTGGTTGAGTAT
2892177	main
	3391
		1010509	pm:st	19	25	13	TGCCGCTCCTGCTGGGCCCCGTGAC
	3392
		718047	pm:st	18	25	13	GTGACCCTGCGCCTGCGACGGCTTC
2403071	main
	3393
		181369	pm:st	13	25	13	ACTGGTTGTTACACGAGGAGACGAG
3460134	main
	3394
		987669	pm:st	12	25	13	GAGAGTACGTTTCATCCCTTGTGGA
	3395
		280396	pm:st	12	25	13	TACAACCACGGGAAGTCTCATCTCT
3696164	main
	3396
		930808	pm:st	18	25	13	GGACACGGATGTGGTGCGGTCCGGG
2987416	main
	3397
		737312	pm:st	12	25	13	TACTCACCTTAATCGGGAGTCGTCT
	3398
		238826	pm:st	14	25	13	ACCTTAATCGGGAGTCGTCTACCCC
	3399
		407056	pm:st	14	25	13	TCGGTCTTCCGTCAACCTCACCCTT
3063452	main
	3400
		65724	pm:st	12	25	13	TACCCTGGGCATGTGTACCTGAAAA
	3401
		511946	pm:st	12	25	13	ATACCCTGGGCATGTGTACCTGAAA
3562748	main
	3402
		427557	pm:st	9	25	13	AAGGACCCTAAAAATGGTATTTCGT
2618975	main
	3403
		656293	pm:st	11	25	13	TCGACGACAAAACAAGGCTTACAGA
	3404
		257330	pm:st	11	25	13	TTCTTTGCCGAAAGTCAACTCGACT
3756891	main
	3405
		532841	pm:st	15	25	13	ACAGAAGTCGACCTGTGAGGGAGGG
	3406
		564923	pm:st	15	25	13	GACAGAAGTCGACCTGTGAGGGAGG
3826071	main
	3407
		823676	pm:st	8	25	13	AATCACGAATATGGAATAAAGTGTC
	3408
		554463	pm:st	9	25	13	ATCACGAATATGGAATAAAGTGTCC
3065693	main
	3409
		369872	pm:st	9	25	13	CTCTGCAGCCATATATACATATGAA
3720237	main
	3410
		600106	pm:st	13	25	13	GTCTCCTGTGCAGTGAATGAGTGTC
	3411
		165765	pm:st	16	25	13	CGAGGGACCACCTCTAGACAGAGGG
3448768	main
	3412
		469304	pm:st	15	25	13	AGAGAGATCGGCTACGAGGGGTGAG
	3413
		981702	pm:st	16	25	13	GAGGGAGAGAGATCGGCTACGAGGG
2555403	main
	3414
		787012	pm:st	11	25	13	CCCTATATCAGGTTCTACTTCTACG
3197489	main
	3415
		65500	pm:st	15	25	13	CGGAGCCTCTTCCAGCTTCGGATGT
	3416
		1090037	pm:st	14	25	13	AGAGTGCCAACTAACGTGTCCGGAG
	3417
		1048710	pm:st	14	25	13	TGACCTCGGTCAAGGCAAAGCTCCT
	3418
		1010422	pm:st	13	25	13	GGACGACCAAGCCAAAAGAGCACTT
3432561	main
	3419
		993117	pm:st	13	25	13	CGGTGGTGTAACTCTTGCACGACTT
	3420
		908692	pm:st	14	25	13	TACGTGGTCAAAGCGGTCCTGTGTC
3458029	main
	3421
		263330	pm:st	13	25	13	GTGGTTGGAAATGCACTTCACCTCC
2805133	main
	3422
		27028	pm:st	12	25	13	CTCGGTCGGTGTGAACTTGGATTAT
	3423
		760687	pm:st	12	25	13	ATTATGGGACGGGAACTGTAGACCT
3718406	main
	3424
		1055506	pm:st	13	25	13	GAAGAGGTCACTTTCCGCGGAGTAA
3181764	main
	3425
		954496	pm:st	13	25	13	GGTACACCCAGGAAAGACACGTGAT
	3426
		492503	pm:st	12	25	13	CGAGACTCCGTTCTGAAGCTGAAAT
2878695	main
	3427
		693008	pm:st	15	25	13	GACCCCCACAAACGTAGAGGAGTGG
3489497	main
	3428
		580663	pm:st	12	25	13	GTTGTACGAGTTAAGGGCTAGTAGC
	3429
		35216	pm:st	12	25	13	GTTAAGGGCTAGTAGCGAGTTTCAC
3811517	main
	3430
		65256	pm:st	10	25	13	GTCCCGTTTCACATGTCTTATAGAA
	3431
		461533	pm:st	12	25	13	GGTTCGTTTCATAGTCCCGTTTCAC
2772937	main
	3432
		310914	pm:st	13	25	13	AGTGAAACCAACTATCGTCGGCGAG
2489398	main
	3433
		492929	pm:st	17	25	13	GCGCGTGCAGGAAGAGGGCGAGTGT
	3434
		900216	pm:st	16	25	13	CGTGCAGGAAGAGGGCGAGTGTCCA
3033948	main
	3435
		750107	pm:st	12	25	13	CTCTGGAAACATGGGACTGTACCTT
3616013	main
	3436
		349736	pm:st	9	25	13	CTCTTTACCAATAGAAGTGACCTTT
2759063	main
	3437
		100074	pm:st	15	25	13	CTCACGTCGGCTGTAGTAGCGAGAC
3534888	main
	3438
		321900	pm:st	21	25	13	GTTCGCCGCCCGGTCGCTGCCGCGC
	3439
		709777	pm:st	20	25	13	TTCGCCGCCCGGTCGCTGCCGCGCT
2938642	main
	3440
		896231	pm:st	14	25	13	CACCTCGAGTACTCCTGTTTGGGGT
	3441
		379739	pm:st	14	25	13	CTGCACCTCGAGTACTCCTGTTTGG
2559885	main
	3442
		987768	pm:st	14	25	13	ACCTGATGTACCTCAAGGCGGAGAC
3511205	main
	3443
		575650	pm:st	10	25	13	ACTGTACATGGTCTTAATAAGCACG
	3444
		32635	pm:st	10	25	13	GGGCTCTTTATAAACTGTACATGGT
2832470	main
	3445
		446774	pm:st	14	25	13	GAGGCTTCCACGATGAGATCCTTGG
	3446
		428681	pm:st	14	25	13	ACCATGACCTGGTTAGGGACCTAGC
	3447
		216474	pm:st	12	25	13	GGTCCAGACCCTGATGTGACTAATT
	3448
		702101	pm:st	12	25	13	GACTAATTGCAACACCAGGACCTGT
3267679	main
	3449
		1011023	pm:st	13	25	13	TGGGCCTCGGACATCTTGAACTTAG
2363286	main
	3450
		248367	pm:st	13	25	13	CAACCTTTCAGTCGACCTGGAGTAC
	3451
		517609	pm:st	13	25	13	TCAAGTCTGTGTCCGAGGAAGAACC
3557006	main
	3452
		1100089	pm:st	14	25	13	CGTAGATACCCGTCTCGTTACGGAC
	3453
		854815	pm:st	11	25	13	AGTTCACGTTGTTTCCGTAGATACC
2737765	main
	3454
		436455	pm:st	12	25	13	AAACAGGTCGAAGCCTCCTTTAGAC
2487423	main
	3455
		988605	pm:st	13	25	13	CCTCCATGACAGTTTCGACGAAGTC
	3456
		694183	pm:st	13	25	13	CTCCATGACAGTTTCGACGAAGTCC
2531446	main
	3457
		190049	pm:st	12	25	13	CGGTCTTGGTGGTTCGTGTTCTTTT
2346026	main
	3458
		646718	pm:st	14	25	13	CTCGCCCTGAAGACGAGTTTAGGAC
	3459
		88934	pm:st	12	25	13	GTTTAGGACAGGTCCCCGAACTTTT
	3460
		805234	pm:st	17	25	13	ACCAACGGCCCTCCTGGTCGTGGAG
	3461
		958247	pm:st	13	25	13	GAGGTCAATGACCTCCCAACTATCC
2371162	main
	3462
		112655	pm:st	15	25	13	ACACGTTATTGACGGGAGGGCCCCA
3869350	main
	3463
		886943	pm:st	12	25	13	TAGGTATTGTGACCTCCTACACCGA
	3464
		382878	pm:st	12	25	13	TTAGGTATTGTGACCTCCTACACCG
	3465
		141146	pm:st	12	25	13	CTTAGGTATTGTGACCTCCTACACC
2442839	main
	3466
		282027	pm:st	13	25	13	ACCCTCGTTGGATGGTCGCATGAAA
2868569	main
	3467
		427289	pm:st	9	25	13	TAGTAAAATTACGACTCCCTAGTCT
3457953	main
	3468
		79889	pm:st	12	25	13	GACTAAAAACTGGAACGGGAACCGT
2794435	main
	3469
		298123	pm:st	14	25	13	CACCGACTGGTCGTTGTTGACTCTC
	3470
		436293	pm:st	14	25	13	GAGACAAGTAGGTCACGCTACACCG
	3471
		259392	pm:st	12	25	13	ATCGCGACCACCTAACCTTAGAACT
3464294	main
	3472
		848516	pm:st	10	25	13	AACCGATACTAGTTTCCGTAAGTCA
	3473
		327771	pm:st	13	25	13	ACGGTGGTGGATAATGACCATGTCC
3960923	main
	3474
		422487	pm:st	22	25	13	ACGGGGCGAGCCGGGTCGCGCGGGC
	3475
		539645	pm:st	20	25	13	CGGCGCCGCTGTCGAGGTCGAGGCC
3417110	main
	3476
		995558	pm:st	14	25	13	CGCTGGCGACAGTCTTTTTCTAGGC
4022199	main
	3477
		477594	pm:st	10	25	13	AAATACCTGACAGGGATGTTAGATC
	3478
		836197	pm:st	10	25	13	CAAATACCTGACAGGGATGTTAGAT
3814960	main
	3479
		654963	pm:st	17	25	13	TGAAGGACGCCGTCCAGCCGCACTG
	3480
		178276	pm:st	16	25	13	TGCCTTTACGATGCACGCCGGGACG
	3481
		1063466	pm:st	13	25	13	AGTGATGAAGCTCTTGTACCCGGAC
	3482
		359103	pm:st	16	25	13	GTACCCGGACGCGAGCGGACATTTG
2728244	main
	3483
		35116	pm:st	11	25	13	GCTCGTAGAGAATGGACACAATTAG
2578942	main
	3484
		681781	pm:st	13	25	13	ACACGATTACTGTGGAGTCAGACGG
2842538	main
	3485
		577335	pm:st	14	25	13	AGCCAGGTCCACTGTAGGTGAGTCT
	3486
		651363	pm:st	15	25	13	TGGATACGGGACAGGACTAGGGACG
	3487
		1058720	pm:st	12	25	13	AGGGATAGTAGAGCATGAGACCTCT
	3488
		175139	pm:st	6	25	13	TTTATTAATAATTCACGGAGGATAT
3737615	main
	3489
		738903	pm:st	13	25	13	AGTGACGGTACCTCATAGACTTGCC
3501491	main
	3490
		575798	pm:st	17	25	13	CGCGGAGCCCGTGTGGGTTCCTCTT
	3491
		12951	pm:st	16	25	13	TAGCCGACGCTGTTGCTGCTCACGG
3794462	main
	3492
		911099	pm:st	15	25	13	GACGACCTCTCTACAACCGACGTGG
3297575	main
	3493
		528544	pm:st	14	25	13	GCCCCGTCAAGTTGGTCCTGATAGA
	3494
		876929	pm:st	16	25	13	GGGTAGCCCGACCTATTGCACCGGT
3693707	main
	3495
		595716	pm:st	8	25	13	GTCTATCATCTATGGGTTTATAAAC
3918001	main
	3496
		968575	pm:st	14	25	13	GCCAGTCGAACCGAGCGTCTTTAAG
3704541	main
	3497
		57003	pm:st	12	25	13	GTCTTCCCGACGAAAAGGGTTTGAA
	3498
		992638	pm:st	15	25	13	GGGCTTAAACCTGGCCTACCGACGT
3030818	main
	3499
		451418	pm:st	14	25	13	GACCGCCAGACGAGAGACACTTCTA
3812934	main
	3500
		923089	pm:st	14	25	13	CGACAGGTCTGTGCTATTTCGGCAG
	3501
		557884	pm:st	14	25	13	CCGCACTGAAGGACGTAGCACTAGT
2441391	main
	3502
		818415	pm:st	11	25	13	ACGAAGCGTGTTCCGAGAAATCAAT
	3503
		772840	pm:st	12	25	13	CGACCGAGTTGACGATAATTTGGAG
	3504
		619818	pm:st	13	25	13	AGGTTCGTAGCTTTGGGTTCCCCAT
3946306	main
	3505
		20209	pm:st	12	25	13	ACCTGTTGTACCATGGGTTGCGTAA
2749820	main
	3506
		808171	pm:st	12	25	13	CGGTAACTTGATGAACCCCGGAAAT
3237364	main
	3507
		533470	pm:st	14	25	13	CTCCTACCAGGTCAAAGGACCCTAG
	3508
		378530	pm:st	13	25	13	TCCTACCAGGTCAAAGGACCCTAGT
2988484	main
	3509
		815786	pm:st	11	25	13	CTCACACGGATCACGGTTATAAAAC
	3510
		800928	pm:st	12	25	13	ACGACCTTGTCAAATCCATGGATGG
3441753	main
	3511
		65219	pm:st	14	25	13	AGGCCGTACTCTTGTCTACACACCG
3335079	main
	3512
		217005	pm:st	15	25	13	GAAACACCTCCTGTCCGGAACGGGA
	3513
		138980	pm:st	14	25	13	GAACGGGAGTTCTTGCAGCATGGAC
	3514
		796667	pm:st	11	25	13	CGTTTGGTTCACAACGACACTGTAA
	3515
		587367	pm:st	13	25	13	AGACCACCCCCTGTGGGTTCTTATT
4022800	main
	3516
		842896	pm:st	10	25	13	TCACTAAAACTGTTCGGCCTCTTTA
	3517
		1052060	pm:st	11	25	13	GTCACTAAAACTGTTCGGCCTCTTT
3470605	main
	3518
		462158	pm:st	16	25	13	CCCCGTCGAAGGTTGGGTCGAGCTA
3181993	main
	3519
		730008	pm:st	14	25	13	ACGGGACGCAGGTTCGGGTTATATC
	3520
		237869	pm:st	14	25	13	GCCGCGTCTGTATGTCGAGCCTTAT
2774834	main
	3521
		328925	pm:st	10	25	13	GGAACAGGACTGATACAAAGTGTAA
	3522
		476115	pm:st	11	25	13	TCGGAACAGGACTGATACAAAGTGT
2782902	main
	3523
		83101	pm:st	11	25	13	AAACGCTACCAATGTACTTGAGACC
	3524
		743871	pm:st	11	25	13	GAGTCAACACGAGGGAAGTTTGTAA
2315728	main
	3525
		805584	pm:st	15	25	13	TCAGAGTCGGCTTCTCTCGACCCGA
3558352	main
	3526
		310124	pm:st	14	25	13	TCACGGAGGCGTAGAAGCCAAGGAT
	3527
		454081	pm:st	14	25	13	CCCTTGTCTATGTGAGGCTCTCCAC
	3528
		495222	pm:st	16	25	13	TGACTCTGGGCCCTGCGACACGTGA
	3529
		1035667	pm:st	14	25	13	AGCTTTGCACTTGGGTCACCGAGAC
3846551	main
	3530
		147649	pm:st	17	25	13	TCGTATAGTAGCGCCCGCGGCCGCT
	3531
		353666	pm:st	14	25	13	TCCTCAGCCCTCTCGTATAGTAGCG
3082228	main
	3532
		352561	pm:st	9	25	13	TTTCTGTCGGAAACAGTACAATGAT
2408873	main
	3533
		151507	pm:st	16	25	13	TAGTCCGTGGGGGTGGGGGTGTTGT
3008236	main
	3534
		493457	pm:st	14	25	13	TCGCAGGAGTTGTCGAGGCACTTCT
	3535
		699654	pm:st	15	25	13	AGCCCTAGGTTGGAGAGTCTGTCGC
2948402	main
	3536
		863853	pm:st	16	25	13	CCCGGTCTCGTCAACGACTCTCGGA
	3537
		348272	pm:st	15	25	13	AGAACTTCTTCTCAGCCTCCGCCCC
3408983	main
	3538
		1053522	pm:st	10	25	13	GTAACTTAAAGGGAGGGTCTAATCT
	3539
		733641	pm:st	9	25	13	TAACTTAAAGGGAGGGTCTAATCTA
	3540
		270441	pm:st	9	25	13	GAGGGTCTAATCTAGTCGTTTATTT
3139611	main
	3541
		196833	pm:st	12	25	13	CTAGGGTCTTTAGGACAAGTGGAAC
	3542
		888307	pm:st	14	25	13	ACATACAGTACCCTCGTGAACCGGG
3494220	main
	3543
		739051	pm:st	12	25	13	CGAGTTCTTTGACCTGTGGATCACT
2505516	main
	3544
		33970	pm:st	13	25	13	GCTATGGATAAAGGGCACGGGTTTC
	3545
		396410	pm:st	12	25	13	GCGTTTGGTCCTGCTGATGTATAGT
3585255	main
	3546
		1047775	pm:st	11	25	13	GCATGGGATTAAGACTTCAGCAGAT
	3547
		599957	pm:st	15	25	13	AGCAGATGCAGACCTGGTTGCCGAG
2585253	main
	3548
		617669	pm:st	9	25	13	CGAGTCACGAAACAATAATCTTCAT
3913991	main
	3549
		32186	pm:st	14	25	13	GGTCCACAGACAGCCGTCAAAACTC
3659996	main
	3550
		879240	pm:st	14	25	13	GCCCTGGAGAAGTGGATGTGACACT
2361498	main
	3551
		9968	pm:st	15	25	13	AGGAAAGCGCCCAAGACATGTCCGG
	3552
		635728	pm:st	15	25	13	CGGTCCCGAGGCAGATGGTAAGTCT
3035289	main
	3553
		127969	pm:st	16	25	13	CGCCTCTGGGCTCTAGGACTCGAAG
3318696	main
	3554
		524518	pm:st	15	25	13	CCGTCGAAGAGATGTCCCGAGCTCT
	3555
		310025	pm:st	15	25	13	CGAGCTCTTTGGATACCCGACGGGT
	3556
		880392	pm:st	14	25	13	GCCCCGCTGTACGTTGAAAAGGTCT
3023365	main
	3557
		90851	pm:st	12	25	13	AGACAGGACGCAGTAGTAGAAACAG
	3558
		553796	pm:st	15	25	13	TGACACCGTTAGGAACGACACCGCG
3341083	main
	3559
		190840	pm:st	12	25	13	AGGTTACAAGCCACGTCAAGTCTCA
	3560
		857840	pm:st	13	25	13	TGCCAGACCTTTTCGCCATGTAACG
3687468	main
	3561
		1065208	pm:st	14	25	13	TCAGTTTTGGCTCTGCGGAGACCAG
	3562
		78564	pm:st	14	25	13	TGACGAGAGGTCTACTCCAGCGTTC
3597403	main
	3563
		182673	pm:st	12	25	13	GAGGAACTTTATCGTCCAGGAGAAC
3961873	main
	3564
		425139	pm:st	17	25	13	CTTCCGACGCCTGGCTCTAGGGTGG
3944865	main
	3565
		170491	pm:st	17	25	13	TTCGGGACGGGGCTGCAGACCAACC
2401592	main
	3566
		530697	pm:st	11	25	13	AAACCGTTACTGATACTGTGTCTCC
	3567
		856199	pm:st	12	25	13	TCCGGGACTTACAGAAACCGTTACT
3239632	main
	3568
		420383	pm:st	9	25	13	AAAACCTTAAGTGGTAATACGTCCT
3869063	main
	3569
		851529	pm:st	15	25	13	CGGGTTGGACATACCGCCCAGACAT
	3570
		490707	pm:st	12	25	13	ACGGAACTACCAAGGTGCTACATAG
3356346	main
	3571
		118550	pm:st	14	25	13	AGGACCCGGTTTACCCTAGGGATAC
	3572
		1052644	pm:st	16	25	13	ATACCGGGGACGAGCGCGTGTACAC
	3573
		912825	pm:st	12	25	13	ACTCCCACTTTATGGCTAGGACGTT
2711240	main
	3574
		826295	pm:st	15	25	13	TCGAAACGGAGTCCGGTCCGAAACG
4018791	main
	3575
		573993	pm:st	15	25	13	ACTCGGAGTCACCAGCCTTTGAGGC
3906235	main
	3576
		706776	pm:st	12	25	13	TCTAGGACCGTAGATTCTGACAGGT
3713884	main
	3577
		181080	pm:st	19	25	13	GGGTCGCGTGGGGACCTCCGAGGAC
	3578
		331432	pm:st	18	25	13	GGTCGCGTGGGGACCTCCGAGGACT
3082232	main
	3579
		769925	pm:st	12	25	13	CACAACAATCTTTCGGGTCACCTAC
2648547	main
	3580
		596242	pm:st	11	25	13	TCCCTAATAGAGTCTGTCATTCGGT
3936057	main
	3581
		599706	pm:st	14	25	13	GGAGCTCCCACGTCTCAATAGACAG
	3582
		420104	pm:st	11	25	13	GCAGTCCAAACTCAAAGACAGGTTT
3779317	main
	3583
		1094925	pm:st	15	25	13	TCTTGGGCGAGACTCCAAAGGACCG
	3584
		975801	pm:st	13	25	13	GACCGGTATCGGTGGGAAACTTTAC
	3585
		11259	pm:st	13	25	13	GTGCGGTCTTACGACTTTACGGGAA
	3586
		76091	pm:st	11	25	13	ACATAAGCCACCTGACACGATAAAG
3549326	main
	3587
		912733	pm:st	13	25	13	TTTGGTGGACGACTTCATGAGGGAC
3936052	main
	3588
		727314	pm:st	12	25	13	CCCGATTTGACGTGCCAGTTCTTAT
3190509	main
	3589
		393627	pm:st	14	25	13	TTTTGCCTTAACTCGGTCGACGCCG
3537901	main
	3590
		442324	pm:st	10	25	13	ACCTTGAGGTCATTAACGTTTCTTC
3559744	main
	3591
		426238	pm:st	12	25	13	TCTTGACACTAGTCGACCCTCCTAA
	3592
		1045659	pm:st	10	25	13	AAATTGCTCTTCTTGACACTAGTCG
	3593
		1050092	pm:st	8	25	13	CATATAACTGGTTTCAAATTGCTCT
	3594
		745283	pm:st	6	25	13	AAAAATAACAATCCATATAACTGGT
3230421	main
	3595
		668191	pm:st	16	25	13	TCTGTGACCAGAGATGGACCGCCGG
	3596
		276535	pm:st	13	25	13	CAAGACCTTCAAAGCCCTCGACTGT
3378056	main
	3597
		677660	pm:st	14	25	13	TTCGGAGAAGGCCTAGGAGTTCCAG
	3598
		535837	pm:st	14	25	13	AACGACTACGTCTGGGTGAGGAAGC
2499013	main
	3599
		709931	pm:st	13	25	13	TGGTCGCATGCGATTCACGTATGGT
3554839	main
	3600
		512306	pm:st	15	25	13	CGATGTCGCCGAGAGTACTACACCC
	3601
		226191	pm:st	15	25	13	GATGTCGCCGAGAGTACTACACCCG
3409124	main
	3602
		155463	pm:st	6	25	13	TCATATATCTTTCGAACATATTAAG
	3603
		733686	pm:st	6	25	13	TATATCTTTCGAACATATTAAGTCT
3010477	main
	3604
		103222	pm:st	11	25	13	ACTCCTCAGAGAACATGGATCGTAT
	3605
		724281	pm:st	11	25	13	TCCAATCAGAAAGTCATGTGCAACG
3014506	main
	3606
		61253	pm:st	15	25	13	TGGCTGACGGGTAGCACAGACTGCT
3822880	main
	3607
		874456	pm:st	13	25	13	ATGTCCTACGAACTGGTCACGTCCT
	3608
		114383	pm:st	15	25	13	TACGAACTGGTCACGTCCTGGGACC
3358098	main
	3609
		484414	pm:st	12	25	13	GAAAACTCCTGTAGGTGGTCATGTC
	3610
		851090	pm:st	11	25	13	CGGTAGTTGTTGTGGTTCAGAAAAC
	3611
		728416	pm:st	16	25	13	GTACGCCCTGGTCATGTACGCGTGG
	3612
		905472	pm:st	16	25	13	ACCTGTAGGACCTATGGCGGCCGGT
2759397	main
	3613
		571092	pm:st	14	25	13	TTCCCTGCTCAAACTCCTGGAGCTC
	3614
		795774	pm:st	13	25	13	CGGAGATACCTTCCCTGCTCAAACT
	3615
		953019	pm:st	14	25	13	TCGCGGAGATACCTTCCCTGCTCAA
	3616
		711137	pm:st	15	25	13	TCCTTCTCCCCTTCGCGGAGATACC
2345074	main
	3617
		311800	pm:st	10	25	13	ACTACAATATCAACGTGGTGGATGT
	3618
		485685	pm:st	13	25	13	GTGGATGTGAGGGTCCATCTCTACT
3312499	main
	3619
		544421	pm:st	13	25	13	GCAGCAAACAAACGGATACAGGAGG
2639074	main
	3620
		255330	pm:st	14	25	13	GAGTGCACCAGGGTTGAGTCACCAT
3479373	main
	3621
		1014826	pm:st	14	25	13	TAGTTCTAGGGCCTGACGGGTCAAG
3621646	main
	3622
		27635	pm:st	15	25	13	CACGACGAACGTGAGCTTGAGCAGC
	3623
		339597	pm:st	15	25	13	GGCACGACGAACGTGAGCTTGAGCA
3190767	main
	3624
		858530	pm:st	20	25	13	CACGCCAGCAGCTCCCGACCGCCGC
	3625
		52151	pm:st	20	25	13	ACGCCAGCAGCTCCCGACCGCCGCC
	3626
		366441	pm:st	21	25	13	CGCCAGCAGCTCCCGACCGCCGCCG
3859763	main
	3627
		789080	pm:st	12	25	13	AACCACTGGACTTCAGTGACACTGT
	3628
		822545	pm:st	13	25	13	CTGGGTCGAACAGAGAGGAACAAAG
	3629
		443681	pm:st	15	25	13	TTCGTGACCAGCAGTCCCTCGAGGA
	3630
		575808	pm:st	13	25	13	TTAAAGAACGTTGGTGGTGGCTCCG
2824905	main
	3631
		131994	pm:st	15	25	13	GTCCGAAGATACACTCGGCGCGTCA
4004875	main
	3632
		987763	pm:st	20	25	13	GACGCGCAGGGCGGGTCGGCGTCGA
	3633
		1015271	pm:st	20	25	13	GGGCGTGTAGCCGGGCGCGACGACG
2775217	main
	3634
		416160	pm:st	14	25	13	TCGTGCCTCGGAAGGTAGTGGAAAC
	3635
		752291	pm:st	14	25	13	ACTTTCGTGCCTCGGAAGGTAGTGG
2939596	main
	3636
		1054991	pm:st	13	25	13	CCTGGTCCGACTTCCGTAAACGTTT
	3637
		714859	pm:st	12	25	13	CGTACACGAGTTCCTGAACAATGAC
2937878	main
	3638
		12890	pm:st	15	25	13	CACATAGGACCCTTGGGTGACTCCG
	3639
		36562	pm:st	15	25	13	TCCGGCGACGTCTACTGGTAAGGTC
3644301	main
	3640
		888808	pm:st	18	25	13	CTGACGGGCGGCCTAGCGCTCCTTG
	3641
		500370	pm:st	17	25	13	TTGACCCGGCGGTGTCGACCCGACA
	3642
		244679	pm:st	10	25	13	CTGTACCGGGTCAAGTATGTAAATA
3438835	main
	3643
		257226	pm:st	14	25	13	CACGAAGGTAGTTGCGTTGCCCTAG
2394620	main
	3644
		695709	pm:st	15	25	13	GCCCGGAGCACTGGTGGTATCAGAA
	3645
		32876	pm:st	15	25	13	GACGGCGAAGTAGCACCGACTCTAG
	3646
		151323	pm:st	16	25	13	CGCTCGCGAAGATGTGGGTACCGAC
2831453	main
	3647
		347001	pm:st	10	25	13	TGGGAAATGTTGAGGTAGTTCTTAC
	3648
		35267	pm:st	9	25	13	GGAAATGTTGAGGTAGTTCTTACTT
3014726	main
	3649
		584156	pm:st	14	25	13	TGGCATAACACTGGACGCCGTGTCT
	3650
		223398	pm:st	16	25	13	GCGTTGCGGATGCACACCTGCGACT
	3651
		393653	pm:st	14	25	13	GCCGAGAGCACACTAGAGGTAGACA
2765658	main
	3652
		699567	pm:st	12	25	13	TGGAGCGTCAGAGTTCGACAACAAT
2864856	main
	3653
		328839	pm:st	13	25	13	CGGGAAGTGTCTTGATGATGCCTTC
	3654
		1002904	pm:st	11	25	13	TTCAGAGGAGTACTTTTGGTGTCAC
3192968	main
	3655
		264507	pm:st	18	25	13	CGGCCGTCGACGACTCGGACGAGTC
3415248	main
	3656
		710016	pm:st	14	25	13	AGGTTCGGGTTATACCCTGTGGTCG
	3657
		935173	pm:st	14	25	13	GGTTCGGGTTATACCCTGTGGTCGT
	3658
		601494	pm:st	15	25	13	TCGGGTTATACCCTGTGGTCGTGGC
	3659
		416173	pm:st	14	25	13	GGTTATACCCTGTGGTCGTGGCTCA
3748023	main
	3660
		296325	pm:st	13	25	13	CGACCGAAGTGAACTCGACGTCTTT
	3661
		219481	pm:st	13	25	13	GACTCCGGTCGAACTTACACTTCTG
	3662
		505512	pm:st	15	25	13	ACCGGTCGGACTAAGATCGGGACAG
	3663
		972039	pm:st	15	25	13	GAGGTCAACGAGTCCAAGTGGGTCC
3886594	main
	3664
		10940	pm:st	15	25	13	CGACTACCTTCTACCAGGCACGGGT
	3665
		209956	pm:st	15	25	13	TCCGGGAACCGACGTCCGTTGTGAA
	3666
		767166	pm:st	13	25	13	TGAAATCGAACCCAGGTGGTACGTC
3402449	main
	3667
		272314	pm:st	15	25	13	CACGGAGGTATACGCAGCCTCTTGG
	3668
		79528	pm:st	14	25	13	GGTATACGCAGCCTCTTGGTCTGGA
3068248	main
	3669
		56259	pm:st	13	25	13	TCCTTGGCAAGGTATACCGGACAGT
3679599	main
	3670
		23448	pm:st	13	25	13	CTGGACAGACAAGCTGTGACGTGAT
3821046	main
	3671
		1030408	pm:st	15	25	13	GGTCCTCTGTAGGTGGCAGTCCGAT
	3672
		710371	pm:st	14	25	13	AGGTGTCGGCATTCCTGTGTCGTGT
3740452	main
	3673
		216553	pm:st	17	25	13	CCCAGGGCTTACGGTCGTCGTCACG
	3674
		950086	pm:st	16	25	13	ACCCCAGGGCTTACGGTCGTCGTCA
3360425	main
	3675
		957604	pm:st	17	25	13	GTCAACCACCACTCCGGGACCCGTC
	3676
		99859	pm:st	17	25	13	ACGTCAACCACCACTCCGGGACCCG
	3677
		197141	pm:st	16	25	13	CTACGTCAACCACCACTCCGGGACC
	3678
		646438	pm:st	16	25	13	CACCTACGTCAACCACCACTCCGGG
3479231	main
	3679
		896856	pm:st	14	25	13	TGAAGCCGGAGCATTTCGACGGAGT
3422425	main
	3680
		179192	pm:st	11	25	13	AGTGTTAGCTCAAACCGGAAACGTT
	3681
		909274	pm:st	12	25	13	TGTTAGCTCAAACCGGAAACGTTCG
3464936	main
	3682
		465621	pm:st	12	25	13	GAAGCCCATTGATAGAGTAGTGTCG
	3683
		741757	pm:st	11	25	13	ACGTATAGTAAGGTAGGAAGCCCAT
3947635	main
	3684
		926614	pm:st	16	25	13	CGAAGCACCCGAGGGCGAAACAGGT
	3685
		934165	pm:st	16	25	13	AAACAGGTGCCGCTCCCAGAGGCGA
	3686
		407599	pm:st	18	25	13	TCCCAGAGGCGACCATGCGGCCGGA
	3687
		449318	pm:st	15	25	13	AGACCCCGTGCGAGATGAGTCGGTA
2669905	main
	3688
		630928	pm:st	15	25	13	GAGGAAGGGACCTCTGTCCAAGGTC
	3689
		97954	pm:st	16	25	13	GGCTCCTGAGAGGAAGGGACCTCTG
3406399	main
	3690
		120472	pm:st	13	25	13	TCGAGAGGTGCTCACGAGTCAGAAT
3896989	main
	3691
		815828	pm:st	11	25	13	AGAAAAAGCAGTATCGGTGGAACCA
	3692
		783773	pm:st	10	25	13	AGGACGAACCACAAGAATACAGAAA
2864144	main
	3693
		35579	pm:st	12	25	13	CTCCTTTTTGGTGGGAATAGACGTC
	3694
		18150	pm:st	11	25	13	TCTCCTTTTTGGTGGGAATAGACGT
3198434	main
	3695
		984712	pm:st	10	25	13	ACCGTAATAGTGACTTATGAGGTAG
2802582	main
	3696
		456465	pm:st	14	25	13	TGAGCGAGAGGCAGAGGTCGTTACT
3360010	main
	3697
		27253	pm:st	15	25	13	GCCGTGTTCACCGTAGGTCTCCACA
	3698
		826725	pm:st	15	25	13	ACGGTCAGGCGGCAGGATACTCTTG
	3699
		471597	pm:st	16	25	13	GCCCGCGTGTCACTTGGACTTGGAC
	3700
		676230	pm:st	13	25	13	CACAAGCTGTTAATGTCGCGCGTCT
3061073	main
	3701
		438071	pm:st	11	25	13	TACCTACCCAGTATAGCAAGACAAC
2712171	main
	3702
		337968	pm:st	20	25	13	CTCGGCTGTCGGCCTCGCGGGCCGT
	3703
		231358	pm:st	20	25	13	GGACTCGGCTGTCGGCCTCGCGGGC
3572536	main
	3704
		872387	pm:st	15	25	13	ACTCGGTTGCCACTACTGGGTGCAG
	3705
		78816	pm:st	15	25	13	CGGGACGACTTGAAACGGTGCCAGT
2987979	main
	3706
		731693	pm:st	15	25	13	TTGCACCGGGACTGAGGTAGCTCGT
3940966	main
	3707
		1082893	pm:st	13	25	13	ACCGATAGAAGTAGGGCCAGGAGTA
3432428	main
	3708
		604508	pm:st	10	25	13	TACTGTAGCCGTTCAGGTTACTAAT
2487075	main
	3709
		273734	pm:st	8	25	13	AAAATTTCGGTGATACCTAAATCAG
	3710
		23226	pm:st	9	25	13	ATTTCGGTGATACCTAAATCAGTAG
	3711
		1008023	pm:st	10	25	13	TCGGTGATACCTAAATCAGTAGACT
	3712
		744461	pm:st	9	25	13	GGTGATACCTAAATCAGTAGACTTA
2641558	main
	3713
		618603	pm:st	12	25	13	GTCTTCCGGGAATTACGTCCGATAT
3300216	main
	3714
		161103	pm:st	17	25	13	CGGCGCGCGTGAAGACCTTCGTCCA
	3715
		226712	pm:st	18	25	13	CGTAGGCCTCGCGACGCGTCGGATG
	3716
		933805	pm:st	18	25	13	GTGGTCACGCGGATGGCGCCCGTAG
	3717
		591142	pm:st	18	25	13	CCGAGGAGCCCAGCGAAGGAGTCGG
3428206	main
	3718
		161654	pm:st	14	25	13	CCAGAGAACAGTCGTCAGGGTGTGT
	3719
		534742	pm:st	11	25	13	GTTAGCAACATGGATAACCTCCTGT
3829234	main
	3720
		976593	pm:st	7	25	13	TTAACTACTTTAAGGAAACCATTAG
	3721
		257316	pm:st	8	25	13	ACTACTTTAAGGAAACCATTAGTTC
3699050	main
	3722
		33832	pm:st	14	25	13	CGGGTGACCAGAGGGACAGTATGTA
2842259	main
	3723
		319128	pm:st	13	25	13	CCCGTCACACGTACGTTGTGTGAAT
	3724
		369243	pm:st	14	25	13	TTACTCCAAGTTCCCTCGCACGTGG
2679408	main
	3725
		629005	pm:st	13	25	13	CCGCACAGGGACAATAGTCGTTTCT
2677380	main
	3726
		942264	pm:st	19	25	13	GAGGCCAAGTGACGCGGGCGGCCTG
	3727
		305102	pm:st	17	25	13	CGGTCACGGGCGAAGTCGAGGCCAA
3871164	main
	3728
		599545	pm:st	20	25	13	CCGGACAGGGGCCGCGACCTGGACG
	3729
		150444	pm:st	20	25	13	GACCACCCCGGACAGGGGCCGCGAC
3962245	main
	3730
		201112	pm:st	11	25	13	GAAGGCGACGTTGTAATTGACACTA
	3731
		661315	pm:st	15	25	13	ACGAGAACGACCCTGTACACCGGGT
2644502	main
	3732
		577749	pm:st	11	25	13	ACATACGTGACCATATCGTGGGAAT
3485683	main
	3733
		54018	pm:st	11	25	13	AGGAGAGGGTCAGACTTCTATATAG
	3734
		366995	pm:st	11	25	13	CTTCTATATAGGTCAGAACCGTGTC
3394522	main
	3735
		1083027	pm:st	15	25	13	GGGTCCGTCACGAAGCTCGGTTCTT
	3736
		897429	pm:st	13	25	13	GGTGGTTAACCTATCTCCCATGGGT
3474483	main
	3737
		834733	pm:st	16	25	13	CGCGCTTATGAAGCCGGTCAAGCCC
	3738
		222780	pm:st	15	25	13	TTCCCGACGCGCTTATGAAGCCGGT
2559564	main
	3739
		899320	pm:st	20	25	13	ACGGTCCCTGCGAGGGCGCCGGTGG
	3740
		1047822	pm:st	16	25	13	GACTTCCGACAACGCGGCTTGGGTC
	3741
		263978	pm:st	15	25	13	TGCGCGAGGAGCAGTTCAGGTGACT
	3742
		580646	pm:st	17	25	13	AAGGCTTGGGCTGCGCGAGGAGCAG
2912487	main
	3743
		954092	pm:st	10	25	13	TGTTCCTTTTTACCCTTCTACGTGT
3806582	main
	3744
		151365	pm:st	11	25	13	ACGACCCTTCGTTGATGTTTCTTGT
2951715	main
	3745
		818468	pm:st	12	25	13	CAATCCGACCCCTGTGAAAAGTTGT
	3746
		873736	pm:st	12	25	13	TGGTACACTAGGCTTTCAATCCGAC
3635583	main
	3747
		1025887	pm:st	14	25	13	CGTTGCACCGGGTAAAACTGAGTCC
2900320	main
	3748
		513488	pm:st	13	25	13	GACACAGGGAATAAGCTCTCCTCAC
	3749
		437513	pm:st	13	25	13	AGGGAATAAGCTCTCCTCACCGAAG
2779488	main
	3750
		894365	pm:st	9	25	13	GTGAGACCACCTATTCAAGTTATTT
3015630	main
	3751
		698333	pm:st	14	25	13	AGGAAGCCCCTGAATCCTAGTCGGT
3201496	main
	3752
		200660	pm:st	17	25	13	GTTGGCAAAGCCCTCCGCGCGCTAG
	3753
		452433	pm:st	16	25	13	GCGCCTAGGGTTGCCTCAGTTGGCA
	3754
		563208	pm:st	17	25	13	TTCGGCCGCGCCTAGGGTTGCCTCA
3275053	main
	3755
		31123	pm:st	15	25	13	ACGAGTATCCCTTACCGACCCGGGT
	3756
		27465	pm:st	16	25	13	CGGGAGCCACGAGTATCCCTTACCG
2620218	main
	3757
		825187	pm:st	11	25	13	TTTTCGAACGAAAACTGGAGTTCGG
	3758
		721708	pm:st	12	25	13	TCGAACGAAAACTGGAGTTCGGAAC
	3759
		538652	pm:st	10	25	13	AACGAAAACTGGAGTTCGGAACAAT
3388951	main
	3760
		202971	pm:st	8	25	13	ATACAATCAAAATCGCACCTTTAAC
	3761
		714101	pm:st	7	25	13	AATAATACAATCAAAATCGCACCTT
3771621	main
	3762
		654016	pm:st	15	25	13	ACGGTCGATGAAGGCTCCCTAGGGT
	3763
		860400	pm:st	15	25	13	TGAGAGACGGTCGATGAAGGCTCCC
2909927	main
	3764
		630425	pm:st	10	25	13	ACAGGGAAGAATCAAGATGAAGGTT
	3765
		483917	pm:st	14	25	13	AACGACTCCATTTCTCCGCGGAGAG
3441564	main
	3766
		230436	pm:st	10	25	13	TTAACCGTTCAAGAGACAATAGTCG
2673984	main
	3767
		451968	pm:st	16	25	13	TACCGCCGAGATCTGAGGGACAGCG
3451581	main
	3768
		801807	pm:st	13	25	13	ACACACGTCGTGTTCCCCTACCTTT
3181675	main
	3769
		1067108	pm:st	14	25	13	TGTCCGACCCGGGTTTCCTCTTTTC
3703670	main
	3770
		544703	pm:st	15	25	13	GCCTCGACGGTCAGCAGAACTTGCA
3157514	main
	3771
		953729	pm:st	17	25	13	TGCCGCCGTCTAGGCGGATGACGTC
	3772
		204407	pm:st	13	25	13	TTCCTCTATAATGCCGCCGTCTAGG
3489665	main
	3773
		839092	pm:st	13	25	13	GTCACCAAGTGTATTTCCGAGCGAG
	3774
		384468	pm:st	12	25	13	AACCGACCTAGGATTGCGACTAAAG
3157139	main
	3775
		473872	pm:st	15	25	13	CGGGTCGGGGCTTACGGAACTTCTT
	3776
		212394	pm:st	16	25	13	CCGGGTCGGGGCTTACGGAACTTCT
	3777
		591026	pm:st	17	25	13	GCCGGGTCGGGGCTTACGGAACTTC
	3778
		974284	pm:st	17	25	13	CGCCGGGTCGGGGCTTACGGAACTT
3303537	main
	3779
		752198	pm:st	14	25	13	CGTCGAGAAGCCAAAGGACCGAAAG
	3780
		185223	pm:st	14	25	13	TCCTTGGCACACCTATGTAGGGGGT
	3781
		868879	pm:st	12	25	13	CATGTTGTCCTTGGCACACCTATGT
	3782
		217536	pm:st	12	25	13	TGGATCTGTACATGTTGTCCTTGGC
2320584	main
	3783
		1091269	pm:st	17	25	13	ACCGGCTTCGCTTCCCGCTGCGGTT
	3784
		496656	pm:st	18	25	13	GGCTTCGCTTCCCGCTGCGGTTCGG
3434610	main
	3785
		494361	pm:st	18	25	13	GTACCGGTTCGACCGGCGGAGCCTC
	3786
		811584	pm:st	19	25	13	CCGGCGCTGGCGGTAGTCGGTGGTC
3422840	main
	3787
		240303	pm:st	8	25	13	TTTTACGTATTACCTAACCTGTTCT
	3788
		820649	pm:st	8	25	13	ACGTATTACCTAACCTGTTCTTTTT
	3789
		1008307	pm:st	7	25	13	TATTCGCTAACTTGTGATCAAAAAA
2976666	main
	3790
		996571	pm:st	12	25	13	GCTACGGTAGTGATTTGGTCTGTAC
3882222	main
	3791
		283610	pm:st	13	25	13	GTACGAGGGGTTCTACCAGTTGTTC
2916381	main
	3792
		513399	pm:st	11	25	13	CCAATTTCACGGTTTCGGTAAAGAC
	3793
		632374	pm:st	11	25	13	AGTATTGAGCCTGTTAAAGACCCAC
3676401	main
	3794
		631708	pm:st	16	25	13	GACGTCGTCGTGATGCCACCCCTGT
	3795
		784154	pm:st	13	25	13	TATGTAGTTCGTCTGGTCGCGGTAG
	3796
		217301	pm:st	13	25	13	CTTTATGTAGTTCGTCTGGTCGCGG
2453815	main
	3797
		243311	pm:st	14	25	13	TCCCTCTCGCGACACTGGATACGTT
3693452	main
	3798
		277895	pm:st	14	25	13	CTACTTGGGTTACTCCGGGAACTCC
4004148	main
	3799
		997308	pm:st	10	25	13	TACAATGTGTCCTTCTGTATGGTAC
4027202	main
	3800
		685285	pm:st	15	25	13	AGGGTGGATTTCCAGCCGAGACGAC
2681197	main
	3801
		520220	pm:st	7	25	13	TGACTACGAAAACGTGATAAATAAT
	3802
		1013371	pm:st	8	25	13	TAGTGACTACGAAAACGTGATAAAT
2802545	main
	3803
		1067664	pm:st	13	25	13	TTCGTATAGGCGCTTCAGTAGGTCC
2796390	main
	3804
		494702	pm:st	12	25	13	ACTTCCGTTTGTCATGGAGTCGTTG
	3805
		842373	pm:st	13	25	13	CGGTGTGACCGCCTTCTCCTTATAA
3676441	main
	3806
		240282	pm:st	14	25	13	CGAAGTCGTGGTCGCTAATGCTGCA
3913277	main
	3807
		51972	pm:st	14	25	13	GCCCAGGCCAGTAAGACTTTGACAG
	3808
		962067	pm:st	14	25	13	CCCGGTGCGTCAAATCAGAGAACAG
	3809
		658694	pm:st	15	25	13	CAGGACTGGGTAGGTTCGCGACAAC
3851706	main
	3810
		234357	pm:st	14	25	13	GCCACTGCTACTATTTTGAGCCGGG
	3811
		525114	pm:st	12	25	13	GTCACGCCACTGCTACTATTTTGAG
	3812
		304220	pm:st	13	25	13	GAGTGGTCACGCCACTGCTACTATT
	3813
		209938	pm:st	14	25	13	TTTCGAGTGGTCACGCCACTGCTAC
2415865	main
	3814
		753401	pm:st	14	25	13	CTCGTTTTGGTCAGTGGTGGCGAAC
	3815
		468814	pm:st	15	25	13	GGAGGTTTTGACCAGAGGGCACCAC
3421742	main
	3816
		683567	pm:st	11	25	13	ACGATCTCACGCGAATGTTTCATAC
2674975	main
	3817
		25014	pm:st	12	25	13	CTGAGGAAGACTACCTGTCTCATAC
	3818
		341278	pm:st	11	25	13	TGTAACTGAGGAAGACTACCTGTCT
	3819
		1055151	pm:st	13	25	13	TCCTTCTCTTCGTCGCTTACGGAAC
3706623	main
	3820
		576904	pm:st	12	25	13	CTTGGGTGAGTAGATGACCTGTAGA
	3821
		217782	pm:st	12	25	13	TGAGTAGATGACCTGTAGAGACGAC
	3822
		1064210	pm:st	14	25	13	ATGACCTGTAGAGACGACCTGCAGC
	3823
		434631	pm:st	15	25	13	TGACCTGTAGAGACGACCTGCAGCC
3825008	main
	3824
		430762	pm:st	16	25	13	TGGACGTGGACGCATAGAGAGCCCG
	3825
		634293	pm:st	16	25	13	AAGTGGCCCGAGACAAGGCCGACAG
	3826
		649502	pm:st	17	25	13	AGCACCCTGCACTGTGCTGGCGACG
3325941	main
	3827
		371186	pm:st	12	25	13	AGACGAGTAAGTCAACACGTGGTAC
	3828
		89267	pm:st	12	25	13	ACGAGTAAGTCAACACGTGGTACCT
3913067	main
	3829
		481892	pm:st	15	25	13	GGTTACGGAGCCGAGGTAGTCCACT
3023571	main
	3830
		914449	pm:st	10	25	13	AGGTCTTGAAATGTGTCTTTTCCAC
	3831
		402854	pm:st	9	25	13	ACGACTGTAAATTTGTCCTGTTTTG
2497096	main
	3832
		542945	pm:st	10	25	13	TCCGAAAAGAGACAAAGGTCATTAG
	3833
		395104	pm:st	13	25	13	AGAGACAAAGGTCATTAGCCTCGGG
3590070	main
	3834
		902181	pm:st	12	25	13	TAAGAGTGACCATCACGTGGTAACG
3120393	main
	3835
		494677	pm:st	14	25	13	TGACCACGTCAGTTTGGCCTAGGAC
	3836
		1080808	pm:st	15	25	13	GACCACGTCAGTTTGGCCTAGGACC
2470669	main
	3837
		160451	pm:st	10	25	13	AGTGATACGTACTATGGTAACCTAC
2526801	main
	3838
		127989	pm:st	11	25	13	AGAAGGGAAAGGCTCTATTGCATCT
	3839
		677015	pm:st	11	25	13	AAGGCTCTATTGCATCTGTCTCGAT
3134113	main
	3840
		658624	pm:st	15	25	13	GCGGGAATGCGCTTCGTGACCGAAT
3547710	main
	3841
		115630	pm:st	12	25	13	TCCGTGATACCTTGTCCGATAGTCT
	3842
		32218	pm:st	14	25	13	GGCCTTCTAAACAGTCCGACCCTTG
2648385	main
	3843
		382885	pm:st	11	25	13	GAACGAAACTCTAACCTCTGGTGAA
	3844
		1009532	pm:st	15	25	13	CCAGGACGGGTAGGCTATGAGACCA
	3845
		632029	pm:st	15	25	13	GCGTCATAGCCGTCGAACTGTGGGT
3573878	main
	3846
		409513	pm:st	11	25	13	GTGTATACACGAAGAGTCAACGTCT
	3847
		175803	pm:st	11	25	13	ACTACGATTCTCAGGACCCATTTAC
2819932	main
	3848
		574374	pm:st	13	25	13	GTGACGTCGAGAACAAGGAAACTGC
2462010	main
	3849
		875648	pm:st	11	25	13	TCGCGAACTTTGTCGGTTACAAGAT
3854640	main
	3850
		346945	pm:st	11	25	13	AAGAGATAAGGAGCGTCTAGACGTT
3348992	main
	3851
		773595	pm:st	11	25	13	ACCGTTTAGTGGAACATTTCGGACT
	3852
		526325	pm:st	8	25	13	ACATTTCGGACTATTATCTTTAACG
	3853
		1072206	pm:st	10	25	13	GACTATTATCTTTAACGTTCTCCGG
	3854
		797963	pm:st	10	25	13	CTTTAACGTTCTCCGGTTCTCTTAA
2549478	main
	3855
		739172	pm:st	13	25	13	AATGAGACACCACCCCTAAGGACAC
	3856
		1037059	pm:st	12	25	13	GTAAATGAGACACCACCCCTAAGGA
2534626	main
	3857
		948644	pm:st	13	25	13	AGCCCTTTCGGAGCGCTTCTACTAT
	3858
		179441	pm:st	10	25	13	CCCCTTTGGAGTTCTATATTAGAAG
3453812	main
	3859
		411675	pm:st	14	25	13	AAGGACTGGGCGAAGTTCTTCGGAC
2996632	main
	3860
		271320	pm:st	15	25	13	CAGTTCCATTTCGAGGCCCGGGTAG
	3861
		599072	pm:st	14	25	13	AAAGTCTGGACGGTGAGCTGACACC
3261028	main
	3862
		1033358	pm:st	14	25	13	GGGTCGACGCTAGTGATTTGGACCA
	3863
		700709	pm:st	13	25	13	GACGCTAGTGATTTGGACCAAGGAC
3545534	main
	3864
		312063	pm:st	12	25	13	TCCGGTTTTGAAGGCGTTTGTAGAC
	3865
		978005	pm:st	11	25	13	GGTTTTGAAGGCGTTTGTAGACTAC
	3866
		298140	pm:st	10	25	13	TTTGAAGGCGTTTGTAGACTACTAC
	3867
		78593	pm:st	10	25	13	GGCGTTTGTAGACTACTACTTTTCT
2581019	main
	3868
		713264	pm:st	13	25	13	CTTTTACACCCCTTTCGGTGGCGTT
3783557	main
	3869
		166922	pm:st	13	25	13	GACACAGAAGATCCGTCCGCGTTTT
	3870
		171321	pm:st	14	25	13	ATACTGCCGATCCTTGTGGTGCCAC
3844725	main
	3871
		817585	pm:st	11	25	13	AGGTTCTACGCTCAGACCAAAATAG
	3872
		467076	pm:st	12	25	13	AGACAGGTTCTACGCTCAGACCAAA
3315663	main
	3873
		873107	pm:st	11	25	13	GTGTGGTGATTGTTCTACTCTGAAC
	3874
		73362	pm:st	11	25	13	TGGTGATTGTTCTACTCTGAACACG
	3875
		418780	pm:st	11	25	13	GTGATTGTTCTACTCTGAACACGAG
3384721	main
	3876
		1055214	pm:st	13	25	13	GCCAATGTTCAACGGGTCGAGATAG
3523351	main
	3877
		189497	pm:st	14	25	13	TGGCTATGCTAGAGGACCACTGCAG
3709422	main
	3878
		428035	pm:st	16	25	13	CTGGGACCACGACGTCCTCCCATGT
	3879
		323250	pm:st	16	25	13	TGGGACCACGACGTCCTCCCATGTC
3801504	main
	3880
		292417	pm:st	11	25	13	CTCAACGAATTTAAGAGTGGGTGAG
	3881
		822415	pm:st	7	25	13	TTACTACAGTATTTTCTCAACGAAT
2398933	main
	3882
		760787	pm:st	15	25	13	CACCAGTAGTGGCTTGGGCTCGTGT
	3883
		583986	pm:st	16	25	13	GCACCAGTAGTGGCTTGGGCTCGTG
3756619	main
	3884
		1061256	pm:st	12	25	13	TTGACTCTGCGTCACACTTGTGAGA
	3885
		571867	pm:st	12	25	13	ACTTAGTTGTTCACCACTGGTCGAG
	3886
		334673	pm:st	13	25	13	CGACTTAGTTGTTCACCACTGGTCG
2715833	main
	3887
		1043654	pm:st	15	25	13	CCACTTGGAAGACGGCACGGACTGA
2680110	main
	3888
		551353	pm:st	12	25	13	ATTCTACCCTCCCGACAATAAAGGG
2317182	main
	3889
		491144	pm:st	14	25	13	TCGGTGCAGCCTCAGACCTCGTAAA
3620253	main
	3890
		142941	pm:st	14	25	13	CTTCTGTCGGTCGATGTGGTTGCAC
3817425	main
	3891
		534096	pm:st	13	25	13	TAGTCGGGACCCTCACCTTCTTTCT
	3892
		37589	pm:st	14	25	13	GGGACCCTCACCTTCTTTCTGGTGT
	3893
		831207	pm:st	15	25	13	CTGGTGTAGAGGTCCCGCAAACGTC
3552954	main
	3894
		915674	pm:st	13	25	13	GGAACCCCTCAGAAAGTACAGGTAG
2967591	main
	3895
		224743	pm:st	11	25	13	AAGAACGTAGTTCAAGTCGAGAAGG
	3896
		36693	pm:st	10	25	13	AACTAGAAGAACGTAGTTCAAGTCG
3724370	main
	3897
		418066	pm:st	13	25	13	AAGTCGGCAGATCTTGCAGACCTCT
	3898
		458599	pm:st	12	25	13	TCGGCAGATCTTGCAGACCTCTAAA
3624038	main
	3899
		919200	pm:st	14	25	13	TAGAGGGTGCCGTCTAAGGACACCT
2764061	main
	3900
		306087	pm:st	14	25	13	TCGACAGTGAGTCGAACCGAGCTAC
	3901
		102215	pm:st	12	25	13	GTGATCTACTTGTGGCACTGTTTCG
3786606	main
	3902
		851043	pm:st	16	25	13	GCGGCGGTCGGTTCTGTGGTAGTAC
2435001	main
	3903
		534110	pm:st	10	25	13	CGGACCGCTTCATTACCTTATTAAA
	3904
		171848	pm:st	13	25	13	AAACCCGTATATACCCGGACCGCTT
2494576	main
	3905
		773133	pm:st	15	25	13	GTGGTCAGTGTTGGATACGTCGCGG
	3906
		156693	pm:st	15	25	13	GTCAGTGTTGGATACGTCGCGGGGT
3229617	main
	3907
		789137	pm:st	15	25	13	GCGCCAGGTCTGGTTGTACTCTCTG
	3908
		261851	pm:st	17	25	13	AGGATGTTGTACCTGGCCCGGCGCC
2610129	main
	3909
		588431	pm:st	15	25	13	CGAGACGAGGAGATGAGTCGGCTAC
4014060	main
	3910
		579780	pm:st	9	25	13	TGACCACCTTCATTTAGTAGGTAAA
	3911
		670759	pm:st	12	25	13	TCTGTCTCAAGCCTGTTTCTACCTC
2500556	main
	3912
		242006	pm:st	14	25	13	ACAATAGGGAAGGAGTGCGGTCACC
2896193	main
	3913
		844512	pm:st	11	25	13	GTTCCTTTCTGGGTTCTCCTTATAG
	3914
		917545	pm:st	10	25	13	TCTGGGTTCTCCTTATAGTAAGTCT
3147934	main
	3915
		475104	pm:st	13	25	13	CGTCCGGAATAAGTTGAGGGATCCT
	3916
		968672	pm:st	12	25	13	GTCGGTTTGTAACAGTTGGGTACCT
3277709	main
	3917
		266291	pm:st	13	25	13	TCGGTCGTGACCTAGAGTAGAGTTC
3255268	main
	3918
		554525	pm:st	8	25	13	AGAGACGATGTAGTTTATAGAACAA
	3919
		1039192	pm:st	9	25	13	ACAAATTACCCCGTCTATACGTAAT
2322904	main
	3920
		578378	pm:st	13	25	13	GACACGACATGTTTCTGTGCCACCA
	3921
		429230	pm:st	13	25	13	ACATGTTTCTGTGCCACCACAAGGC
2881808	main
	3922
		737442	pm:st	13	25	13	GACCTGTATTAGTGGAGTGCCTCGT
3624117	main
	3923
		87948	pm:st	12	25	13	CTTTGGGACACCACTTTAAGTCGGA
2776077	main
	3924
		250194	pm:st	10	25	13	TTTCTGTGAGAGGATAGACTCCTTT
3956296	main
	3925
		458610	pm:st	13	25	13	AGGGGACATCCCAGTCTCTGTTACA
	3926
		769281	pm:st	14	25	13	CAGGGGACATCCCAGTCTCTGTTAC
2636082	main
	3927
		425409	pm:st	14	25	13	CGTCCGTCGGTCCAATGCTTCTGAT
	3928
		115542	pm:st	13	25	13	AACGTCGAGGAGCAACAAGGACACT
2913758	main
	3929
		1003087	pm:st	14	25	13	CACGACAGAGGAAGGGTGTAGGAGT
3881482	main
	3930
		865389	pm:st	13	25	13	AAAGTTCCGAGCAGGTTTGTGGCAG
3601905	main
	3931
		202030	pm:st	19	25	13	CGTCGAGGCGGACCGCTCCGTCGAC
3542710	main
	3932
		1087044	pm:st	11	25	13	AATTCAGACCCGGTTTCAAGATCAG
2725418	main
	3933
		609842	pm:st	10	25	13	AGGACTTCAAGCTGTACATCTAAAC
3836227	main
	3934
		92831	pm:st	16	25	13	ACGACGACCGGGACAGCCGTGTACA
	3935
		593139	pm:st	18	25	13	CCGAAGCCCGGTCGCTCCTCAGGCA
	3936
		849191	pm:st	17	25	13	CCCCGTCGACGCTGTCATGCTGGGT
	3937
		326958	pm:st	17	25	13	TGTCATGCTGGGTGGCCGCCTCTCG
2969912	main
	3938
		394758	pm:st	15	25	13	CTTCGTGCTGTTCGACCAGGTCGAG
	3939
		933266	pm:st	12	25	13	AAGGAACTCCTTCGCGTCTAGTACT
3754729	main
	3940
		72669	pm:st	12	25	13	CTACGTTTTTACGTGGGATGAGGTC
3552689	main
	3941
		139992	pm:st	13	25	13	CAAGAGTTAAAGCCGTCGACGTGGA
	3942
		601570	pm:st	13	25	13	AAGAGTTAAAGCCGTCGACGTGGAC
	3943
		1045495	pm:st	13	25	13	AGAGTTAAAGCCGTCGACGTGGACT
2709765	main
	3944
		521663	pm:st	11	25	13	AGACGCCTTACTCTCCTAACGTAAT
	3945
		624888	pm:st	14	25	13	CCCGGAGTCAATTACGTAGACGCCT
	3946
		675749	pm:st	15	25	13	ACCTGTTAGGCCAGTGGAGAGACCC
	3947
		219928	pm:st	14	25	13	CCCTCCTGTGTCAGACCTGAACTAG
2774126	main
	3948
		655464	pm:st	11	25	13	GAGCAACGAACGGATAAGAAATGTC
2883362	main
	3949
		898973	pm:st	11	25	13	CCTCGGAGGGACTATATTTAGATTG
	3950
		341948	pm:st	16	25	13	TCTGTGTCTGTGACCCCTCGGAGGG
3359907	main
	3951
		491751	pm:st	16	25	13	CCTCCGGAGTGTAGGTCTCTGGACG
	3952
		304974	pm:st	16	25	13	CCGGTCCTCCGGAGTGTAGGTCTCT
	3953
		543680	pm:st	13	25	13	TTAAAACGGGATCCAGACCGGTCCT
	3954
		760908	pm:st	13	25	13	ATTAAAACGGGATCCAGACCGGTCC
3418279	main
	3955
		584671	pm:st	14	25	13	TGTTCCTCGGACTGTGAGTCCTACG
3418227	main
	3956
		397274	pm:st	14	25	13	GACACGAAGTTTCGGGTAGGCTTCC
2400825	main
	3957
		207769	pm:st	15	25	13	GGTCCCGCTCCTCTAGCAGAAGGTA
2732320	main
	3958
		258708	pm:st	12	25	13	TCGACCTGAGACAAAGGCCTTTCAT
	3959
		200485	pm:st	14	25	13	TACCGTCGTGCTTCGTCCGGACAAT
2586093	main
	3960
		146030	pm:st	14	25	13	TTTCGAGATGACCAACCTACGGGCG
2968260	main
	3961
		148057	pm:st	18	25	13	GCACGCCCCACTTGCGGGCGAGATG
2975422	main
	3962
		68384	pm:st	13	25	13	GGTAGTCCATCTATGTCGTGGTTGC
3262815	main
	3963
		232327	pm:st	15	25	13	GGAGGCGAGGCTTACCGTTAACCAC
2693605	main
	3964
		912642	pm:st	12	25	13	TTTCGGACAGCCGACTTTTAAGTGG
	3965
		513444	pm:st	12	25	13	GAAGTCCCTTGTTCTCGAGAAAAGG
3874065	main
	3966
		1013959	pm:st	13	25	13	GACATGTAGAGTTCGTTCCCCAAGG
3064380	main
	3967
		240287	pm:st	19	25	13	CGGCCCCTTGTAGCCGGCGGAGGTC
	3968
		49972	pm:st	19	25	13	GACGCGGCCCCTTGTAGCCGGCGGA
2875442	main
	3969
		326779	pm:st	12	25	13	TAGTCCGAGACTATAGTCACCCAGT
3192414	main
	3970
		543940	pm:st	12	25	13	TCAACGGATGTTAAGGTCAGCGACT
	3971
		173664	pm:st	13	25	13	CCCGGACCTTTGAAGCAAGACATCT
3725490	main
	3972
		534555	pm:st	13	25	13	AGAAGGACAAGCACAAAGCCACAGG
	3973
		945606	pm:st	14	25	13	GGGTGGAGCCCAGTTTGACTACTGT
	3974
		313902	pm:st	12	25	13	CTACTGTTGCCCGTTATTGTGTCAC
3625401	main
	3975
		825501	pm:st	11	25	13	CCGACGAACGGTGGATTTTGATTTT
	3976
		276517	pm:st	12	25	13	TAACATAAACTTGGCCCGACGAACG
2932370	main
	3977
		542800	pm:st	20	25	13	AGCGTCGCCGGGCGAGAGGGCGGTC
3175650	main
	3978
		721375	pm:st	9	25	13	GACGAAATCAGTAATGTTGTGTTAC
3401294	main
	3979
		795956	pm:st	14	25	13	AAACCGTTCCTCGAAACGGTCCGGT
	3980
		55727	pm:st	14	25	13	AACCGTTCCTCGAAACGGTCCGGTT
2656981	main
	3981
		772127	pm:st	16	25	13	TGTGGACCGTCAGCGGGATGCACCA
	3982
		438001	pm:st	16	25	13	GACCGTCAGCGGGATGCACCAGTAG
	3983
		112717	pm:st	16	25	13	CCGTCAGCGGGATGCACCAGTAGGA
	3984
		404025	pm:st	15	25	13	CAGCGGGATGCACCAGTAGGAGAAG
3199515	main
	3985
		148542	pm:st	13	25	13	TAGCCACCACTTGGACAACGGAAGT
3544445	main
	3986
		993662	pm:st	12	25	13	CACCCGCAATACGAGGGTGTATTAT
	3987
		496018	pm:st	14	25	13	ATTATGTTGCCTTCGAGGTCCCGGG
	3988
		208494	pm:st	14	25	13	CCACTGAGAAGGGTCGTCAGGAACT
2674838	main
	3989
		295718	pm:st	11	25	13	CCTCTTACAGAACCTACGTCTTAAG
	3990
		1101410	pm:st	12	25	13	AGAAGAAACTAGAACGGGTCCTCCT
2691031	main
	3991
		36708	pm:st	13	25	13	GAGCCTAAGTTCGTCGACGAAGTTG
	3992
		768960	pm:st	12	25	13	TAGGAATAAGGAGGAGTACGAGCCT
2565112	main
	3993
		735390	pm:st	17	25	13	TAGGATCCTCGCGGGGACCGGAGGT
	3994
		1041550	pm:st	17	25	13	CACTAGGATCCTCGCGGGGACCGGA
	3995
		746512	pm:st	17	25	13	CACACTAGGATCCTCGCGGGGACCG
3231193	main
	3996
		977501	pm:st	15	25	13	GACGTCTGGTTCATCGGAAGGGACC
	3997
		834318	pm:st	12	25	13	GGAAAAGACGTCTGGTTCATCGGAA
	3998
		164822	pm:st	12	25	13	TTCCGGAAAAGACGTCTGGTTCATC
	3999
		183387	pm:st	11	25	13	CATACGTGTTCAGTTCCGGAAAAGA
3833526	main
	4000
		326329	pm:st	15	25	13	GGCGCAAGACCTGCACTTGGTGTGT
3455710	main
	4001
		1075864	pm:st	11	25	13	CCTGTTACGGATGTACTATTTCCAC
	4002
		986931	pm:st	11	25	13	CTGCACCTGTTACGGATGTACTATT
3228400	main
	4003
		935862	pm:st	12	25	13	GGACCTCTGAAAACTTCTTCACCAG
3621390	main
	4004
		156722	pm:st	14	25	13	CGCATGGACGTATACGGGGGTCTTT
3849732	main
	4005
		542687	pm:st	8	25	13	ATAACGTGTAAACTTTTGTGTGATC
	4006
		981897	pm:st	8	25	13	CATAACGTGTAAACTTTTGTGTGAT
3830882	main
	4007
		727988	pm:st	14	25	13	AGAACCGCTCGTGGAGTCGTTGAGT
3723743	main
	4008
		676223	pm:st	12	25	13	GTTCACACCGAGTAATCCGTTGTAG
2948632	main
	4009
		429829	pm:st	13	25	13	TCTGAAGCCGCCTGGTAATCCTTAC
	4010
		33008	pm:st	13	25	13	GAGTTGAGGCAGACAGATGACACAC
	4011
		752795	pm:st	14	25	13	AGTCTTGTGATGTCGCCTCTGCGGT
	4012
		244641	pm:st	14	25	13	GACCCTGAAGGCTCCGTTGAACTTG
2738758	main
	4013
		161782	pm:st	14	25	13	GTGGGAACCACGGAACCTCGTTTGT
	4014
		374126	pm:st	14	25	13	ACGCTCACGTGGTACGAGTGACAAC
2622225	main
	4015
		339944	pm:st	16	25	13	GGTTCACGGGTACCACCAGTACGGG
3812219	main
	4016
		841943	pm:st	12	25	13	CGTTCTCTAATGTCTCTGGAGAAGG
	4017
		74691	pm:st	11	25	13	CAACGTTCTCTAATGTCTCTGGAGA
4023470	main
	4018
		994116	pm:st	12	25	13	CTCGGAACAACTATGACAAATGCGG
3868801	main
	4019
		688114	pm:st	14	25	13	TTGTAGACGGCGATGGACCTGACCT
	4020
		508344	pm:st	13	25	13	TGGACCGCAGATATGGTTGTAGACG
	4021
		389970	pm:st	15	25	13	CCTCCAGGCTGTTTGGACCGCAGAT
3697023	main
	4022
		967376	pm:st	16	25	13	TCTACCTCTCGCCGCGGAGTCGGTT
	4023
		124548	pm:st	16	25	13	TAGGACCTCTACCTCTCGCCGCGGA
3564338	main
	4024
		379191	pm:st	15	25	13	TCGACCCTCGGTTTGCGTTTGCGAC
2778956	main
	4025
		229917	pm:st	17	25	13	GCCCGACGAGGCTCGTTGCCACGAA
	4026
		1022361	pm:st	15	25	13	GAGCGAAACACAAGCCCCGATCGCA
2331308	main
	4027
		504237	pm:st	12	25	13	GTGATCGATTCTTATGTGACGTCCG
3729173	main
	4028
		1004375	pm:st	14	25	13	CTCGAGAAAGCAGACGGACGGTCAA
3398129	main
	4029
		128438	pm:st	13	25	13	GTCATAAAGGTAGCCGACGACTTCG
2594816	main
	4030
		943160	pm:st	10	25	13	GAAAAAGGTTTCACGCGATACGTAT
3020367	main
	4031
		61232	pm:st	14	25	13	ACCGACCACGGTGCTGTTTACACAC
2320500	main
	4032
		1062225	pm:st	12	25	13	GAGACCTGTCGATACCTAAACCCAA
3962829	main
	4033
		717085	pm:st	19	25	13	CTCGCGGCCGGACGCCTCGCATCGT
	4034
		995999	pm:st	20	25	13	GGCTCGCGGCCGGACGCCTCGCATC
3963703	main
	4035
		368592	pm:st	14	25	13	ACTGGCGTAGCAGAAGACCTGAACC
	4036
		676651	pm:st	13	25	13	CTACTGGCGTAGCAGAAGACCTGAA
2687334	main
	4037
		761749	pm:st	13	25	13	TGGCACCTCTTCTGAACCTTCGAGT
3666382	main
	4038
		988525	pm:st	13	25	13	GACTCCCACAGAAGCGACATCTCTT
	4039
		780944	pm:st	11	25	13	CTCTGTCCGACCAACAACAACTTAT
2519092	main
	4040
		99926	pm:st	10	25	13	AGATCCCTGATGTTGTCTATGAAAC
	4041
		596294	pm:st	13	25	13	GTTTGCACATCCCTACTCCTTGTGG
3384300	main
	4042
		401089	pm:st	11	25	13	CGCCATGGATCATCGACTATTTATG
	4043
		513610	pm:st	10	25	13	AAAATTAGTCGCCATGGATCATCGA
2770473	main
	4044
		787689	pm:st	9	25	13	GGACAAGAACGGATTATTCAAAGAA
	4045
		192752	pm:st	9	25	13	CAGTACCTATTGATGTAATGGACAA
	4046
		167271	pm:st	9	25	13	CGTACCAATTTTCATCAGTACCTAT
2908439	main
	4047
		634468	pm:st	12	25	13	CGACGAGGGCACCTTAAAAAAGTAC
	4048
		505654	pm:st	11	25	13	CCTTAAAAAAGTACTGCCGGTGAGT
2469630	main
	4049
		507661	pm:st	21	25	13	GGCGGCCCACGTACGGAGGGGGCGC
	4050
		868753	pm:st	19	25	13	ACGGGCGACACTGGCGGGAAGGGGC
	4051
		911022	pm:st	18	25	13	GGCTCTAGTCGCGTGCCCACCGTGG
	4052
		886038	pm:st	19	25	13	TAGTCGCGTGCCCACCGTGGGCGGC
3472210	main
	4053
		798220	pm:st	14	25	13	GTAGTAGCCGTTCTAGAGCGACTCG
3388845	main
	4054
		485807	pm:st	11	25	13	ACTTCAATGATCGTTCCTGGAGCAA
	4055
		149350	pm:st	13	25	13	CGCACCTACGGCGTATACTTCAATG
2724298	main
	4056
		166568	pm:st	13	25	13	AGACTCTATCTTCTCCGGTGCTGAG
2681129	main
	4057
		935917	pm:st	13	25	13	CCACTGGATAAGAGGCTGTGTACCT
3836288	main
	4058
		380804	pm:st	12	25	13	TCTTCCTTGCAGACCTCAAACACGA
	4059
		518873	pm:st	17	25	13	GACCACCGGGTGTTTGGCCCGACGT
2807242	main
	4060
		995790	pm:st	14	25	13	CCGGCGATACCTGGGGCAATATAGT
3850041	main
	4061
		979881	pm:st	16	25	13	CGCGCCCGAGGTTCCCGTTATTTCG
	4062
		981549	pm:st	16	25	13	GGAACCGCTGTCTTCTGTCGGAGGC
	4063
		764382	pm:st	16	25	13	AGGCCCTGGGAACCGCTGTCTTCTG
3846880	main
	4064
		632720	pm:st	14	25	13	ACCGGCAAAAAAGGTGCGGGTCGTT
2510533	main
	4065
		795111	pm:st	9	25	13	TGTTGATTTACACTTCTATTCACCG
3145065	main
	4066
		353111	pm:st	8	25	13	TCAAACTTTTCCTTAGGTTTTGTAC
2338647	main
	4067
		19900	pm:st	10	25	13	TCTGATTAACTCGTCGCACTATGAA
	4068
		44885	pm:st	10	25	13	CGTCGCACTATGAAACTTTCTTTGT
2874403	main
	4069
		518251	pm:st	13	25	13	TGACAGACACGATGGGTCCCAAACT
3697041	main
	4070
		1052213	pm:st	14	25	13	TCACCTACAACAGCAGGTCAGGGAC
	4071
		947442	pm:st	15	25	13	ACTCTGCCTAAGAGGCGGCTCGACA
3750423	main
	4072
		286074	pm:st	15	25	13	CCGGCGTCTCTTGAGTCGGAGTAAG
3081718	main
	4073
		388139	pm:st	16	25	13	CGCCGCGTCCTTCGCCTCTTTGTCT
	4074
		322217	pm:st	15	25	13	TTTTTCCGGTTTCTCGTCCGCCGCG
	4075
		110978	pm:st	12	25	13	TTTGCGTCGTTTTTCCGGTTTCTCG
3304092	main
	4076
		479350	pm:st	15	25	13	AGGGAGGGTAGTGTACTCGGTGCAC
2354095	main
	4077
		304638	pm:st	13	25	13	CCCTGGAACTATGAGTCGTGACGAA
3303003	main
	4078
		1060542	pm:st	12	25	13	CCCGGTAAGCGATAAAACACAGACT
	4079
		519778	pm:st	14	25	13	CGGATAGTCCCGAAGCGTAGACCTT
2596417	main
	4080
		372015	pm:st	11	25	13	TGGACCCCTCTAACATAGAAATCCT
	4081
		747821	pm:st	12	25	13	ACGTGTGTCATATCGGTGATGTGAC
2527571	main
	4082
		481963	pm:st	16	25	13	TCGACGTCCGTGAAGCCCTCGTCGA
	4083
		311128	pm:st	17	25	13	CGACGTCCGTGAAGCCCTCGTCGAG
3214751	main
	4084
		519345	pm:st	11	25	13	TAGACCGACTGCCTTATAGTAAGAC
3921972	main
	4085
		480530	pm:st	16	25	13	GGGTCGACCGCACGACCTGCTTAAG
	4086
		378351	pm:st	13	25	13	CTCTGCTCTTGAGGTCGTCCAGTAA
2626272	main
	4087
		1066022	pm:st	13	25	13	ATGTCCTGTACATCTTCCGGGATCC
	4088
		54078	pm:st	11	25	13	GTCTAGAAACGGGACATCATCCAAA
	4089
		1000387	pm:st	13	25	13	GGGACATCATCCAAAGTCGACTCGT
	4090
		1073173	pm:st	11	25	13	GTTCCTGCTCATCAAAAAGACCACA
2776058	main
	4091
		851610	pm:st	8	25	13	TTTTACACTCCACTAATTCTTGAAC
2960179	main
	4092
		747971	pm:st	16	25	13	CGGCACTACCCTAGGGACCTTACGG
2746744	main
	4093
		493962	pm:st	10	25	13	ACCCAGTTTGTGATAACGTACATAG
3014880	main
	4094
		268005	pm:st	14	25	13	CCTTCTCGATGTTAGTCGCCCACGT
2924194	main
	4095
		822597	pm:st	11	25	13	CACCGAAACTGAGAATACCGATAGT
	4096
		523905	pm:st	11	25	13	AAACTGAGAATACCGATAGTTCCCG
3792302	main
	4097
		872558	pm:st	10	25	13	TTATATTGCAGGGTCTCAGTAATGG
	4098
		484368	pm:st	13	25	13	TAATGGACATCGGAGTCAACACCGG
2704207	main
	4099
		164212	pm:st	7	25	13	TCACTATGAGACTTTTGCATAAAAT
	4100
		436350	pm:st	9	25	13	AGGTTTTCAAAGTCACTATGAGACT
3028022	main
	4101
		215280	pm:st	9	25	13	GAAGACGAACACAACAAATAGTAGT
3116662	main
	4102
		476432	pm:st	13	25	13	CACTCCTCGGTACCAGTTCTAAGAG
3707866	main
	4103
		213224	pm:st	13	25	13	TCACCGGCCTGAAACAGTTGTCGAT
	4104
		360310	pm:st	14	25	13	CACCGGAAGGAGTTGCACAGACACT
3129338	main
	4105
		510388	pm:st	14	25	13	TCCGGCCGCGACGAAAAGAATCTTG
	4106
		791743	pm:st	13	25	13	GAGTCGCGGAAGTGAAACCTTGACT
3577165	main
	4107
		925759	pm:st	17	25	13	ACCGGTGACACCTGGCCCTGGGAAC
	4108
		60490	pm:st	15	25	13	CACACGCATACCGACGGTACGGTCA
2877034	main
	4109
		478763	pm:st	10	25	13	TGGTTTTGGACGATAGAGAAGTAGT
2805794	main
	4110
		77275	pm:st	13	25	13	AAAGCCCAAGAGAGTAGCGAAGCAG
	4111
		454736	pm:st	14	25	13	CCCAAGAGAGTAGCGAAGCAGCAAG
3950561	main
	4112
		273393	pm:st	13	25	13	ACGGAACGGCCTGTCAGCCTAAAAT
3193627	main
	4113
		903817	pm:st	14	25	13	CGGGCTGGGTAGGACAAGCACTTAT
3261945	main
	4114
		651358	pm:st	10	25	13	AAAAGACTAGTCTGGTTAACCTCTC
	4115
		112445	pm:st	12	25	13	CCTCCGACAAGACGAAACCTCAATT
3957437	main
	4116
		785738	pm:st	15	25	13	GACGACCACATGAGGATACGGCACG
	4117
		473585	pm:st	12	25	13	AGAAGTGATCAAAGGACGACGACCA
	4118
		528634	pm:st	14	25	13	ACCCGCGCGAGAAGTGATCAAAGGA
3830986	main
	4119
		576363	pm:st	15	25	13	GGTACGACGAGGACGCGTCCTTCTT
	4120
		359516	pm:st	15	25	13	GTCCTTCTTCGGGATGCCCCGATAG
2673147	main
	4121
		1030202	pm:st	17	25	13	CTTCTCGGGGTCAACGCGACACCGG
	4122
		718850	pm:st	14	25	13	TCACTTGTCGCGACCATACTCCTCC
	4123
		246227	pm:st	13	25	13	GAAGTCACTTGTCGCGACCATACTC
	4124
		105124	pm:st	13	25	13	CTGAAGTCACTTGTCGCGACCATAC
3724843	main
	4125
		234806	pm:st	18	25	13	GTCGCTCGAGATGCCGGGACCGTCC
	4126
		635165	pm:st	16	25	13	GTAGGCCGACGCGAAGCTCTTCGTC
3564647	main
	4127
		556683	pm:st	14	25	13	AGAGGACGGCAACAGTTGGGCCTAT
3938221	main
	4128
		123069	pm:st	16	25	13	ACCAGGGTCTTTACGCCGGTCGGAC
	4129
		673013	pm:st	17	25	13	CCAGGGTCTTTACGCCGGTCGGACG
2623579	main
	4130
		198060	pm:st	17	25	13	CTACTCCACTAGCCCGCCCTCGACC
	4131
		244519	pm:st	18	25	13	CACTAGCCCGCCCTCGACCTCCGGA
2971289	main
	4132
		221547	pm:st	12	25	13	TGCCCTCTTTTATCGTGGAGTGAAG
3531164	main
	4133
		396654	pm:st	19	25	13	CCCGCGTCGGCCCACCTAGAGCTCG
	4134
		9271	pm:st	18	25	13	CGCGTCGGCCCACCTAGAGCTCGTC
3017231	main
	4135
		464186	pm:st	14	25	13	CCCCGAGCTTACCAAGCACTTGAGA
	4136
		806482	pm:st	11	25	13	ACCAAGCACTTGAGAAACTTTACCG
3678017	main
	4137
		81016	pm:st	12	25	13	CACGGGAGAAACGTTGTAAAGTCCT
	4138
		277177	pm:st	13	25	13	CCACGGGAGAAACGTTGTAAAGTCC
2620367	main
	4139
		320995	pm:st	15	25	13	AGGGTCGTGCGTCACACTGTCCGAA
	4140
		781631	pm:st	13	25	13	ACTGTCCGAAGCTAAGTCGAGTGCT
3429239	main
	4141
		45066	pm:st	12	25	13	ACAAACGGTCGTATGTGACCTCTAC
3187739	main
	4142
		349923	pm:st	11	25	13	ACCAAGGTTGTCGTTAGCCATACTT
	4143
		999095	pm:st	17	25	13	CGTGACTCGGGCTCCGCTACGAGGT
3106622	main
	4144
		604532	pm:st	12	25	13	AACGACTCGTAACACCAGGAACAAG
2606748	main
	4145
		511742	pm:st	13	25	13	TGACCTCGTTCAAAGGTCCTCCTCT
3591293	main
	4146
		812210	pm:st	10	25	13	CGTAAGTTATAAGGTTCAGACCTGT
	4147
		933698	pm:st	10	25	13	AAGTTATAAGGTTCAGACCTGTCGT
3830423	main
	4148
		738834	pm:st	13	25	13	AGAGGCCGTTAGTGACCAAGCAGAA
	4149
		831711	pm:st	12	25	13	GTCGCACCAGATGCAGTATCTTAAG
	4150
		266459	pm:st	16	25	13	CCCGGGATGTTGCACAGGGTACAGC
	4151
		1094687	pm:st	13	25	13	CAGCACCCGATATAGACGCCACTTT
3322758	main
	4152
		792448	pm:st	10	25	13	CGACTACGATAACATGAACGTGTAA
	4153
		1036906	pm:st	12	25	13	TCTGACAAATGACGTCAACGAGTCC
2951199	main
	4154
		1074616	pm:st	15	25	13	TCACGAGTTCCTGTAGCTCTGCCGG
	4155
		139175	pm:st	15	25	13	CGTCACGGGCCAGTAACTGTCGGTT
	4156
		798037	pm:st	11	25	13	TGGAGAGGATGAAACTGTACGACAT
2443431	main
	4157
		434146	pm:st	13	25	13	TAGTTCACGGGTCTTGAGAAACGGG
	4158
		1075044	pm:st	13	25	13	GGTAGTTCACGGGTCTTGAGAAACG
3652058	main
	4159
		682842	pm:st	16	25	13	GGACTCGCGTAGCAGGACACAACGG
2843827	main
	4160
		1024747	pm:st	11	25	13	TCTCCTGAGGAATTTTCGGCTAAAC
	4161
		702755	pm:st	11	25	13	CCTGAGGAATTTTCGGCTAAACGTA
2421864	main
	4162
		592541	pm:st	13	25	13	GTGTGGAATCAGGACGAACTGTGAC
	4163
		601415	pm:st	12	25	13	TCTTGTGTGGAATCAGGACGAACTG
3983346	main
	4164
		837980	pm:st	9	25	13	CAACCACAACAACGTAATTTGTTGT
	4165
		918020	pm:st	8	25	13	AACCACAACAACGTAATTTGTTGTT
3227493	main
	4166
		68762	pm:st	13	25	13	TGCTACCGCAGATGAGACAGAAAGG
	4167
		629767	pm:st	14	25	13	GCTCTGACAGACCTGCAGGAGGATT
3097183	main
	4168
		279836	pm:st	13	25	13	TAGTAGACAGTCGAGTTACGCGCGT
3048638	main
	4169
		420788	pm:st	15	25	13	TCGGTGCGACAGACCACCCACTAAG
	4170
		1065479	pm:st	15	25	13	AACGAGGGCAACTCGGTGCGACAGA
3334531	main
	4171
		340771	pm:st	16	25	13	ACGACGATCTGAGGGTCCGGCTCCA
3510398	main
	4172
		826785	pm:st	9	25	13	ATACACGTACCTATGAAAAGATCAC
3042830	main
	4173
		500700	pm:st	16	25	13	GAGGGAAGCTCCTCATGCGCGTCGT
	4174
		1017480	pm:st	9	25	13	TACTGGTACTCGAGCAAAAACTATT
3301863	main
	4175
		322405	pm:st	12	25	13	GACGACAGTAGAATCAACCTGGTTG
	4176
		588938	pm:st	10	25	13	CAGCTGGATAACACCCTGTAAAAAT
2354567	main
	4177
		142461	pm:st	14	25	13	CTTAGACTTTTTGCCGCCGTGGGAC
	4178
		771744	pm:st	13	25	13	TTAGACTTTTTGCCGCCGTGGGACA
	4179
		459169	pm:st	13	25	13	TAGACTTTTTGCCGCCGTGGGACAT
2448075	main
	4180
		125572	pm:st	8	25	13	GACGACTAAATTTGTGTAATTTCCA
	4181
		456226	pm:st	9	25	13	CGACGACTAAATTTGTGTAATTTCC
3089825	main
	4182
		215616	pm:st	12	25	13	CAGTCATTAACATGCAGGACCCTAC
	4183
		423545	pm:st	15	25	13	TGTTACTAGTGGTCGGGCCCCTGAG
3818848	main
	4184
		175270	pm:st	17	25	13	CTTCGACGCCCGTGTAGGTGCGGAC
	4185
		101368	pm:st	16	25	13	TTCGACGCCCGTGTAGGTGCGGACT
	4186
		485441	pm:st	16	25	13	TCGACGCCCGTGTAGGTGCGGACTT
2500570	main
	4187
		481806	pm:st	13	25	13	CCAGAAGTCAACACTCCGGGTGTTA
3535945	main
	4188
		234076	pm:st	13	25	13	AAACCTTGGTACGTTCACCGCTGAC
	4189
		431258	pm:st	14	25	13	CTTGGTACGTTCACCGCTGACGTGT
3417718	main
	4190
		316174	pm:st	13	25	13	CACGTAGGCGCTTGAGCTATAAGTC
	4191
		680570	pm:st	11	25	13	TCGACCGACCCTACGATTTAAAAAG
	4192
		188879	pm:st	10	25	13	ATGTAAAACTGATCTAGAACCGGGT
3956248	main
	4193
		262895	pm:st	14	25	13	AGAAACTGTTCATGAGCCGCCGAGG
	4194
		201405	pm:st	15	25	13	ACGGTCTTGTACTAGCGGTCGGAGC
3715374	main
	4195
		49025	pm:st	15	25	13	TATAAAGGGTAGTGGCCGTGGCCCC
3835790	main
	4196
		696818	pm:st	18	25	13	GTACTGGTCGGCGTGCCAGGCCCTC
	4197
		975808	pm:st	16	25	13	GAGGCGTTCCTACTGGCTCTGCGGT
3848530	main
	4198
		636960	pm:st	17	25	13	GGTCGCGCGTGGACCACTAGCAACC
	4199
		65951	pm:st	17	25	13	GCCGCGTCCTAGTGACGCGTCTACG
	4200
		634581	pm:st	14	25	13	CAGGAAGCTCCCGAGGACGATGAAA
2420479	main
	4201
		864479	pm:st	12	25	13	CGTCGGTTACGAGGGATATTAGTCT
	4202
		316812	pm:st	12	25	13	TTAGCGTCTACGAACACTGAAGGAG
2595011	main
	4203
		157861	pm:st	16	25	13	GACCACCAGAGTCGGCATGGTCGGA
2999781	main
	4204
		187248	pm:st	12	25	13	ACTACATGTGGTTGCCGATACTCCT
3404546	main
	4205
		227420	pm:st	12	25	13	TTAAAACAGGGTGTCGCAACGATCC
	4206
		666206	pm:st	13	25	13	CCCAGGTAGGATATGAAGGTACCCT
	4207
		1067058	pm:st	13	25	13	GAGGGATACCGACTTCCGGAATACT
3435365	main
	4208
		698639	pm:st	12	25	13	TTTCTGTCACCAAGGACTGAGTCCT
2497271	main
	4209
		419452	pm:st	12	25	13	TCGCCGTAAATGATGAGCTAAGTGG
	4210
		366265	pm:st	13	25	13	TAGGCTCACTAGCTCGGTGACAAAC
3623164	main
	4211
		145786	pm:st	14	25	13	CGGGTAGACCAGTCTATCGAGGAAG
3735395	main
	4212
		23331	pm:st	12	25	13	CTTTCGTAGGTCTAGGGCTTGTTAC
	4213
		243557	pm:st	10	25	13	CACAAACAGAGGTTGCACAAATTAC
3340591	main
	4214
		73064	pm:st	13	25	13	CCACCCCTGACGGTATATATCTAGG
3960694	main
	4215
		151561	pm:st	11	25	13	CGTCATGACCTGTTGCATGAAATAC
	4216
		197228	pm:st	10	25	13	ATCCCTGTAACGACTAGCGAAATTA
3347875	main
	4217
		798262	pm:st	11	25	13	TCTCTTCGGTTGTTCTCTGTTCGTT
2572910	main
	4218
		693932	pm:st	11	25	13	AAGCAAAAGGCCTCTGAACAACTCT
	4219
		497489	pm:st	14	25	13	CACAAAGGAAAGCACAGACGGGTGG
	4220
		542252	pm:st	12	25	13	GCACATCGCTAGAGATAAACGACCT
2609837	main
	4221
		96116	pm:st	13	25	13	TCACACCCTGGTATAACGACTGACG
	4222
		484276	pm:st	13	25	13	CACCCTGGTATAACGACTGACGTCT
3590140	main
	4223
		177517	pm:st	14	25	13	TGCCGACATTCTTAACACCGTCCCG
	4224
		354665	pm:st	15	25	13	GCCGACATTCTTAACACCGTCCCGG
2783737	main
	4225
		1032499	pm:st	11	25	13	TAGGTCCTACTTTAGGCAAGTCACT
	4226
		339419	pm:st	11	25	13	GATAGGTCCTACTTTAGGCAAGTCA
	4227
		763637	pm:st	10	25	13	TTTTCAGAGTCTTTCGATAGGTCCT
	4228
		67971	pm:st	10	25	13	TCTTTTCAGAGTCTTTCGATAGGTC
2680149	main
	4229
		678053	pm:st	11	25	13	GATAGGTGCCAAACATCTTCAGAAC
3217174	main
	4230
		752905	pm:st	15	25	13	TAGGACCACAGGGAATCCGGACCGA
	4231
		823591	pm:st	15	25	13	GGTTAGGACCACAGGGAATCCGGAC
3198451	main
	4232
		97231	pm:st	13	25	13	CTAGTTTAAGGGTCCCCGAAGGGAT
3238509	main
	4233
		1054667	pm:st	12	25	13	TTTCTATGAATGCTACGGGTCGTCG
	4234
		894863	pm:st	9	25	13	CTGACACTACGTGAATTCTTTCAAA
3847562	main
	4235
		318959	pm:st	15	25	13	ACGAAGCGGGCCGTCACAATGTTCG
2728481	main
	4236
		353135	pm:st	11	25	13	CCACTACGGTGAGGTAAATTACTAC
2956555	main
	4237
		1073257	pm:st	10	25	13	AAAGTAGGACGAGTCTTTTGGTTGT
	4238
		434249	pm:st	10	25	13	CTATAAAGTAGGACGAGTCTTTTGG
	4239
		572597	pm:st	9	25	13	CATCTATAAAGTAGGACGAGTCTTT
2883611	main
	4240
		885972	pm:st	9	25	13	ATAATGGAGGGGTACAATACAACTT
	4241
		61430	pm:st	9	25	13	AATAATGGAGGGGTACAATACAACT
3504808	main
	4242
		45978	pm:st	7	25	13	TATCACTTTCTTGGACTTTAATTGT
	4243
		524097	pm:st	8	25	13	TCGTTATCACTTTCTTGGACTTTAA
3705153	main
	4244
		1034434	pm:st	15	25	13	ACGGGTGCCGGGAATTTGAACGACC
	4245
		361231	pm:st	13	25	13	GACGATCCGGTGTAAGAGCAAAGAC
	4246
		444621	pm:st	13	25	13	TCTGAACTACTGTGGAGGGCCTTAC
	4247
		243176	pm:st	15	25	13	TCACCGGAATGCAGGTCGAGCAAGG
3336384	main
	4248
		118213	pm:st	13	25	13	TGGAAGCTGATGGTCGTCCGAAAAC
	4249
		822835	pm:st	14	25	13	AGACAGAGGGAACCCCGTGGTATGT
3762243	main
	4250
		370439	pm:st	16	25	13	CAGGGCGACCACTTGCACCAAGAGG
3445947	main
	4251
		255429	pm:st	9	25	13	CCAGTATAAAGATTAGTAGGGTCAT
3923703	main
	4252
		228241	pm:st	14	25	13	CAATGGTAATACTTGCCGGCGACCC
3834473	main
	4253
		107902	pm:st	12	25	13	GACATTTTCTGCACTTGGTCGTCCT
	4254
		386587	pm:st	12	25	13	CATTTTCTGCACTTGGTCGTCCTCA
	4255
		420683	pm:st	14	25	13	CTGCACTTGGTCGTCCTCAAGCAGT
4021675	main
	4256
		878437	pm:st	13	25	13	AGAACCTTACCGTGGCGACCCTTAA
	4257
		999087	pm:st	14	25	13	AGACTAGGTTGACGTACCCGGTGTC
3838190	main
	4258
		1038904	pm:st	13	25	13	ACGCGGCATGTAAGCTCTCAAACTC
3581483	main
	4259
		579507	pm:st	18	25	13	CGACGACGACCGCGAGACCCACGTC
3851607	main
	4260
		370367	pm:st	16	25	13	CGTTCTAGGCCCACCTACGTGTCGG
	4261
		1007434	pm:st	17	25	13	CACGGGCTGGTCTGCTCCGACAGAG
3389319	main
	4262
		633337	pm:st	10	25	13	GGACAACCTTACGTGATTACAAAAG
	4263
		171592	pm:st	11	25	13	AACACTAGAGTGGACAACCTTACGT
2330730	main
	4264
		907459	pm:st	12	25	13	GTCTGAGAAACGAGTTCATGCTGTG
	4265
		1008995	pm:st	17	25	13	GGGTCACGACCACTCGGCCTTGTGC
	4266
		467925	pm:st	16	25	13	GTCACGACCACTCGGCCTTGTGCCT
3312047	main
	4267
		849690	pm:st	14	25	13	GGTGGGTTACGATCTCCGACTGAAC
	4268
		826840	pm:st	11	25	13	GTAGGGACCCCTTAGAAAATGTAGT
3266441	main
	4269
		924501	pm:st	10	25	13	TTCTTCCGAGTCTAAGCGTTGTTTT
	4270
		433330	pm:st	13	25	13	GGTATAATTGGCCACCTCTTAGCGG
	4271
		850395	pm:st	14	25	13	CAGGCCTCCTTTATCTGCACTGGAG
3630752	main
	4272
		1062824	pm:st	14	25	13	GACCTAGTAACATCCGTCGTGGGAC
3814988	main
	4273
		104447	pm:st	15	25	13	CACACTAGAGGGAGGACTTGCTCGG
	4274
		1009556	pm:st	16	25	13	GGCGTTTGCACCTGCGGAGGCACTA
	4275
		721102	pm:st	14	25	13	CTGCGGAGGCACTACATGTCCTTCA
3072585	main
	4276
		471024	pm:st	11	25	13	ACTACTTTTCCTATGGTGTCTTGGG
3848912	main
	4277
		112651	pm:st	14	25	13	CACTGTTACCTCTCTTGGGGGTCCA
3439206	main
	4278
		1009040	pm:st	14	25	13	TAATGCTTCTGCCTCGGGCCTAGCT
	4279
		302797	pm:st	15	25	13	AGCTCCGGCGGAAGGCCTTGATGTA
	4280
		519457	pm:st	13	25	13	CTCTAGAAGTAGACAGTGCGGTTGC
2797014	main
	4281
		952891	pm:st	16	25	13	GTACGTGGACGCAGTTGCGCGGACT
2427016	main
	4282
		805589	pm:st	13	25	13	GTCCTCTCAGGTATCTAGTCGGCAT
3077200	main
	4283
		90242	pm:st	11	25	13	ATGTTGAGGACGTACCTATGTGAAC
3812075	main
	4284
		445547	pm:st	9	25	13	TGGTCAAAATAGTCTGGATACACAT
	4285
		984997	pm:st	10	25	13	ACAAGCAGCAGCAAAAAGGAAGTAT
	4286
		371181	pm:st	10	25	13	TTTGTGAACTCTACAAACTCGATGG
2892427	main
	4287
		1091886	pm:st	10	25	13	AAGTTGTTCAATCGTCTTCTGAAGG
	4288
		555504	pm:st	10	25	13	CAATCGTCTTCTGAAGGATGTTACT
3751287	main
	4289
		575770	pm:st	19	25	13	GCGGGCCATCGGGACGACGAGGACG
3450787	main
	4290
		521822	pm:st	11	25	13	ACCTTGAAGTCTCCGATCAGAAAGT
3982104	main
	4291
		252455	pm:st	13	25	13	CCTGTCGGTCCCAATCTACAAGACT
	4292
		257065	pm:st	15	25	13	CGTTGGCTCTCTCGTGCACTCGTAG
	4293
		564035	pm:st	13	25	13	CTCGTAGACAGGAAAGATGGGCAAG
3011839	main
	4294
		997730	pm:st	17	25	13	GACCTGCGCGTTGCCTGTTCCTCCG
	4295
		754749	pm:st	20	25	13	CCCGGGCGTGGAGACCCGTCGTCGC
	4296
		276490	pm:st	15	25	13	CGTCGGCTCTGAGTGCCAGTTCGAT
	4297
		451922	pm:st	14	25	13	GTGCCAGTTCGATTCCGCTTCTCAC
3371783	main
	4298
		401798	pm:st	11	25	13	ACACGGTTGGTAGAACCTCTTTAAG
3643160	main
	4299
		396595	pm:st	16	25	13	AGGACTCCGAGTTCCCGCAGTAGCC
2345823	main
	4300
		754299	pm:st	11	25	13	GGGATTCTTACTGAGGACCTAGAAA
	4301
		809581	pm:st	14	25	13	ACTGAGGACCTAGAAACGGGACCGA
3158067	main
	4302
		1063228	pm:st	17	25	13	CATGGGCCAGTAGGACGCGGCGAAG
3350781	main
	4303
		117965	pm:st	13	25	13	GCACACAGACACTTGCAGGACTTGT
3315636	main
	4304
		262174	pm:st	12	25	13	ATGGGAAACTGCACCTCGTCTTGAA
3545161	main
	4305
		173006	pm:st	14	25	13	AAGGACGAGACTTTCACTCCCACCC
2516867	main
	4306
		719324	pm:st	14	25	13	CGCGGTGATGCCCTAATTCGGACTT
	4307
		699163	pm:st	15	25	13	AGGAGGTTTGCCTGACTCACGAGGC
2597319	main
	4308
		68197	pm:st	11	25	13	ACAGACCGATTACCGTAAATGTCCT
	4309
		73511	pm:st	11	25	13	TCACGTGTCAACTGACTCTAGTAGT
3442138	main
	4310
		716897	pm:st	12	25	13	GGGTCCCGTAATACATGTCACGAAA
	4311
		451757	pm:st	12	25	13	ATCGGTACCCTCGTTATTACAGTGG
	4312
		801114	pm:st	15	25	13	AGACCTAGATTTGGCGGTGTCCCCG
	4313
		899259	pm:st	12	25	13	AGGTCGAATCGTTGCGTCTTCTCAT
3575266	main
	4314
		592547	pm:st	14	25	13	TTCCGCCTTAAGGACGCCCTAGTAC
	4315
		843128	pm:st	14	25	13	GATGGAACAGTGACCGCCAGAACAG
3855068	main
	4316
		945705	pm:st	20	25	13	ACCGCCGCGACCTCGGCCCTTCCCC
	4317
		393617	pm:st	20	25	13	CGCACCGCCGCGACCTCGGCCCTTC
2443251	main
	4318
		1069932	pm:st	15	25	13	ACGGGCCGTAAATGCGGGACCTTGA
	4319
		745587	pm:st	14	25	13	TTTAACGGGCCGTAAATGCGGGACC
3634463	main
	4320
		48378	pm:st	16	25	13	TCCTGAAGGACGCACTCGCCCTGTG
	4321
		461619	pm:st	16	25	13	TCCGGTAGGCACTCCTGAAGGACGC
3592202	main
	4322
		221765	pm:st	10	25	13	CACGCACCAGTGTTTTATAGTCTTT
	4323
		557388	pm:st	15	25	13	ACGGTCATCGGGTCTCCCTGAACGT
	4324
		698556	pm:st	13	25	13	CCTGAACGTCCTTTTCGCACGGATT
2375731	main
	4325
		433954	pm:st	12	25	13	CCTCAGGGACTTTTAGCGTTGTTTC
2358808	main
	4326
		873212	pm:st	12	25	13	AGAAGGAGTACTTACCCGGAATCAC
3441661	main
	4327
		644017	pm:st	15	25	13	GCGACCGATAGCAGAGGTTACCCCT
3734668	main
	4328
		264918	pm:st	15	25	13	GAACCTTCGGTTTCTGCCAGGACCC
	4329
		465874	pm:st	15	25	13	GTTTCTGCCAGGACCCTTCGTTGCC
3082190	main
	4330
		956357	pm:st	7	25	13	TAAAGAGATACTTAGTAGTAGTTCT
2783614	main
	4331
		1088699	pm:st	10	25	13	CACCGGAGAGGTAACTTCTTATATT
3545168	main
	4332
		163081	pm:st	15	25	13	GGTCGGACGGGCAGTCGTACTCTAT
	4333
		752519	pm:st	13	25	13	ACGGTCCGACTTTGATCCAGGAAAG
3794477	main
	4334
		737341	pm:st	15	25	13	CCCTTAGAAGTCAGCGTGCACGTCG
2794912	main
	4335
		29521	pm:st	12	25	13	CTTTTCCGACGAGTGAGAGTAGTAG
	4336
		497436	pm:st	9	25	13	AGGTAGAAATGACAGTTGTAGACAT
3824966	main
	4337
		431743	pm:st	15	25	13	CCTTGTGTGGCACTTGCGGTCAACC
	4338
		823179	pm:st	13	25	13	TGTGTGGCACTTGCGGTCAACCTAA
3359573	main
	4339
		34561	pm:st	15	25	13	TCGTGCGTCACGTCGAACGGTGTCT
3294363	main
	4340
		573755	pm:st	12	25	13	CGTCTCTAGGTGTGTGATGTCCTTT
3142371	main
	4341
		392956	pm:st	11	25	13	AGACTCAGAAGACTTAGGGTGAATC
	4342
		897781	pm:st	12	25	13	CTCCGGAGTCGTAAAATAGACTCAG
	4343
		167510	pm:st	11	25	13	AAGACTCCGGAGTCGTAAAATAGAC
	4344
		31263	pm:st	11	25	13	CGAAACCCGTAGGAACTTTTCTTAG
3643254	main
	4345
		726940	pm:st	16	25	13	GGACGTGCCTATGGAGACGGTCACC
2655462	main
	4346
		349322	pm:st	15	25	13	GGGACTTAGTCCCAACCTCCAGGCA
3127221	main
	4347
		654113	pm:st	11	25	13	CGTCACTTTGTTCCGAAGAACATAG
	4348
		810165	pm:st	14	25	13	GCCCCGTCACTTTGTTCCGAAGAAC
	4349
		159805	pm:st	14	25	13	TCTGCCCCGTCACTTTGTTCCGAAG
4026958	main
	4350
		572724	pm:st	12	25	13	CGAGGTTTCTTTAGATTCCGGCTAC
3924397	main
	4351
		858575	pm:st	16	25	13	GACCTTTACCGTGGCTCCCGAAGGG
3765309	main
	4352
		518858	pm:st	11	25	13	TAATGGGTGTAGGATGGACTTCTAG
	4353
		35255	pm:st	11	25	13	CATAGTAATGGGTGTAGGATGGACT
2750542	main
	4354
		968570	pm:st	19	25	13	TACCTCTGCGGCGGCGACGGAGGGC
	4355
		365387	pm:st	20	25	13	ACCTCTGCGGCGGCGACGGAGGGCG
3524581	main
	4356
		1059713	pm:st	10	25	13	CTTCTAGGAGTACTTTCAACCTGTT
	4357
		697336	pm:st	10	25	13	ACTTCTAGGAGTACTTTCAACCTGT
3111092	main
	4358
		10617	pm:st	9	25	13	CGTATTTTAATGTAGACGACTACCT
3230599	main
	4359
		551831	pm:st	18	25	13	TGCCGCTGTCCGAGTGCGACCGGCT
	4360
		507275	pm:st	18	25	13	TCCGACCTGTCGATGGACGCGCGCG
	4361
		628762	pm:st	17	25	13	AGCGGTCCGACCTGTCGATGGACGC
2758687	main
	4362
		206000	pm:st	7	25	13	CACATTACTTAAGATTGTTGAGTTT
	4363
		555948	pm:st	7	25	13	TTACACATTACTTAAGATTGTTGAG
3918824	main
	4364
		1022089	pm:st	15	25	13	AGCCGTCGTGGATGCTCTGGTTGAC
3623829	main
	4365
		866312	pm:st	10	25	13	TCTGAATCTGGAAAACATCGAGTGT
3015854	main
	4366
		467114	pm:st	14	25	13	CCGGCACTGGTCTCTCACGTAAATG
3288724	main
	4367
		487363	pm:st	15	25	13	ACTGGGTCTGACCTTGGGTTCGTGC
3402768	main
	4368
		145068	pm:st	12	25	13	GACCCAGTAAAACTTGACGAGGAAG
	4369
		651438	pm:st	14	25	13	GACGTAGGAGTGGATGTCTCTACCG
3824155	main
	4370
		999605	pm:st	13	25	13	ACTCAGCCGCCGACTAAATCTTCCT
	4371
		493292	pm:st	14	25	13	CTCAGCCGCCGACTAAATCTTCCTC
2518296	main
	4372
		1060654	pm:st	15	25	13	GGGTGACCACCAACGATACCTCACG
3250070	main
	4373
		595516	pm:st	13	25	13	GCCCTTCCTGAATTAACGTGTCCGT
3262224	main
	4374
		11836	pm:st	14	25	13	CCTTCACGTGCAAAGGGAAGTGGTC
3690419	main
	4375
		137504	pm:st	13	25	13	CACAAGGACTTACGTGAGTAGGGGA
2382530	main
	4376
		490384	pm:st	14	25	13	ACCGGAAGTGAAAGCGACGCAAGAC
	4377
		893248	pm:st	13	25	13	AAAGCGACGCAAGACGATGTACGAC
	4378
		121497	pm:st	17	25	13	GACAGAGACCACGACACGCGACGCG
	4379
		25744	pm:st	15	25	13	ACACGCGACGCGAGTAGAAGAAGCG
3725040	main
	4380
		884178	pm:st	11	25	13	CCTTGTCAACATGAAAGTCTCCACT
	4381
		860319	pm:st	14	25	13	CAGTCCCTCGAGTAGGGAACACAAG
2666813	main
	4382
		444821	pm:st	10	25	13	GTCGTAACTTAACCTCCTTCCTTAT
3829411	main
	4383
		163203	pm:st	15	25	13	ACTGGGACGCTGGACCTTGTTACGC
	4384
		886968	pm:st	16	25	13	CGCCGACCGGACGTACAAGAGAAGG
	4385
		449642	pm:st	15	25	13	GAAGGTAGGACGACAAGCCTCGACG
2550587	main
	4386
		272583	pm:st	13	25	13	GTCTCGACTATTGCCCTAAGGGAAC
3977353	main
	4387
		404504	pm:st	13	25	13	ATGACGGACCGGATAGCGCTTATGT
	4388
		560404	pm:st	13	25	13	TGACGGACCGGATAGCGCTTATGTA
2666925	main
	4389
		555861	pm:st	12	25	13	CACATACATGACTTGGAGGTTTGGG
3269986	main
	4390
		554287	pm:st	14	25	13	CACCGGTAAGGGTAGCTCCTGCAAT
3923766	main
	4391
		681259	pm:st	15	25	13	GACGGTCTCACCTGACGTGACGAAG
	4392
		1085287	pm:st	13	25	13	GTCCTACCGCCAAAGTACAGACCAA
	4393
		148746	pm:st	14	25	13	AGACCAACCTATTCCGGAACGGACG
	4394
		382345	pm:st	15	25	13	GAACGGACGCCTTTGGTCGAGGTAG
3476532	main
	4395
		473162	pm:st	13	25	13	AATGTACGGAGACCCTTACTCCACG
3731998	main
	4396
		684115	pm:st	13	25	13	CAGAATTGTGGTGGACTAGTCGACC
2793102	main
	4397
		846278	pm:st	16	25	13	TCCGATGGCTGACCGCCAGTAACGG
	4398
		1083584	pm:st	14	25	13	ACACCGGGTCAATTACCGGGCCTTT
	4399
		1039211	pm:st	16	25	13	TCCGAGGGCTCCGTAACCGTCTCGA
2901520	main
	4400
		506859	pm:st	13	25	13	CGTTCACGAATGTCAGTCCGAAGCT
	4401
		363849	pm:st	13	25	13	CACGAATGTCAGTCCGAAGCTCTAC
3456961	main
	4402
		440971	pm:st	12	25	13	GTGGTCTGAAAACGACCGTTTCTGA
	4403
		1014349	pm:st	13	25	13	TGGTGGTGGTCTGAAAACGACCGTT
2970059	main
	4404
		45204	pm:st	9	25	13	TTCTTCGGGAAACTACGTTACTTAT
	4405
		695595	pm:st	10	25	13	TTCTCAGACCAATGAAGTTCAAGAC
3535591	main
	4406
		1045230	pm:st	14	25	13	CCAGAAGGTGGAGCTCGAGAAGTCT
	4407
		462068	pm:st	12	25	13	TGTCAACAATTCGAAGCACCGGTCT
3400124	main
	4408
		834072	pm:st	14	25	13	GTCAACGCTGTGTTGGGAGCCAACA
3583657	main
	4409
		730644	pm:st	12	25	13	TGTCCTACATAAACTGCGGGTCACT
3060216	main
	4410
		835441	pm:st	12	25	13	TCGATAAGCTTCTCACCCGTGTTTG
3517619	main
	4411
		1076397	pm:st	11	25	13	TACCAAGGTCTCAACGAATCGAGAT
3685615	main
	4412
		28711	pm:st	11	25	13	CTATGGTACAGAGGAGCACAAAAAC
3741722	main
	4413
		161688	pm:st	18	25	13	CCGGTGGGCCGTCGTGTGAGTAGGG
3860132	main
	4414
		1044612	pm:st	12	25	13	TTGCGTTTGGCACTTCTTCGAAGAC
	4415
		502075	pm:st	14	25	13	GTGACGGGTTGCGTTTGGCACTTCT
3385774	main
	4416
		192225	pm:st	13	25	13	TCGGGAGTCCTCCAACACAGAACAT
	4417
		865213	pm:st	11	25	13	TCGACGATGAGTAAACGAAGATACC
3812449	main
	4418
		934644	pm:st	11	25	13	CTTTACAGAACTTTTGGAGCACGTC
3225961	main
	4419
		530908	pm:st	14	25	13	CGTTGCTCCGGACCTTACTCAGTGT
3696462	main
	4420
		479849	pm:st	17	25	13	GGTGGAGCTCCTGCCGAGCTGCCAA
	4421
		215619	pm:st	18	25	13	ACGGTGGAGCTCCTGCCGAGCTGCC
3762172	main
	4422
		681135	pm:st	16	25	13	CGTCCCCAAGGGGTCCAGTTGAGCT
	4423
		377470	pm:st	16	25	13	AAGCTCTTCCGGCTGAGCTCCTGGC
3705021	main
	4424
		24177	pm:st	11	25	13	TGCTCTATGAAACACGTCGACGAAT
3387449	main
	4425
		274536	pm:st	13	25	13	TCATACCTGGTGGAGTCTGGACACT
	4426
		120685	pm:st	11	25	13	TCACAGTCGCAACGTGTTTAAGTCT
3738185	main
	4427
		67154	pm:st	16	25	13	TCTTCCTCGCCGTCTACGCCGACCT
2324118	main
	4428
		472852	pm:st	15	25	13	CCATCCGGACGTAGGTGTCTCTCCT
	4429
		842118	pm:st	13	25	13	CATCGTACAGACTAAACGGTGGACC
2958337	main
	4430
		736624	pm:st	14	25	13	TAGTGCTCCGCGAAGTGGGTTGTCT
2559934	main
	4431
		182763	pm:st	14	25	13	CCCCGTCGGTTATAACATGGTGGAC
2489061	main
	4432
		78867	pm:st	13	25	13	CCGAGACTACTTGTAAGGTCACGAC
	4433
		947377	pm:st	10	25	13	TCATTGGTTTGTTCTTCTGGAGTAC
2783228	main
	4434
		924444	pm:st	14	25	13	ACTGACGTCGGTGGCGCTTCTACAA
	4435
		39715	pm:st	13	25	13	GTATACCAACCTACTGCAGTCGACG
2901525	main
	4436
		589117	pm:st	11	25	13	TCTTGAAGTCGTTAAAAGGGGCTGT
	4437
		914954	pm:st	11	25	13	AAGTCGTTAAAAGGGGCTGTCATGA
3205166	main
	4438
		92475	pm:st	13	25	13	ACGAACGGGAGGGAACTTCACAGAT
4004224	main
	4439
		945600	pm:st	11	25	13	CGCGGTCCCTTAAGAGTTTGTTAAT
2757634	main
	4440
		863462	pm:st	14	25	13	CTCCTGGTACCTCAGGAACCTTGTC
3756474	main
	4441
		949611	pm:st	13	25	13	ACTGGGAAACATGTTGGCTGGACCT
	4442
		491121	pm:st	15	25	13	GCTGTGGTCACCAGAAGCGTCTCAC
2474576	main
	4443
		639049	pm:st	14	25	13	ACCGTGATCGAGACCACTTGGACGA
	4444
		600953	pm:st	13	25	13	ATCGAGACCACTTGGACGAGAACAG
	4445
		1090249	pm:st	14	25	13	TTGGACGAGAACAGGCAACGGACGA
3551439	main
	4446
		906499	pm:st	14	25	13	TGAGGTTCTACATGGCACGCGAGGT
	4447
		254858	pm:st	14	25	13	ACGCGAGGTCTGACACAAACCACTC
2440669	main
	4448
		872689	pm:st	13	25	13	TCGTGGCTCCTCTATTCCCGTTACT
	4449
		652955	pm:st	11	25	13	GGGTGTAGACATCCTGTGATATTCT
3579119	main
	4450
		1090924	pm:st	20	25	13	GAGAAGGGCGCGTTCGGGCGCGGCG
	4451
		695379	pm:st	20	25	13	CGAGAAGGGCGCGTTCGGGCGCGGC
2587557	main
	4452
		697760	pm:st	14	25	13	CGGAAGCGAGGAGTGGTACACATTC
	4453
		34956	pm:st	13	25	13	GTGGAAAACACAAAGGGCGTGTCAG
3163153	main
	4454
		60804	pm:st	12	25	13	CGAACACGTAGTACTACTGACGAAC
	4455
		382867	pm:st	11	25	13	CTGACGAACCTATCCTGTAACATAG
3979130	main
	4456
		49941	pm:st	12	25	13	AATATAGGGAGTGTAGGGTGTCACC
	4457
		1100745	pm:st	13	25	13	ATATAGGGAGTGTAGGGTGTCACCG
2406725	main
	4458
		830664	pm:st	10	25	13	ACTCCTATTAATTTGTACGAGTCGG
	4459
		506657	pm:st	9	25	13	GTCACTCCTATTAATTTGTACGAGT
	4460
		877486	pm:st	10	25	13	GGGTCACTCCTATTAATTTGTACGA
	4461
		649177	pm:st	10	25	13	AGGGTCACTCCTATTAATTTGTACG
2325885	main
	4462
		948904	pm:st	13	25	13	ACGTGTAGATGCACAAGCGTCGGAT
3258782	main
	4463
		488795	pm:st	10	25	13	AGTGGATTAAGTGTATGTCGTATGC
	4464
		212536	pm:st	11	25	13	CGTATGCGTGTGTAGACCTTTTAGA
	4465
		243657	pm:st	8	25	13	GACGTAAAAGAAGTAACCAACATAA
3450815	main
	4466
		228921	pm:st	13	25	13	CTCGCGGTATAAAGTCGCCTAGTAG
3323483	main
	4467
		510088	pm:st	11	25	13	GAACTTTCCTTTCCAGTGTCAAGTG
	4468
		756527	pm:st	10	25	13	AACTTTCCTTTCCAGTGTCAAGTGT
2829974	main
	4469
		282698	pm:st	15	25	13	GCCGGAGCCGTTAGTAGAGAGACCT
2877894	main
	4470
		295809	pm:st	12	25	13	CACGTCTGTAACCACAAAGACGACT
	4471
		595993	pm:st	12	25	13	TCACGTCTGTAACCACAAAGACGAC
3333649	main
	4472
		500443	pm:st	15	25	13	CGACGAGCGTCTCCTGCACACGATA
	4473
		438712	pm:st	15	25	13	CGATAGCAGACTCTCTCCGGTGCGT
3595853	main
	4474
		820165	pm:st	11	25	13	TACCTTTAGTATTGACGACTCGTCG
	4475
		44954	pm:st	11	25	13	GACGACTCGTCGACTACCTTATAAA
	4476
		529843	pm:st	11	25	13	CGACTCGTCGACTACCTTATAAATC
3860611	main
	4477
		10750	pm:st	14	25	13	GCACACCGAAGCGAACCTTAGGCTT
	4478
		461769	pm:st	16	25	13	TCGGAGCGTCCTTACCAGAGGCCCA
3936253	main
	4479
		134455	pm:st	14	25	13	GACCAGGAGACGCAACATCACGATG
	4480
		412930	pm:st	14	25	13	TCGTGGGAAAGCTTAGGGACCTACC
3559530	main
	4481
		622285	pm:st	12	25	13	AGAGTCGCCCATTCCAGTAATGAAC
2906362	main
	4482
		885726	pm:st	10	25	13	GACCTCGAATGTGAGTTTCTTTATC
2859501	main
	4483
		491863	pm:st	11	25	13	ACCCAGTAGATGGATCGTCAATTAC
	4484
		12122	pm:st	12	25	13	GTAGTTGTACCCAGTAGATGGATCG
	4485
		259672	pm:st	11	25	13	ATGACGGTAGTTGTACCCAGTAGAT
2672448	main
	4486
		708766	pm:st	13	25	13	AGAGTCCGACACGAATGGACACTGT
	4487
		210652	pm:st	16	25	13	TACGACTGTGGTCGCCGGACCTCAG
	4488
		1038041	pm:st	12	25	13	AGTAGAGGGTACACACTACGACTGT
2736160	main
	4489
		859979	pm:st	10	25	13	TAAACCAACGAAAACTGACAGTGAC
	4490
		566510	pm:st	10	25	13	CGAAAACTGACAGTGACCTAGTAAT
3231419	main
	4491
		485542	pm:st	11	25	13	AGTCTAAGTAACAGAGGGCGTACTT
	4492
		24377	pm:st	12	25	13	TCTAAGTAACAGAGGGCGTACTTCC
3683850	main
	4493
		589032	pm:st	17	25	13	GAGTCCCGGACTCCCGAACACAGGG
	4494
		115698	pm:st	12	25	13	TCAGAAATGGGTCTTGTTAGGAGGC
	4495
		616133	pm:st	12	25	13	ACGGGACACCTTTGATCAGAAATGG
	4496
		634327	pm:st	13	25	13	GTGACGTAGCCCTTTATCGGTAACG
3567982	main
	4497
		697134	pm:st	15	25	13	TTGGACGCGTGGAAACACCCGACAC
	4498
		862095	pm:st	15	25	13	CTTGGACGCGTGGAAACACCCGACA
	4499
		796398	pm:st	16	25	13	ACCCTTGGACGCGTGGAAACACCCG
	4500
		222327	pm:st	16	25	13	CCGACCGATACCGACACAGGAGCCA
3709627	main
	4501
		1051166	pm:st	15	25	13	AGTAGCTCGCAACGTCGCGACTCCA
	4502
		560223	pm:st	12	25	13	TTTCCGACGCGAAGGTGTTTCAGTT
2909409	main
	4503
		381240	pm:st	19	25	13	CCTCGCCTGCAGCCGAAGAGGGGCG
	4504
		870298	pm:st	19	25	13	CTCGCCTGCAGCCGAAGAGGGGCGC
4030158	main
	4505
		1086657	pm:st	13	25	13	TCTACTCGTACTCGGGAGAGGTAGT
3496756	main
	4506
		905987	pm:st	10	25	13	AGCTGTGTCTCACCTTAGACAAATA
	4507
		392969	pm:st	10	25	13	GCTGTGTCTCACCTTAGACAAATAT
3971357	main
	4508
		978631	pm:st	12	25	13	ACTCGTAGTGGTCAAAATAGGGTGC
	4509
		1006459	pm:st	11	25	13	AGATTCGTATCTAGACGGTCACCAA
2816507	main
	4510
		152183	pm:st	14	25	13	AGACCTGGTGCGTCTGAGTCTTGTC
	4511
		913929	pm:st	16	25	13	CGGAGAACGAGCGAGATCGACGACC
	4512
		42732	pm:st	13	25	13	GACCCTCCTTTTGCCGAACGATTAG
2724901	main
	4513
		630666	pm:st	11	25	13	AGTAACTGTTTTCCACGGTGATGAC
	4514
		379335	pm:st	11	25	13	AACGACTCAAGGACTTAGCTCTTTG
3937643	main
	4515
		905871	pm:st	13	25	13	ATGGCGTGTAAGCAAGGTCGGTACT
2992347	main
	4516
		864019	pm:st	13	25	13	CTTCTCACGGGTTTCTGGCTTCAAC
3348593	main
	4517
		469139	pm:st	14	25	13	GGGCCTGGATCTCCAGATGTTACAG
	4518
		792619	pm:st	15	25	13	GACTCTGGGCCGGTCTGGACTTCTT
	4519
		63867	pm:st	14	25	13	CGGTGAGGGCTACTGTACAGAACAC
2595403	main
	4520
		804334	pm:st	10	25	13	AGTAGGCATACTAAAACATCGAGAG
3282573	main
	4521
		790984	pm:st	11	25	13	TTAACCTAGACGTGGAGGAGTTAGT
3258975	main
	4522
		27671	pm:st	14	25	13	CCTCGTAGCTCCTGGCACAAGTTCT
	4523
		953139	pm:st	14	25	13	CGTAGCTCCTGGCACAAGTTCTCCT
3522250	main
	4524
		986299	pm:st	14	25	13	AACCACCTCCGAGGCGTGATCTAGA
	4525
		88875	pm:st	13	25	13	TATAGAACCACCTCCGAGGCGTGAT
2847717	main
	4526
		983626	pm:st	10	25	13	GGATGTCAATGAGCCAATAGTTCAA
	4527
		451730	pm:st	11	25	13	CTATCGTGACACATAACTACCAGGT
2641361	main
	4528
		638703	pm:st	11	25	13	CCTCCTGACCGGTTATAAAAATGAC
3962741	main
	4529
		220337	pm:st	14	25	13	CGACAAGCTGCTCTAGGTGACCTAG
	4530
		598876	pm:st	14	25	13	CCTGTCACTCATTGGACGCCGAGAT
3742841	main
	4531
		158026	pm:st	15	25	13	GACGGACGTTTGAGTATGCGGACCC
3846666	main
	4532
		233497	pm:st	18	25	13	CCGCAGTCGGAAGAAGCCCGGAGCC
	4533
		741790	pm:st	17	25	13	ACGCCGCAGTCGGAAGAAGCCCGGA
3754555	main
	4534
		633142	pm:st	13	25	13	CATGTTGTGGCGGTCGAATTCCTGT
2767434	main
	4535
		966783	pm:st	7	25	13	TGTACCCTTACTAACAATATTTACT
3590029	main
	4536
		813187	pm:st	8	25	13	GTCCTCTTTTAGAAGAAAACTATGT
2396576	main
	4537
		939039	pm:st	16	25	13	GGTGTCTCGTGCTGGCGTCGACCAT
3997785	main
	4538
		593590	pm:st	11	25	13	TGGTGCTCAAGGACTACGTAATAAC
	4539
		853923	pm:st	14	25	13	CACTAACTGCCGGTTCTGGAAGACG
3416141	main
	4540
		305741	pm:st	16	25	13	GGTCACGGACCACCTTGACAGGTGG
3825360	main
	4541
		725814	pm:st	17	25	13	TCGTCATGGCGTGATCGCGGCCGAG
3757118	main
	4542
		351242	pm:st	15	25	13	TCTGCCTTGTCCGAGACGCGTACTC
	4543
		39803	pm:st	15	25	13	ACTCTGCCTTGTCCGAGACGCGTAC
	4544
		189151	pm:st	14	25	13	AAACTCTGCCTTGTCCGAGACGCGT
3291463	main
	4545
		307755	pm:st	5	25	13	CATAAAAAATTAGAAGTCTCTTATT
3712982	main
	4546
		645802	pm:st	15	25	13	CGCTCCGCGTGGGAATACCGATGAT
2428725	main
	4547
		1052716	pm:st	14	25	13	AATACCCTGCTGGACGATGTACCGG
3037270	main
	4548
		112883	pm:st	13	25	13	GCACGACAGTAAGCGGTAGTAGTAC
	4549
		85163	pm:st	13	25	13	GATGCACGACAGTAAGCGGTAGTAG
3686192	main
	4550
		8167	pm:st	10	25	13	CCTTAAGATTGGAACTTTAGGGTCT
3617369	main
	4551
		809731	pm:st	7	25	13	CTCGTTTCATAATAGATTGATATTG
3598643	main
	4552
		709510	pm:st	10	25	13	AAGTCTATAACATCATGTGGCGAAC
2947929	main
	4553
		1000825	pm:st	13	25	13	TCGACACGGGCAGTTTTTGGACTTC
3018712	main
	4554
		719652	pm:st	11	25	13	AATATCCAAGACCAGGACCTCCTAT
	4555
		687802	pm:st	12	25	13	ATTTCGACGGGTCAATCCGAAGTTC
2978111	main
	4556
		880569	pm:st	12	25	13	TTCTAAAGACTGACCCGAGACTTCG
2442703	main
	4557
		787725	pm:st	13	25	13	GACACGAACCATCTCACGTAGTGAG
	4558
		725308	pm:st	11	25	13	AGGACCTTCTACACCATCGATGAAA
	4559
		918641	pm:st	12	25	13	CCTTTCGCAGGGTCTTATAATCGGT
2370033	main
	4560
		771621	pm:st	12	25	13	TCGCTCTAGTTTCCCTGACCTTTGT
	4561
		1055716	pm:st	10	25	13	TTTAAAGACTTAGCTCGATCTCGCT
	4562
		286469	pm:st	12	25	13	AAAGACTTAGCTCGATCTCGCTCTC
3011476	main
	4563
		265394	pm:st	10	25	13	GTCTTATTTGAACACTGACCAGAAC
	4564
		755871	pm:st	9	25	13	TCTTATTTGAACACTGACCAGAACA
2954722	main
	4565
		622308	pm:st	13	25	13	GATGCTCGCAGTCTTCCACAAGGAT
3121781	main
	4566
		222897	pm:st	14	25	13	TCTCGACAAATGGATACCGCGGCAG
3075402	main
	4567
		388072	pm:st	13	25	13	ACAGGTTGGGTACAAGTCTTTGCCG
2789727	main
	4568
		393652	pm:st	15	25	13	CCACGAGATGCTGCGGTGTAGAGAC
	4569
		685462	pm:st	14	25	13	ACCACGAGATGCTGCGGTGTAGAGA
3764707	main
	4570
		262323	pm:st	9	25	13	TCTACTCCTCTTCTAAGTCTTACTT
3030363	main
	4571
		911502	pm:st	4	25	13	ATTCAAAATGATTAAAGATATACAT
3358966	main
	4572
		537243	pm:st	12	25	13	TAGACAAAGCACGTAACCTTCTGGG
	4573
		1083637	pm:st	13	25	13	CGGGCTGAACGACAAAACAAGACAC
2671974	main
	4574
		815218	pm:st	4	25	13	ACATAATGTAAAATTGGATATAATT
	4575
		1083699	pm:st	6	25	13	AGAGAAATACATAATGTAAAATTGG
3932271	main
	4576
		170598	pm:st	11	25	13	GGTTGCACTTCTATGACCATGAACT
	4577
		551608	pm:st	11	25	13	CATACATTGTCGACTGGTTGCACTT
2873196	main
	4578
		975372	pm:st	11	25	13	TCCTCATATGTACGGAACCTCTAAC
3643623	main
	4579
		372771	pm:st	17	25	13	CGACCACGCGAAAGACGGTCGGGAC
3169025	main
	4580
		430902	pm:st	11	25	13	CACCACATGTGGATGGTAGTCAAAT
3954296	main
	4581
		674552	pm:st	14	25	13	CTCGCGAGAAGGTAGAACTGGTCCT
	4582
		51389	pm:st	13	25	13	ACCTTCTAGAGCGTCGGAGTCACAT
2427515	main
	4583
		623909	pm:st	16	25	13	GGGCTCTCCCCTTATTAGGCACGGC
	4584
		469193	pm:st	16	25	13	GCTTGACTTCGTGACTCCGGGCCGA
	4585
		155376	pm:st	16	25	13	GGTGCTTGACTTCGTGACTCCGGGC
3880749	main
	4586
		512820	pm:st	14	25	13	CCTCAAGCCGAAAGGGTCCTCGTTT
3679995	main
	4587
		125829	pm:st	17	25	13	GGTCAGGCAGCTAGGTCGACGGTCG
	4588
		414696	pm:st	17	25	13	GGGTCGGTCAGGCAGCTAGGTCGAC
	4589
		259754	pm:st	16	25	13	TCGAAGTTTTGTCGGGCCGCCGGAG
3806135	main
	4590
		472336	pm:st	14	25	13	AGTCTAGGCAAACTCCGGACCGAGA
3873837	main
	4591
		975407	pm:st	15	25	13	GGTCTTTCTGTCACGGAGCCCGACT
3984553	main
	4592
		207743	pm:st	15	25	13	CCGGACCGAGTCCTAGGTTACACAG
	4593
		679910	pm:st	12	25	13	CCTAGGTTACACAGTTACTTGGTCG
3660934	main
	4594
		224780	pm:st	11	25	13	GTCAGACGACCATTTAACCAGGAAT
2715786	main
	4595
		204624	pm:st	12	25	13	ACCCTCCTCCAGCTAGTTTCTTAGT
	4596
		571318	pm:st	12	25	13	TCTCCTACGGTTTAGATAGACGTCC
3063557	main
	4597
		305142	pm:st	10	25	13	GTACGTAAATGTCCTACATCTTCAC
	4598
		30676	pm:st	9	25	13	TCAGTACGTAAATGTCCTACATCTT
2395560	main
	4599
		522283	pm:st	12	25	13	GAGTACGACGAAGATACCAGAACGT
	4600
		313881	pm:st	12	25	13	AACTCGCTGTGCGTTGTAAGTACCT
3730346	main
	4601
		760702	pm:st	14	25	13	TTGCTGACGCTCTGGAAGACCCTGT
2365744	main
	4602
		781886	pm:st	14	25	13	AGAGGTCCTTAACTCCCGAACTCGG
	4603
		894551	pm:st	13	25	13	GTTGTAGGCACACCGGAATCTCTTC
2510489	main
	4604
		356468	pm:st	11	25	13	CTCTTTTTTGAAGGAGCCGACATGT
3598753	main
	4605
		404382	pm:st	12	25	13	GCTAGAGGCATTGGTAAACGTACAC
2458522	main
	4606
		548851	pm:st	16	25	13	CCTGTCGTGACAGAGGCGTCGTCGT
3315725	main
	4607
		328827	pm:st	14	25	13	ACCGGAGGGCCTCCATGATGAAACT
2381004	main
	4608
		386623	pm:st	10	25	13	TCTGTATCGGTTAGCTAAGGTATAC
3548355	main
	4609
		98189	pm:st	16	25	13	ACGTCCCGACTGTAGTGGCTGACGC
	4610
		1091520	pm:st	14	25	13	GACTGTAGTGGCTGACGCAAAGACC
3091705	main
	4611
		486206	pm:st	16	25	13	CAGGCCTCGAACAAGGTCCTCGTCC
2655908	main
	4612
		511510	pm:st	12	25	13	CAGGGTCTAATGTGTTGGAAGTGCT
	4613
		336588	pm:st	12	25	13	GTTGGAAGTGCTGTCAACCACTAAC
3221029	main
	4614
		408644	pm:st	9	25	13	AGAGAGGGGTTCTTTGAATTACTTA
2689072	main
	4615
		961328	pm:st	11	25	13	CTGTAACTTCTAGGGTTTCGGATGT
3434692	main
	4616
		1092684	pm:st	14	25	13	TTCCCGTGAGGGTACTTCTGCGTCT
	4617
		608757	pm:st	15	25	13	ATGTGGACCATGCAGGCGTTCGTCG
2539802	main
	4618
		590103	pm:st	19	25	13	GGACCCGCGGTTTCCGGCGCCGTGA
	4619
		927024	pm:st	17	25	13	TTTTCGGCCGCGACCTCGCCCTTGC
3296527	main
	4620
		73578	pm:st	8	25	13	TAAAGGCTCATATAACTTCTTCACA
3293731	main
	4621
		280685	pm:st	16	25	13	GCCGTAGACGAAAGCCTCGGGTCGT
	4622
		1012723	pm:st	16	25	13	ACGGGTCCCCTATGGGCTCCGGTTT
3599228	main
	4623
		1030587	pm:st	13	25	13	GAGGTCGAAGACGTCACGTAACAAC
3656823	main
	4624
		267103	pm:st	14	25	13	AAGAGTCCTCATCAAGCCCGTAGGG
	4625
		59319	pm:st	14	25	13	ACAAGGAGCGCAGGGACAGGAACTT
3210085	main
	4626
		1049670	pm:st	14	25	13	CCTTAGGGAGGAACCCCACAGTAAC
3763680	main
	4627
		454748	pm:st	12	25	13	TGGTTCTCCCTACTCAAGCTCAAAG
	4628
		753746	pm:st	14	25	13	TTCCGAGAGAACCTGCGGAGTCTCT
3944141	main
	4629
		704450	pm:st	14	25	13	CCGGAGGGACATGGTGTAGATACAC
	4630
		988902	pm:st	15	25	13	ACGTCGCGATACACTTCGCCGAGGT
	4631
		450909	pm:st	15	25	13	AGGGACCTCTACTGAGGGCGTCAGT
	4632
		494577	pm:st	14	25	13	CGGTTCTGACGCAAGGACGAGTTGT
3865229	main
	4633
		421897	pm:st	17	25	13	CACACCCGGTCCGAGATCCGCTCTC
	4634
		914237	pm:st	16	25	13	GACCTCCCATACCCCAAGGCACACC
	4635
		635126	pm:st	17	25	13	CGGACAGCCAGGACCTCCCATACCC
	4636
		145396	pm:st	15	25	13	TACTCGGACAGCCAGGACCTCCCAT
3995786	main
	4637
		313807	pm:st	18	25	13	CACTACCGCGGAAGCTCGACCGGGG
	4638
		275805	pm:st	18	25	13	TACCGCGGAAGCTCGACCGGGGGTG
2392306	main
	4639
		384180	pm:st	17	25	13	TGGGTGCCGTGTCCTCGGAGGACCT
	4640
		706220	pm:st	18	25	13	CCCCTGTGGTGGGTGCCGTGTCCTC
3884642	main
	4641
		758403	pm:st	18	25	13	GGTCCCGCCACTTTCGCGGTCGGGA
3620046	main
	4642
		79849	pm:st	15	25	13	TCAGAGCTCGGCAACTTCTCGTGCG
2903816	main
	4643
		711786	pm:st	15	25	13	CCGTAAGGGTCCTCCTGATGGCGTT
4011992	main
	4644
		182207	pm:st	15	25	13	AGTGGAGTCCGGACCCGATGTACGT
	4645
		228228	pm:st	15	25	13	TCTGCACCGGTTCAGCCAGTGGAGT
	4646
		932359	pm:st	16	25	13	CGGGCGTTGACACCGGCTCTTTCGT
3426518	main
	4647
		324425	pm:st	13	25	13	CTGTAGGCAAATACCGTGGCACCAT
3452437	main
	4648
		405761	pm:st	14	25	13	CCGGTTCCCGAGAGAAGTACTGTCA
2364028	main
	4649
		701894	pm:st	12	25	13	TGGTTCATGTTGGAACACCTGCTAC
	4650
		522547	pm:st	13	25	13	TCATGTTGGAACACCTGCTACCCGT
2732402	main
	4651
		10240	pm:st	9	25	13	AAACCTAGAACGTGACTTTGAAAAC
	4652
		669342	pm:st	11	25	13	AAACCTGTCCAAGAACCGAGAATAC
3559231	main
	4653
		904603	pm:st	12	25	13	CATCACGTCAGACAGTTTGTGTGCT
2701597	main
	4654
		325566	pm:st	12	25	13	CAGTACGGGTGAGAAACCCTCATAT
2663400	main
	4655
		1088261	pm:st	14	25	13	AAAGTCGGAAAGCTCGGTGACGTCG
2519536	main
	4656
		862390	pm:st	14	25	13	CGTCCGTCATACTGTGGATTCAGCG
	4657
		624555	pm:st	12	25	13	CGGGAGGTGACTGTAGAAACTATAC
3233646	main
	4658
		504052	pm:st	13	25	13	CGGACGAACGGATGAAGGACCTATT
	4659
		679705	pm:st	12	25	13	ACGAACGGATGAAGGACCTATTCTC
3051910	main
	4660
		290398	pm:st	15	25	13	GTCTTGGCGATGTGTCGCCTTCTCC
	4661
		1060293	pm:st	16	25	13	AGGACCACCACGTTGGGGTCTTGGC
	4662
		1061959	pm:st	15	25	13	AAGGACCACCACGTTGGGGTCTTGG
3009259	main
	4663
		531238	pm:st	15	25	13	AGTTGTTCCCGCACCGGTGGTTGAC
	4664
		135002	pm:st	14	25	13	CCACCGTGGGAAGTATCCGAAGTAG
2655662	main
	4665
		627957	pm:st	12	25	13	CCGAACGCTGGACGAATACCTTTAA
3056293	main
	4666
		25886	pm:st	19	25	13	GGGTACGAGCGCGACCCGTCCCTGG
	4667
		494830	pm:st	14	25	13	GACCCACTGGCGGTTATGAACTGGT
	4668
		222341	pm:st	12	25	13	TTGGACGTACCTGACACTTTGGAGT
	4669
		575843	pm:st	16	25	13	TAGGTCGCACGTCGGAACGGAGCCT
3133246	main
	4670
		60184	pm:st	10	25	13	CTACTGTGAATGCTGTTACTGTAAC
	4671
		377794	pm:st	16	25	13	TTGTATGGCCCACCAGGGACCGCTC
2634107	main
	4672
		1086898	pm:st	13	25	13	TCCTTGAGGACAACGTGTAGGCTTC
	4673
		997343	pm:st	11	25	13	GGACAACGTGTAGGCTTCAGTATTT
3630675	main
	4674
		611152	pm:st	13	25	13	CCGGTGCCACGAGAATCGTAAGTTT
	4675
		335465	pm:st	14	25	13	CCGACAATGGAATGAGGACCAGGAC
	4676
		512167	pm:st	12	25	13	AAGTCACCAGGTCTCAGATTCTAGG
3219821	main
	4677
		288784	pm:st	13	25	13	GACTACGGAAAGAAGTAGACCCCGT
3757979	main
	4678
		281028	pm:st	14	25	13	TACCGTTTTAGCACCGGGAGTGACG
	4679
		61840	pm:st	11	25	13	GGAAGTTCAGGATCTACCGTTTTAG
	4680
		734407	pm:st	13	25	13	CACTCACTACGACTGGAAGTTCAGG
3841158	main
	4681
		561711	pm:st	17	25	13	GGGCGAAGACGGACGCGACACTTGG
	4682
		574533	pm:st	17	25	13	GAAGACGGACGCGACACTTGGGGGG
	4683
		125249	pm:st	18	25	13	ACGGACGCGACACTTGGGGGGGGGT
3719236	main
	4684
		865144	pm:st	16	25	13	AGTCGTTCAGGTCGCGCCCCCGATA
	4685
		171052	pm:st	17	25	13	GTCGTTCAGGTCGCGCCCCCGATAC
	4686
		1018131	pm:st	17	25	13	GTTCAGGTCGCGCCCCCGATACCTC
2428126	main
	4687
		414169	pm:st	11	25	13	ATAGACATGCTTGGAGGTGGTAGTT
	4688
		515720	pm:st	12	25	13	GACAATAGACATGCTTGGAGGTGGT
3471822	main
	4689
		652717	pm:st	13	25	13	AGACGTGAGTGAAGACCTTTACCCC
2612384	main
	4690
		781945	pm:st	11	25	13	TTACTGAACGTCAACTCACTCAGAC
	4691
		461807	pm:st	13	25	13	CTGAACGTCAACTCACTCAGACCGT
	4692
		329397	pm:st	13	25	13	ACTCAGACCGTCACTGTCACTACTG
2869442	main
	4693
		643164	pm:st	14	25	13	ACGGGCGACCAAGTGATCTCTTGTC
	4694
		951663	pm:st	13	25	13	CTTTATCTCCTACGGGCGACCAAGT
	4695
		524956	pm:st	12	25	13	AACCAACGAATCGAGATCGTCACAG
2772918	main
	4696
		191676	pm:st	13	25	13	CTTGTCCGAGGGTATCTGTACAGGT
2825803	main
	4697
		601435	pm:st	10	25	13	AAACCTTTTACTTCTCAGGGTCCTT
	4698
		949594	pm:st	15	25	13	CTCAGGGTCCTTTGGCGACTCTTCC
2875560	main
	4699
		876685	pm:st	13	25	13	CGAAGCGGTCCTACGGTTCAACTAT
3887259	main
	4700
		981840	pm:st	14	25	13	TCGAGGCAACAAGACAAACCCCGGA
3428149	main
	4701
		100902	pm:st	9	25	13	CCCTTTGGATATAAACTTCAGTTGT
3455981	main
	4702
		413401	pm:st	13	25	13	GTCTCCCAGACACCGAATAGTACGT
	4703
		80079	pm:st	16	25	13	GGGTTCTTGTCCGTGGGACCGACCT
3599168	main
	4704
		644937	pm:st	10	25	13	TCTACCACTAGCTTAATGTCACTCT
2617168	main
	4705
		65448	pm:st	12	25	13	CACAGAGAAGAGTGCACCTTAGTGT
	4706
		155196	pm:st	12	25	13	ACAGAGAAGAGTGCACCTTAGTGTC
3089757	main
	4707
		730415	pm:st	14	25	13	GAGGGCTCTGCACCATCTACTACAG
3010089	main
	4708
		777441	pm:st	9	25	13	CTACGATATCAGACCATAGTTTTCT
2742869	main
	4709
		666609	pm:st	9	25	13	AACCTTTCTTAGACTGTTCAACAAC
3125006	main
	4710
		157362	pm:st	14	25	13	GACATCTGGGTGCTATGGTCGACAG
2689545	main
	4711
		757247	pm:st	12	25	13	GGGTTCGGAACCTCATTAAATGGAC
	4712
		1054118	pm:st	14	25	13	TGTAGACGTGATCCGGGTTCGGAAC
3666074	main
	4713
		816925	pm:st	10	25	13	CGTGAAAATAGAAACGTTACCGTTC
3235400	main
	4714
		209478	pm:st	11	25	13	GTAAATTGGGCCAGTAACCACTAAG
	4715
		626401	pm:st	10	25	13	TAAATTGGGCCAGTAACCACTAAGT
2838403	main
	4716
		1053118	pm:st	14	25	13	TGGTCAAAACCCGGGCACAGTCTAC
	4717
		976890	pm:st	14	25	13	GGTCAAAACCCGGGCACAGTCTACA
	4718
		57082	pm:st	14	25	13	TCAAAACCCGGGCACAGTCTACACC
3352539	main
	4719
		843918	pm:st	12	25	13	CAAGTCGCAACGCATTAGTAGGTCT
3628069	main
	4720
		1030973	pm:st	13	25	13	CTCGATAGGGCTTAACTTCTTCGGG
2322805	main
	4721
		249159	pm:st	12	25	13	CCAGGACTGAAACCTATACAATGGG
	4722
		568240	pm:st	12	25	13	GACTGAAACCTATACAATGGGCCCT
3036559	main
	4723
		252901	pm:st	12	25	13	TCTGTCCGGGTAACTAATCGTCAAG
	4724
		617832	pm:st	11	25	13	ACACGGAAGTAGATGATCGTGATAC
	4725
		109533	pm:st	11	25	13	TGTCTAAACTTGCTGTCGTCGAAAC
2528809	main
	4726
		697662	pm:st	13	25	13	AGTACGAGCCCTGGAAGAAGTATCG
2904409	main
	4727
		994790	pm:st	15	25	13	TAGGTGCGTTCTGCGGACACGGTTC
3392965	main
	4728
		922753	pm:st	16	25	13	GGTCGACGCGCTTCTCGAGTCGTCT
	4729
		598013	pm:st	13	25	13	GACTTCGGGATGTGCTACCTAGACT
	4730
		1055405	pm:st	14	25	13	TTAAACCTCCCGAACGCCGTCGTTG
	4731
		494349	pm:st	16	25	13	GATGTACCGTCTCCGCGTGCTCGAC
3948542	main
	4732
		111357	pm:st	16	25	13	GGACGTCGCCACCAACAGTGTGGGA
	4733
		533978	pm:st	15	25	13	GTCGCCACCAACAGTGTGGGACTGA
	4734
		35980	pm:st	14	25	13	GCCACCAACAGTGTGGGACTGAAGT
3626873	main
	4735
		308409	pm:st	15	25	13	AGGACCTACTGCACACGCGGTGCTA
3082769	main
	4737
		929719	pm:st	15	25	13	TCGAGGACCAGATGCGACTGCCAGT
	4738
		836059	pm:st	15	25	13	TCCGGATGGCGTTCTCGAGCGACTT
3605472	main
	4739
		650705	pm:st	13	25	13	GCTACTAGAACGCAGGGTCGACTAT
3671009	main
	4740
		361026	pm:st	15	25	13	TGATACTGTCGGACTCGGCGCCTCT
3957894	main
	4741
		100360	pm:st	11	25	13	AACCTCGGATGTTGTAGAAATGACC
2591989	main
	4742
		621070	pm:st	5	25	13	AAATAACATGATACTGATTTACTTT
	4743
		707566	pm:st	5	25	13	TAAATAACATGATACTGATTTACTT
	4744
		160938	pm:st	5	25	13	TTAAATAACATGATACTGATTTACT
3311373	main
	4745
		1065497	pm:st	19	25	13	GCGCCAGCCTGTTCCCGTCAGGGCC
	4746
		31702	pm:st	19	25	13	GCCGCGCCAGCCTGTTCCCGTCAGG
2406184	main
	4747
		574867	pm:st	13	25	13	GAGCAGGGACCCTTGATGTGAAAGT
3255424	main
	4748
		172406	pm:st	8	25	13	AAGTTGAAAATTCTTGTTTACGTGG
3999444	main
	4749
		332653	pm:st	12	25	13	ACTACTGTGTTCTCTCGAAACGGAC
	4750
		821160	pm:st	11	25	13	AAGGAACCCAAAACGACTACTGTGT
2568694	main
	4751
		747593	pm:st	13	25	13	CATTGGAGGGCAACGCAGTTCAGAT
	4752
		17059	pm:st	11	25	13	TAGCTCATTCCGTGTGGGTTTACAT
2832446	main
	4753
		651925	pm:st	12	25	13	TCCTTGAATAGCACTCCACGGACAT
	4754
		447482	pm:st	12	25	13	CTTACGACAAGCTCATATGGATGGG
	4755
		279474	pm:st	10	25	13	AACGAGGGTAAGGTATGACAAAAAC
	4756
		75228	pm:st	11	25	13	AACCTATAGTGGACCGTTCAAAGAC
3457737	main
	4757
		226172	pm:st	14	25	13	GGACGCTGGCAAAGGAGTTCCACAT
2734914	main
	4758
		329914	pm:st	12	25	13	GGGGAAAACAGGATAGTAAGGGATC
2913715	main
	4759
		357496	pm:st	8	25	13	TACCTAGACGTTTGAAGAGAAAATT
2952129	main
	4760
		986855	pm:st	11	25	13	GACTCGAGGTAACCCTTCTAAAAGT
3738445	main
	4761
		243807	pm:st	14	25	13	GCTCCGAGACCCTTTTGAGGAGGTT
	4762
		408872	pm:st	13	25	13	TCCGAGACCCTTTTGAGGAGGTTGT
2832594	main
	4763
		417057	pm:st	12	25	13	ACGCGCCACAGACCATTTGAAATTG
	4764
		412115	pm:st	14	25	13	ACCCGTGCTTGAGGGAGGTCTCAAT
	4765
		245626	pm:st	14	25	13	CAGGACATGCGCGACGTTAGGAAAC
	4766
		713039	pm:st	13	25	13	GGAGGCTGCCAGGAATGTTGATACT
2350510	main
	4767
		585604	pm:st	13	25	13	TTGGACCGTGCATACGTCTGTTCGT
3727517	main
	4768
		402862	pm:st	10	25	13	TTTCGTATTAATGGCCTCGGTTCAA
	4769
		376808	pm:st	12	25	13	CGTATTAATGGCCTCGGTTCAACTC
2614533	main
	4770
		174625	pm:st	12	25	13	CACGTCGGACTCCTCTATAGGATAT
	4771
		279319	pm:st	14	25	13	GAAGGTGTGGTAACCCTCTACGACG
	4772
		293981	pm:st	12	25	13	AGTTGATTCCCTCGTTGTCCTGTAG
	4773
		737152	pm:st	12	25	13	CAGCTCCGTCGAAAATGGTGTAATC
2806398	main
	4774
		466428	pm:st	10	25	13	GACTAAGGCATATTCAACTACGTAC
3945013	main
	4775
		267819	pm:st	12	25	13	ACTCAAAAGAAACTCAACCCGTGGG
	4776
		101944	pm:st	12	25	13	GGAGTCACACGGGACAACTTTGAAT
	4777
		167255	pm:st	13	25	13	ATGAATCAAAGTGTGGGCCCTCGAC
	4778
		610359	pm:st	12	25	13	GAACACGGCCCTTTTAAAACGACAG
2587761	main
	4779
		204148	pm:st	13	25	13	GTGTCGCTTTAGGACCACTTCTCGT
	4780
		764480	pm:st	11	25	13	CTTCAGGACCATCAATGTTCGTTTC
2488370	main
	4781
		847193	pm:st	13	25	13	GACGTCTACACCCAGCTGGATAAAG
2399444	main
	4782
		59767	pm:st	11	25	13	CCACGAATCGTAGTACCTCTAGTAA
3577531	main
	4783
		951874	pm:st	14	25	13	CCGGCAGGTCCAGTTTGTCGTGTAA
	4784
		570112	pm:st	12	25	13	AACCTACTGTTTTCGCGGTGGACAT
3534253	main
	4785
		184572	pm:st	11	25	13	ACCACGTCATTCTCTCACGAAAAAG
2475763	main
	4786
		809746	pm:st	13	25	13	TCTCGCTCCCTTCATTTCCTGGTGA
	4787
		512084	pm:st	13	25	13	CGCTCCCTTCATTTCCTGGTGAAGT
3340614	main
	4788
		72408	pm:st	14	25	13	GACCAGTTCTTCGTAGCACAGACCG
	4789
		244906	pm:st	10	25	13	TCGGAAACAACGATAGTTAGGTTCT
3708776	main
	4790
		434488	pm:st	14	25	13	GGACCCGGACAAGTGCACAAAAGGT
	4791
		36168	pm:st	13	25	13	ACAAGTGACATGAGACACCCGTTCC
	4792
		758248	pm:st	15	25	13	GGTGAAGTCCGTGATTCTCCCCGAC
	4793
		181326	pm:st	13	25	13	AGGGTTTACACTCCCCGCTCTTTGT
3320783	main
	4794
		108685	pm:st	13	25	13	TCAGTTCAGGTACCGCTTAGTCGAC
3221816	main
	4795
		367316	pm:st	14	25	13	ATGTCTCCGCCTCTAGTCGTACTGG
	4796
		763114	pm:st	12	25	13	TAGATACCCTTCACCATGTTGGACC
2406210	main
	4797
		795610	pm:st	13	25	13	GTAGACGCTTCACCAACTCTTCGGA
3757885	main
	4798
		1064140	pm:st	12	25	13	ACACCCTTCTTAGTGCGGAAGATGT
2907667	main
	4799
		497153	pm:st	13	25	13	TGGGACACCAGGAGATCTCATCGAT
3710022	main
	4800
		1064778	pm:st	9	25	13	CAAGAGGACTTTGACAAAAATCACT
	4801
		819739	pm:st	8	25	13	AGAGGACTTTGACAAAAATCACTTA
3731250	main
	4802
		984796	pm:st	9	25	13	AATTAAAGGTTCAACGGATTTCCGT
2708837	main
	4803
		581928	pm:st	16	25	13	GGTCGGGACCACATCGTCTGTGACG
	4804
		598125	pm:st	10	25	13	TGAGACGAGAACTTCCACATAATGT
2956242	main
	4805
		438817	pm:st	16	25	13	CGAGGTCAGCAAGACGGTGTCCGAC
	4806
		920561	pm:st	16	25	13	CCGAGGTCAGCAAGACGGTGTCCGA
	4807
		374918	pm:st	17	25	13	CCCGAGGTCAGCAAGACGGTGTCCG
2321276	main
	4808
		43427	pm:st	13	25	13	TACTACTCAACCTTCTGCTCCCCCT
3822988	main
	4809
		445607	pm:st	13	25	13	CCAGTAGTTTCTGTCGGGTGTTTGG
	4810
		987039	pm:st	12	25	13	TCTACGGAACGTGCAAATAAGGTGC
	4811
		484140	pm:st	12	25	13	ACGGAACGTGCAAATAAGGTGCCAT
4026916	main
	4812
		1022323	pm:st	14	25	13	CCGGAGAGCTCGGTACTATCTCTTG
	4813
		84694	pm:st	16	25	13	CCGCGGAGCCAGACCGAGTCTTTGA
	4814
		116006	pm:st	17	25	13	GGCCGCGGAGCCAGACCGAGTCTTT
2360351	main
	4815
		395065	pm:st	13	25	13	CTCACCCTTCTAATAGCGGAGTGGA
	4816
		233602	pm:st	13	25	13	CCTTCTAATAGCGGAGTGGACCTTC
	4817
		528223	pm:st	12	25	13	GTTGTACTTCTTTCAAGCCGAGGGA
	4818
		586677	pm:st	12	25	13	TTCAAGCCGAGGGAAGGTTTGTGTA
2761850	main
	4819
		661053	pm:st	11	25	13	ATCATCAACCCAGTGAAGACAAGTC
3243749	main
	4820
		658213	pm:st	14	25	13	AAACTTCCCCCGACTCCCGGTTAAC
3334411	main
	4821
		432738	pm:st	17	25	13	ACCGGACACGGTCGTTGCCAGTGCG
3165959	main
	4822
		598558	pm:st	11	25	13	CACCGAACTCTAGGAATACCCATAT
	4823
		774019	pm:st	11	25	13	GATAGGGACCTGACATTGAATGACT
	4824
		75055	pm:st	12	25	13	TGACTTGCAAGTGGACTCTTCTCAG
	4825
		342983	pm:st	12	25	13	GTCGGACCTTGACTCCTCTATAAAG
3111666	main
	4826
		286639	pm:st	12	25	13	GTCACCGATATTACCCGTTGCCAAT
3980107	main
	4827
		605386	pm:st	14	25	13	CATGGTAGTCATCGGTGACCCGGAA
3572212	main
	4828
		694526	pm:st	14	25	13	CTTACGGAGCGAGGGAAGTTCTGCT
	4829
		610352	pm:st	11	25	13	ACCATGGACGGGAGATAAATAATCG
	4830
		771535	pm:st	13	25	13	GGCGTGGGCCGAGCACATAAATAAT
3838147	main
	4831
		469410	pm:st	14	25	13	CCAGATGAGTGAGAAGGACCTGCTC
	4832
		647365	pm:st	15	25	13	CTCAGGGCGAGGTGCGTCATGTACT
3634762	main
	4833
		50781	pm:st	19	25	13	AGGGCGGCCCGGCACGAGACGTAGG
2416534	main
	4834
		161143	pm:st	13	25	13	AACCTTGGTGCGAGACCCTTTAGAC
3189880	main
	4835
		123187	pm:st	15	25	13	GCGTCTACGACCGAGTGCAAGCTTG
2773923	main
	4836
		874327	pm:st	12	25	13	GGGAAAAACGTTTCCAAAGACGTCG
	4837
		885554	pm:st	8	25	13	AGAAGTTAAAGATAGGGAAAAACGT
3676058	main
	4838
		520634	pm:st	14	25	13	AAAGTCGCGACTCCTCCGGACTCAA
3696031	main
	4839
		729308	pm:st	18	25	13	CGTTCTGGCCCTGGTGGTAGCGCCC
	4840
		392847	pm:st	12	25	13	TTTACGTAGTAACCTTGCGCAGGAG
3190751	main
	4841
		1035176	pm:st	15	25	13	GGACTGTCGGCCACCTTGTGCATGA
	4842
		741811	pm:st	13	25	13	GCCACCTTGTGCATGAAGTTCCTGT
2961914	main
	4843
		542933	pm:st	15	25	13	GGAGTAGCGGGCCAAGGACCTTCTA
2599968	main
	4844
		424327	pm:st	14	25	13	TCCGGAGTCACATGGTCGTTCGACT
	4845
		812411	pm:st	14	25	13	TCTCCGGAGTCACATGGTCGTTCGA
3268127	main
	4846
		894029	pm:st	18	25	13	GGCCGACGTCCTTAGCGCGGTCCTG
2819049	main
	4847
		1045146	pm:st	15	25	13	CCTTCTCCACCGGTATGGCAACTGG
3747658	main
	4848
		594453	pm:st	9	25	13	GATCCATAGACATATTACGTTGTTG
2331474	main
	4849
		434461	pm:st	14	25	13	TACCAAGCGCAACCACCTCCTACCT
3009405	main
	4850
		972042	pm:st	16	25	13	CTCACCAGCGTCACCAATCCGCCGT
	4851
		760229	pm:st	16	25	13	ACCAGCGTCACCAATCCGCCGTCGT
	4852
		59684	pm:st	17	25	13	CCAGCGTCACCAATCCGCCGTCGTC
3230167	main
	4853
		336754	pm:st	15	25	13	GACGCTCAGGCAGTAGTTACCGACG
3765701	main
	4854
		76788	pm:st	12	25	13	GCCGATGATAGTTGTCTTGGAGTAC
3754798	main
	4855
		468758	pm:st	15	25	13	CTCGAGTCGGCACGTGAGGGATTCT
	4856
		292168	pm:st	12	25	13	TCGGCATGACAGATACAACACTAGG
3702572	main
	4857
		919471	pm:st	17	25	13	GTCGCGCGGTTTTGGCCCTGCCTGT
	4858
		34193	pm:st	13	25	13	GTTCAAACGGGAGTAGTGCACCTAG
	4859
		338460	pm:st	16	25	13	ACGCGAAGTGGTGGCCCCTACGGTA
	4860
		841135	pm:st	13	25	13	TACTGCAGGCCAACAAACGGAAGCA
3704948	main
	4861
		321869	pm:st	15	25	13	CGGTCTGTTCCTGTCGAGCAAGCTC
	4862
		662484	pm:st	15	25	13	ACGAGGCACATGTCGCGGGACATAG
3924450	main
	4863
		362688	pm:st	17	25	13	CGCGTAGCCTGGAGGACCGACGTTC
3642866	main
	4864
		492177	pm:st	16	25	13	CACGGTGCGTCCACAGACTCCTGGT
	4865
		270711	pm:st	16	25	13	ACGGTGCGTCCACAGACTCCTGGTC
2462187	main
	4866
		493519	pm:st	13	25	13	GTTACCTGACTGGAAGCTACGCAAG
3863444	main
	4867
		61873	pm:st	17	25	13	GACGCCGACACCGTCGGAGGTAGAG
	4868
		932102	pm:st	18	25	13	GGACCAGAGTCGTCGCCGACGCCGA
2504755	main
	4869
		720321	pm:st	13	25	13	TCGCGTCTGACAAATCCTGAGTCGT
	4870
		932982	pm:st	13	25	13	ACCGAGGATCTGTGAGTTGCTGAAG
	4871
		924093	pm:st	13	25	13	TTACCTCCGGAAAGAAAGGGCGATC
2984647	main
	4872
		407897	pm:st	17	25	13	TCTCCGTCCCTGGTGAGCCCCAGAC
	4873
		928844	pm:st	15	25	13	ACAGTAACCGAGACCCTTCGCCGTC
	4874
		288537	pm:st	17	25	13	CCCAACCGGCCCCACAGTAACCGAG
	4875
		1024249	pm:st	19	25	13	GGAAGCCCGACCGAGCGGCAGCCGA
3378913	main
	4876
		1016731	pm:st	13	25	13	TTACTCGACGAGAGAGGCCTCAAAC
3853613	main
	4877
		998966	pm:st	13	25	13	GGGAAAGCGAAACTGGGTCTCTTGT
2346615	main
	4878
		259412	pm:st	11	25	13	ATGATGGGAACAAGTAGTCTGGTGT
2732722	main
	4879
		373517	pm:st	13	25	13	GTCCGGTAGATACTCACCAACTCCT
2717038	main
	4880
		258765	pm:st	13	25	13	GGCTTAGAAGTGGACGTCTAGGACT
	4881
		517060	pm:st	13	25	13	CTCGTGAGAGTCTTAGAGGCCTTTC
3628845	main
	4882
		32320	pm:st	16	25	13	CCTGTAGCGGTCCTCCTTTCGGGAG
	4883
		618259	pm:st	15	25	13	TGTGACTCCTCCTGTAGCGGTCCTC
2514534	main
	4884
		628685	pm:st	12	25	13	TATTCGAGATAGATCAGCCGCCTGT
	4885
		336602	pm:st	14	25	13	CCATTAGAAGGGTCACGGTACGCCA
2924178	main
	4886
		303965	pm:st	15	25	13	GCGAGGAAGATCACGGAGACCCCAA
	4887
		997324	pm:st	11	25	13	AATAAAGACACGCTTGAGTCACGTG
2315758	main
	4888
		734513	pm:st	12	25	13	CTGTGTCGGTACATGTGGTTCTTCT
	4889
		648190	pm:st	12	25	13	GTGTCGGTACATGTGGTTCTTCTCT
3726268	main
	4890
		65797	pm:st	15	25	13	CGACTTCTCTCTGGACCGATGGAGG
	4891
		1094947	pm:st	15	25	13	GACTTCTCTCTGGACCGATGGAGGC
	4892
		469329	pm:st	14	25	13	ACTTCTCTCTGGACCGATGGAGGCT
3204179	main
	4893
		712827	pm:st	15	25	13	CTTCTTCCCGAGCTCTGTGGGCTAG
	4894
		32851	pm:st	15	25	13	TCGACACCGGGAGCAAGGGCTTCTT
	4895
		668997	pm:st	15	25	13	GGAAGTCTGACTCCTGTCGACCCAG
	4896
		1084387	pm:st	13	25	13	CGAGTGGTTCGATGCAAAGGAAGTC
2954037	main
	4897
		1098183	pm:st	15	25	13	TTCTCTCACTCCACGGCTTCAGGGG
3377216	main
	4898
		425380	pm:st	14	25	13	GGACGACCTACACTTGCCCGTGTAA
3865260	main
	4899
		456142	pm:st	17	25	13	CCGACGGGAAGAGGCACACGACGTC
	4900
		784757	pm:st	17	25	13	AGTCTGGGCCCGACGGGAAGAGGCA
2451049	main
	4901
		173411	pm:st	13	25	13	CCTTCACGGGTTTGACGAAGTCATC
2412121	main
	4902
		100781	pm:st	7	25	13	ATAATGTTAAATGTCGTCTCAAAAG
	4903
		170285	pm:st	8	25	13	TCCTCTACGGAATAATGTTAAATGT
3350753	main
	4904
		967619	pm:st	14	25	13	TCGGTTCCTCTGAGTTTGGGTCGTC
	4905
		1014645	pm:st	12	25	13	TCCTCTGAGTTTGGGTCGTCGATAA
2964106	main
	4906
		520775	pm:st	11	25	13	CTGTGTGTTTGCACGAGAGAACTTT
	4907
		80073	pm:st	13	25	13	CTGAAGTCGGCTAAAGGGAACCTGT
3735084	main
	4908
		756554	pm:st	15	25	13	TCCCCGACGATAGTGCAGTGGTCGT
3343074	main
	4909
		1071182	pm:st	11	25	13	GTTCCTTTGAAACAACGTTGACCTG
	4910
		293147	pm:st	11	25	13	CCTTTGAAACAACGTTGACCTGGTT
3015971	main
	4911
		143740	pm:st	15	25	13	CCTTGGGCCGTCTCTAGTTGCACCT
2728279	main
	4912
		511431	pm:st	13	25	13	GGTGGGTTCCAAAGGTACGTCAAAC
	4913
		373144	pm:st	13	25	13	GTGGGTTCCAAAGGTACGTCAAACG
	4914
		278835	pm:st	12	25	13	TGGGTTCCAAAGGTACGTCAAACGT
3458581	main
	4915
		432557	pm:st	15	25	13	CCTGATGTCATCGACCCGGTCGTGT
2465398	main
	4916
		641483	pm:st	14	25	13	CAAGGCAGCGACGAACTTGTGTCAC
	4917
		910848	pm:st	15	25	13	GCCTCCAAGGCAGCGACGAACTTGT
3604319	main
	4918
		476566	pm:st	12	25	13	AAACCTTTCCTCTCCGTAGTCACCT
3978179	main
	4919
		1092223	pm:st	12	25	13	AGAGTTCGCGTTCAAGTAGGTCTAC
	4920
		809823	pm:st	13	25	13	CAAGTAGGTCTACGCTTCTGGGAAG
3186629	main
	4921
		636995	pm:st	11	25	13	AAAACGTTGATACTGCCACCCCTAA
3797051	main
	4922
		272486	pm:st	12	25	13	ACTACTCACGTGTCTGCTAGTGTAG
2585479	main
	4923
		653767	pm:st	12	25	13	AGTGTACGACGCAGAACCTTTTCCT
3187615	main
	4924
		872542	pm:st	14	25	13	CCCTGGTAATTTCCGGTCCGTTGAG
3456653	main
	4925
		311261	pm:st	14	25	13	GCACTCACTAGTGAGAGTTAGGGCC
	4926
		73093	pm:st	13	25	13	CGTCTGCAATCGCACTCACTAGTGA
	4927
		1042340	pm:st	13	25	13	GGTATGTCCTTGTCCCGTCTGCAAT
	4928
		663533	pm:st	16	25	13	CACCGAACACCACGCCGGAGTGGTA
3203507	main
	4929
		167261	pm:st	21	25	13	GGGCCGCGGCGAGCTGGGCCTCGCT
	4930
		780040	pm:st	21	25	13	TGGGCCGCGGCGAGCTGGGCCTCGC
3440631	main
	4931
		940185	pm:st	16	25	13	GACCCGAGGGCGTCGTAGTTCGTTC
	4932
		464534	pm:st	12	25	13	CGTCGTCCGACGTGATAGTTGTTAT
2541314	main
	4933
		355441	pm:st	13	25	13	TCGGAGGACAGTCACTCAGAGTAAC
3722572	main
	4934
		918590	pm:st	12	25	13	AGGACTCACCTTCTTCGTACGGAAA
3649945	main
	4935
		975734	pm:st	14	25	13	TCGAGGAGGAGGATATCACCCCTGT
3888241	main
	4936
		512013	pm:st	14	25	13	ACACCGTCGGGCACCTGAACTGTAA
3417990	main
	4937
		431020	pm:st	13	25	13	GGGCCTTACCAAGGAGAACGAGAAA
	4938
		105718	pm:st	16	25	13	CGAGAAACCGGGCACCGAGGAATCC
	4939
		868760	pm:st	15	25	13	GAAACCGGGCACCGAGGAATCCTTC
2691579	main
	4940
		958802	pm:st	11	25	13	ACAGTGCTTTCTCTTTTGACGTTCC
2436925	main
	4941
		884590	pm:st	16	25	13	ACTGCGTCTGCCAGGCGCAACATCG
	4942
		960424	pm:st	14	25	13	TGTAGGTCACCAAAGCCCTCCGGAT
	4943
		541606	pm:st	13	25	13	ACTGTGTGCCTCTCACAGACTGTAG
3726231	main
	4944
		818832	pm:st	14	25	13	CTTCCGAAACCCTGGCTACGACAGT
	4945
		422851	pm:st	12	25	13	CCTGGCTACGACAGTAGATAGAGTT
3704950	main
	4946
		95944	pm:st	15	25	13	GCGGTAGGACCTCATGCTTGTCCTG
	4947
		947380	pm:st	14	25	13	TCCAAAACGTCGGTTCAGCGGGACT
3045055	main
	4948
		299070	pm:st	11	25	13	GGTTTTCAATCTCGTCAAGTCTCAC
	4949
		783610	pm:st	13	25	13	GCTTGCCCACTGTTTCTTACGGGAA
	4950
		526863	pm:st	13	25	13	AACGTTTGCGATACCAGTGGCTTGC
3310506	main
	4951
		956883	pm:st	15	25	13	ACACGGCGGTCTAGGCGGTAGTCAT
	4952
		35594	pm:st	15	25	13	TAAGGCCCCTGCTCTACTACCTGGG
3655906	main
	4953
		1034727	pm:st	14	25	13	GGAACCTACCTCTGCTACTGGACCA
	4954
		138868	pm:st	15	25	13	GGACCACTAGCTGTAGGGCCTCACT
3863686	main
	4955
		333617	pm:st	15	25	13	GGTCCACCGGACAGTACTTAGGTCG
	4956
		873164	pm:st	12	25	13	CCCAGGAGTTCCAGTTAAACGAAGA
2674763	main
	4957
		484500	pm:st	14	25	13	GTGGGACAGTGGATCGAGTTACCTC
3561349	main
	4958
		113575	pm:st	13	25	13	AGGTAACCGCTGGATGTTCTCCTTC
	4959
		800506	pm:st	12	25	13	AAAAGGTAACCGCTGGATGTTCTCC
3091497	main
	4960
		293463	pm:st	12	25	13	CTTTTCACCTGAGAGAGAGGCTTCT
	4961
		660292	pm:st	12	25	13	AGAGAGAGGCTTCTGTAGAGGAACT
3904192	main
	4962
		395139	pm:st	13	25	13	ACCAGTCCCTGGTACTACGAGATGT
	4963
		752413	pm:st	13	25	13	GGCACGTGTTGGTCTGTGGAACAAT
3401280	main
	4964
		1075117	pm:st	13	25	13	TTGCTCGACTAACGGGCGATGTAGT
	4965
		232406	pm:st	15	25	13	GCGATGTAGTTCGAGGCCTGTCCCT
2440033	main
	4966
		606053	pm:st	5	25	13	ATAACAGTTTCAAATTTATGGATAT
3308638	main
	4967
		79847	pm:st	10	25	13	ACAAGTAACGTGTGAACTCAATTCG
	4968
		217630	pm:st	11	25	13	AAAAACCTAGGATACTGTCTCTCCG
2909468	main
	4969
		692566	pm:st	11	25	13	ACACATGGAAAGTTGTGGAAGGTCA
	4970
		801050	pm:st	12	25	13	CACATGGAAAGTTGTGGAAGGTCAC
3750837	main
	4971
		743240	pm:st	14	25	13	TGTACCGCAGGAGCTGAACCAGACT
3255341	main
	4972
		860306	pm:st	14	25	13	TGACGGATACCAGGGATCTCCACGT
2360205	main
	4973
		92972	pm:st	14	25	13	GCAAGGATCTGTAGAGCCACGACAC
	4974
		295106	pm:st	13	25	13	GCCACGACACAGCAAGTAAGTTCCT
2545556	main
	4975
		361947	pm:st	12	25	13	ACAGTAAAGACAGTAGGCACGAGAC
	4976
		465193	pm:st	13	25	13	TCGTTCGTGCAAAAGGTGGAGTGAC
3556895	main
	4977
		935588	pm:st	13	25	13	TCCACCTGCAAAAGTCGAGTACCGT
	4978
		117649	pm:st	13	25	13	TGGATACTCCCAACCGGTACACTGA
3321524	main
	4979
		793762	pm:st	17	25	13	CGCTCTGCGGTTTCGGTACGCCAGG
3591479	main
	4980
		345765	pm:st	13	25	13	CATCTCTCCGATGCCCTCTTCCTTT
	4981
		1062492	pm:st	12	25	13	ATCTCTCCGATGCCCTCTTCCTTTT
3371631	main
	4982
		944974	pm:st	11	25	13	TTCCTGGACATACCGGAGTAAAATC
3824456	main
	4983
		326825	pm:st	13	25	13	GGTGTACCCCACATACCCTAACAGT
2400835	main
	4984
		48566	pm:st	15	25	13	ATCGGAGTCCGATGGGGTGAGGACT
3351981	main
	4985
		846746	pm:st	15	25	13	CCTCGACTCCTGGAAGGCGTTCTAC
	4986
		933188	pm:st	15	25	13	GCGTGGAGTGCCACAACCTTCGGTA
3835861	main
	4987
		196967	pm:st	16	25	13	GGGTTGGGCCCGTGTAAGCTCCTCA
	4988
		516673	pm:st	16	25	13	GTTGGGCCCGTGTAAGCTCCTCACG
3995699	main
	4989
		907127	pm:st	14	25	13	CGGAAGTGTCCACGGACGTAATGAG
2676151	main
	4990
		208463	pm:st	13	25	13	CCCTGGATGCTACAGTAAAAGGACC
	4991
		814750	pm:st	16	25	13	TTCTACTGGCGTGTCGGTCCTGCCG
4035084	main
	4992
		327894	pm:st	10	25	13	ATAACGGGTAAACATACTTTGGGTC
3735636	main
	4993
		855465	pm:st	13	25	13	TGTGGCAGTCACCAACGGTAACATC
	4994
		309193	pm:st	12	25	13	CGGTAACATCCTGGAGTTGAGAGAT
3895593	main
	4995
		688553	pm:st	12	25	13	CATGGACCTTGACATGTAACACCGT
3771394	main
	4996
		370369	pm:st	18	25	13	GCCGAGTCGGGCACCTACGACTGGC
	4997
		327116	pm:st	18	25	13	TCGACGCCCTGAGTCGCCCGGTCTC
	4998
		679634	pm:st	18	25	13	CCAGCGCTCTACCTTCGCGCGCAGG
	4999
		612995	pm:st	14	25	13	GTGTATGAATAAGCCTCCTCCGCGG
3866176	main
	5000
		823710	pm:st	14	25	13	AAGGCCCCAGAGGAAAGTGTAGGTC
2461046	main
	5001
		1024086	pm:st	15	25	13	CGCGAGCAGTAAAGGCCTGAGAGAC
3568561	main
	5002
		910521	pm:st	11	25	13	ACAGAAATGCCTTTTGGGACTACTC
2502833	main
	5003
		927026	pm:st	16	25	13	TGCCGGGCCCTACAACCTGAAGTGC
	5004
		421153	pm:st	15	25	13	GGCCCTACAACCTGAAGTGCCCGTT
	5005
		802885	pm:st	15	25	13	CTACAACCTGAAGTGCCCGTTCCGG
3861008	main
	5006
		1065948	pm:st	7	25	13	CTTGTGTATGATTACTTTTTGGAAT
3756290	main
	5007
		714358	pm:st	13	25	13	AACCGAGTCACAGGGACACATGTTC
	5008
		669015	pm:st	13	25	13	AGGTCTAGGAACCTTTCAGGTCGGT
2823590	main
	5009
		690109	pm:st	12	25	13	AGCGGGACTCTGTTCGAGTGTTTAT
2462332	main
	5010
		658445	pm:st	7	25	13	TTTCGGAAAATTAATACCTGTAAGT
	5011
		373548	pm:st	11	25	13	CTGTATTTCACTGACACCTTTCGGA
3913510	main
	5012
		147684	pm:st	22	25	13	CGGCGGCCTCCGTCCGCGCCGTCCG
	5013
		509110	pm:st	22	25	13	CTCGGCGGCGGCCTCCGTCCGCGCC
3519324	main
	5014
		493397	pm:st	8	25	13	TTGATTTGTCAATATTAGAACCGTG
	5015
		483299	pm:st	9	25	13	GGTTGATTTGTCAATATTAGAACCG
	5016
		363921	pm:st	8	25	13	CGTTGGTTGATTTGTCAATATTAGA
	5017
		950403	pm:st	8	25	13	TGTATACGTTGGTTGATTTGTCAAT
3301792	main
	5018
		105835	pm:st	13	25	13	GAGGACAGTGTCCACCCTTTCTTTG
	5019
		423974	pm:st	14	25	13	GGAGAGGACAGTGTCCACCCTTTCT
3984956	main
	5020
		535730	pm:st	12	25	13	CGACCGCGGACGATAACGTAAATAT
	5021
		514971	pm:st	10	25	13	ACGTAAATATCTGACTGATCCCCTT
3815501	main
	5022
		36247	pm:st	15	25	13	GCAGCTCCTGTAGAGGGTAGACGAC
3452289	main
	5023
		1071069	pm:st	11	25	13	CCACAGTTCGAAGGTAAAACCATAG
2430497	main
	5024
		1097273	pm:st	10	25	13	GTACTCGAATACGTGAAAACATGCT
3042856	main
	5025
		713513	pm:st	14	25	13	CCGATGCCGATGTTACCGTACCTAG
	5026
		827128	pm:st	16	25	13	TACGTGAGGCCGTCCATGCCGATGC
	5027
		286707	pm:st	15	25	13	GGCACTCGCTCGTTAAGTCCCTGAG
	5028
		597857	pm:st	13	25	13	AAAACGCCAGCGATAGGTTTACCGG
3619815	main
	5029
		333286	pm:st	14	25	13	CTACAGGACGACTGAGCCGAGTTCA
3398113	main
	5030
		171100	pm:st	13	25	13	AAAACCTAACCGTCAGTAGCGGTCG
3768870	main
	5031
		158646	pm:st	8	25	13	AGAAGAAATTACCAACACATATGTG
3567190	main
	5032
		874076	pm:st	7	25	13	AAATTATCTATACTGAAACGAAGGT
	5033
		1075257	pm:st	11	25	13	TTCTCGTGGACATGAAAAGTTCGGT
3356065	main
	5034
		88095	pm:st	12	25	13	GGAAAACTGAGCCTACTTCTCTGTG
	5035
		545339	pm:st	13	25	13	AAGTCTACTGTGAATGGTCTGGCGG
	5036
		95603	pm:st	15	25	13	TCTGGCGGGAGAACTCACCGAGTCT
3279007	main
	5037
		375932	pm:st	14	25	13	GATCTTACCTCGAAGACGTGAGGCC
2700805	main
	5039
		588449	pm:st	10	25	13	GACTTACAGACCGTAGATTCAATTC
	5040
		757355	pm:st	11	25	13	GGAGATTTCTCTTTCGACTTGGACT
3453571	main
	5041
		158809	pm:st	8	25	13	CCTAAACGGAAATACTAATAATGAC
	5042
		581758	pm:st	7	25	13	ACACCTAAACGGAAATACTAATAAT
3394147	main
	5043
		371379	pm:st	14	25	13	GGGACTTGGATTCCCTCTACGTTGG
3741389	main
	5044
		930368	pm:st	13	25	13	GTCTGGCCGCAGACAAAGACTTGTT
	5045
		249566	pm:st	14	25	13	GGCTCTGACTAATCTCCGGCTCAAG
2726508	main
	5046
		953456	pm:st	7	25	13	TACTTAAAGTTGTAAAATACCAGGT
	5047
		275408	pm:st	8	25	13	CTTAAAGTTGTAAAATACCAGGTTG
3888161	main
	5048
		273934	pm:st	11	25	13	GTGGCAAACAACTCTAAGACGATTG
2752548	main
	5049
		233361	pm:st	11	25	13	AACCTGGTCTAATACACTGACCTAG
3701541	main
	5050
		355767	pm:st	14	25	13	CACCGTGAGCCTCTGTGTACACAAC
3996505	main
	5051
		450901	pm:st	16	25	13	GCTCCGTGCTATGAGGGACTCGCTC
3431725	main
	5052
		33656	pm:st	10	25	13	CTGGAACCTAGATAACTTCTTGAGT
	5053
		911828	pm:st	11	25	13	CTGTAGTTGGAAGGCGTCATAAAAC
2950410	main
	5054
		187422	pm:st	14	25	13	GGACAACCAAAAGGACCACTGGGAC
3023765	main
	5055
		565263	pm:st	11	25	13	TTAGACGTCTGAAAGGTTACCCACT
	5056
		922829	pm:st	14	25	13	GAAAGGTTACCCACTTCGAGGGTCG
3249827	main
	5057
		676041	pm:st	13	25	13	TCGGTAATGACTTCTGAGGAGGACG
2566619	main
	5058
		729247	pm:st	11	25	13	ATTGGTCGGTGTTACTCGTAGAAAC
2501717	main
	5059
		761980	pm:st	13	25	13	GCAACTGGCCATGCCATTATCTGTC
	5060
		332017	pm:st	13	25	13	CTGGCCATGCCATTATCTGTCACCT
3973770	main
	5061
		534270	pm:st	16	25	13	GTGGCCGTAGGCTCACGGAGTCTCT
	5062
		754195	pm:st	16	25	13	GTCCCGTGCTGAAGTTCGCCAGGAG
3934427	main
	5063
		1093037	pm:st	15	25	13	ATGGCCTTGGCTCGGGACTACAGTG
	5064
		399716	pm:st	14	25	13	GGAACCTTTTGCACCTGTCGGCGAT
	5065
		104356	pm:st	12	25	13	AACCGTTTGGTCACTCAGCTTTTGG
3815591	main
	5066
		706644	pm:st	16	25	13	TGTCGCACGGCCTCTTCGCAAAGGG
	5067
		1079766	pm:st	15	25	13	CCTCTTCGCAAAGGGTCACACGGTC
3549629	main
	5068
		1065632	pm:st	10	25	13	AAAGTCATGCCTTCTTGACACGAAT
3990642	main
	5069
		347589	pm:st	17	25	13	CACGGACACGGTCGAAGACGAGGGG
3381931	main
	5070
		742895	pm:st	14	25	13	CTCTACACACGCAGTGGACTGGTCT
	5071
		927456	pm:st	13	25	13	GATGGGAAGCCTGTTCACCTTGTCT
3819981	main
	5072
		698485	pm:st	8	25	13	TAGTAGAAAGAGTTCTACAAAAGAC
	5073
		489165	pm:st	7	25	13	AAAAGACAGAAGTACTCAGTTTTAA
	5074
		953538	pm:st	8	25	13	GACAGAAGTACTCAGTTTTAAACTT
3204819	main
	5075
		731728	pm:st	12	25	13	CCCTTTCGAAACCTGATGATGTACG
2724283	main
	5076
		344726	pm:st	13	25	13	TAGTCGACTATCTGGTAGAGGACCC
3992519	main
	5077
		718785	pm:st	13	25	13	CGACCAACGGTTTAGTGGAGGACAT
	5078
		1033354	pm:st	13	25	13	GAGTCAACAAGACAACGTTCCGCCT
	5079
		304300	pm:st	14	25	13	CCGTGACCCTCGTATGTCTACAGAC
	5080
		862972	pm:st	11	25	13	CAGACTTTAATCACACTGGAGCAAG
3617236	main
	5081
		10710	pm:st	4	25	13	CATATAATTAATTTTGTAGAATTAG
	5082
		870518	pm:st	4	25	13	GTAATACATATAATTAATTTTGTAG
3974796	main
	5083
		801278	pm:st	11	25	13	CACGTTTCGTTACTTTGCAGGTTAC
3001116	main
	5084
		635861	pm:st	11	25	13	GTCCTACATGACCAAGTGTTTGAAG
3707529	main
	5085
		473263	pm:st	12	25	13	ATCTTACCTCGTCAGTCCTCTCTAG
3213189	main
	5086
		247538	pm:st	15	25	13	ATGCGGATGTTGGTCATGCGGCTCC
	5087
		400197	pm:st	15	25	13	TCGGCCTCACGTCGATGCGGATGTT
	5088
		897967	pm:st	19	25	13	GTGCCGGCGGCGGAGTAGACGACCG
	5089
		700564	pm:st	17	25	13	GACACGGACTACCGCGACGACGTCG
2808453	main
	5090
		734291	pm:st	14	25	13	GACCGACGAGCACAGGAGATGAATC
3334579	main
	5091
		840381	pm:st	15	25	13	TCTCGCCTGGAAGAGGAAGACACCG
	5092
		1065397	pm:st	15	25	13	AGGCATCGTTCTGCCCCGTACCGTT
3914085	main
	5093
		314050	pm:st	18	25	13	GCCACAGGGGCAGAACCACGACCGG
	5094
		704464	pm:st	18	25	13	CACCACTGGTCGCTCCGCGACACGC
3296445	main
	5095
		529318	pm:st	15	25	13	CGGCGACGTGTAGTTGGAGTCACCT
3822164	main
	5096
		554668	pm:st	15	25	13	CGTCAGCTCGGGCATAAAGTGCGTG
3922611	main
	5097
		361031	pm:st	14	25	13	GAGATGAGGGCTCTGTACGCGAAAC
2950175	main
	5098
		454243	pm:st	14	25	13	ACGCCGGTCTATCGACAAGGACTCA
	5099
		691134	pm:st	14	25	13	ACACGCCGGTCTATCGACAAGGACT
2648146	main
	5100
		711975	pm:st	15	25	13	GGGCGGCGCTCCAATGTTACGACTT
	5101
		209356	pm:st	14	25	13	GTTCAAGGTAAAAGGCAGCGCCCGT
3726255	main
	5102
		316783	pm:st	22	25	13	GTGGCCCGCCCGGTCCGGCCCGTCG
3132660	main
	5103
		1093194	pm:st	10	25	13	TCCAATTTTGAGAACGATCCTCTCT
	5104
		235998	pm:st	13	25	13	AGTTCCGTTTTAGGTGCGGTTCTCC
	5105
		234460	pm:st	12	25	13	CCGGCTAAGGGTAATAGTTCCGTTT
	5106
		645377	pm:st	14	25	13	AAGTGAAGTCGCCACCACCGGCTAA
3258303	main
	5107
		1000135	pm:st	11	25	13	AGGATAACGTGACTAGGACTAGAAC
2825915	main
	5108
		810637	pm:st	10	25	13	CTAGTAGCACCTCCTAAACCTTAAT
	5109
		159070	pm:st	13	25	13	CTAAACCTTAATCAGGACCCGCTGG
	5110
		123523	pm:st	14	25	13	CCTTAATCAGGACCCGCTGGACTTC
3226028	main
	5111
		469563	pm:st	15	25	13	GAGTTCGACGGTGAACCCGGACCAA
	5112
		986635	pm:st	12	25	13	AAGGTCTTTACCTCCCTGAGTTCGA
	5113
		428150	pm:st	14	25	13	GGTATAGTTCGGTCCACCTCGGAAG
2968089	main
	5114
		969271	pm:st	10	25	13	AGTACTCCTATCGTTTTCGAATACG
3656475	main
	5115
		833082	pm:st	15	25	13	CGAGTGTGCGACTGAAACCGAGGTC
2358325	main
	5116
		1056271	pm:st	15	25	13	GGGATGGTTGATCGGGCCGTCTAGT
2826178	main
	5117
		510490	pm:st	12	25	13	CCTTCGGGGACTTATGGAACTAAAC
	5118
		240335	pm:st	10	25	13	GGGACTTATGGAACTAAACCTACTT
3098950	main
	5119
		382991	pm:st	12	25	13	GTCTGAAACTACTGTCACCAAGGGA
	5120
		831163	pm:st	12	25	13	GGGAAGATCCTAAGTTCATACCGAG
3551640	main
	5121
		260764	pm:st	16	25	13	CCTCGCCTCGTTGAGCCACCTCTTC
	5122
		577137	pm:st	16	25	13	CTCGCCTCGTTGAGCCACCTCTTCG
3250439	main
	5123
		542508	pm:st	21	25	13	CTCGGCGGCCCTCACCTGCGGCGGC
	5124
		687631	pm:st	21	25	13	CGGCGGCCCTCACCTGCGGCGGCTC
	5125
		459781	pm:st	21	25	13	GCGGCTCCGGGCCTCAGCGCGGACG
	5126
		46074	pm:st	20	25	13	GGCTCCGGGCCTCAGCGCGGACGTC
3013111	main
	5127
		861904	pm:st	14	25	13	ACGACCTCAGGCTCCTGGATTACCT
3133008	main
	5128
		151981	pm:st	13	25	13	CGACGACCTAAAACACGGCTTCGAT
3378795	main
	5129
		644551	pm:st	13	25	13	TCTGCCGATGCTCAAGAAACGGTTC
	5130
		443199	pm:st	12	25	13	TTCTGCCGATGCTCAAGAAACGGTT
	5131
		914323	pm:st	13	25	13	TCTTCTGCCGATGCTCAAGAAACGG
2378431	main
	5132
		615572	pm:st	8	25	13	CTACAACCTGACGTATTAAAGAATT
3146567	main
	5133
		1091682	pm:st	12	25	13	ACGGAAACCCTAGCTGACCCAAAAT
	5134
		721017	pm:st	12	25	13	TGGCACAAACCTCGACCAACTTGAT
2404145	main
	5135
		1057974	pm:st	17	25	13	CTTCTGGGCACACGGACGCTCAGGG
	5136
		161477	pm:st	16	25	13	TCCTTCTGGGCACACGGACGCTCAG
2762092	main
	5137
		1008198	pm:st	11	25	13	GTCACCGAGGCACACAATTTTTTGT
	5138
		47112	pm:st	13	25	13	CCGGGCACCCACTAGTAATGTTAAC
3718740	main
	5139
		875920	pm:st	10	25	13	ACATAACGACGCATCTTAGACTTGT
2381378	main
	5140
		896167	pm:st	19	25	13	GCCGCCGGTCTAGGGGCGAAGCTGG
	5141
		805238	pm:st	18	25	13	CGGTCTAGGGGCGAAGCTGGGTGGG
3677700	main
	5142
		541653	pm:st	19	25	13	GGGACCTCGTCGTAGCTCCGGGCCC
3023892	main
	5143
		237643	pm:st	14	25	13	AGGAGGAAGTTAGCCGGACACCTAC
	5144
		851807	pm:st	14	25	13	TAGGGTCCCGAATCTCATGCGTCAC
2365994	main
	5145
		772973	pm:st	10	25	13	GACGGAACGTAGGATTTTGAAAAAC
	5146
		615130	pm:st	12	25	13	CGAACTCCATGTCTCCTGTGTGTAA
2585998	main
	5147
		360424	pm:st	10	25	13	ATCCTCGAAATTTAGAACCGTTACG
3418289	main
	5148
		1050262	pm:st	14	25	13	CGAAGGATGGTCTTCCGGTTGTACC
3844143	main
	5149
		579510	pm:st	16	25	13	AAGCATACGCGCGAGACGCCACGAC
	5150
		792654	pm:st	16	25	13	ATACGCGCGAGACGCCACGACGGAA
4021793	main
	5151
		799731	pm:st	13	25	13	AGACCATGATCGTACCCCGCAATGT
3147595	main
	5152
		759646	pm:st	10	25	13	GGATTACATTGGGAACATACTAACG
	5153
		475817	pm:st	10	25	13	CAACTGGATTACATTGGGAACATAC
3091159	main
	5154
		489458	pm:st	11	25	13	ACACATTCGTACAAATGGACAACCG
	5155
		74915	pm:st	9	25	13	CGATTTTATTTAGCTGTCACAGAGT
3643641	main
	5156
		24683	pm:st	12	25	13	ACAGTTGCAGTAGTGGTACAGGTAC
2619330	main
	5157
		573537	pm:st	17	25	13	CTTGTTCCCGGCGCCCTTGCTCACG
	5158
		660126	pm:st	17	25	13	TTGTTCCCGGCGCCCTTGCTCACGC
	5159
		1071916	pm:st	18	25	13	GTTCCCGGCGCCCTTGCTCACGCAC
	5160
		397074	pm:st	18	25	13	TCCCGGCGCCCTTGCTCACGCACGT
3886655	main
	5161
		137997	pm:st	12	25	13	GCACGAAACACTAGACAAGTCACAG
	5162
		1098157	pm:st	12	25	13	TACGGTGCCGTAAGGCTTCAAAACT
2654084	main
	5163
		636119	pm:st	11	25	13	GTTTTCTCGGAGACTGTAATGACAG
	5164
		145493	pm:st	11	25	13	TTTCTCGGAGACTGTAATGACAGAG
	5165
		699958	pm:st	11	25	13	CAGAGAGTCACAACCAAGTCTAACT
2463522	main
	5166
		73238	pm:st	10	25	13	GAAGCGTTCTTCCTACTTTGATAAG
	5167
		491015	pm:st	13	25	13	TGACAACATACCGTCCTGGACTAGG
	5168
		37751	pm:st	10	25	13	GTCTCCCAAGACGTATAACTAAGTT
3428163	main
	5169
		743562	pm:st	15	25	13	TCGTCGACCGGCCTTTTCACAACGG
3895804	main
	5170
		67853	pm:st	13	25	13	ACCACAGACATACCGACGAGAGATG
	5171
		74410	pm:st	13	25	13	GAATGGCGTTCCTAGTCTGACAACG
3525317	main
	5172
		835331	pm:st	10	25	13	GTCGTTAATCCGTCTAGTTCCAAAT
3576797	main
	5173
		53595	pm:st	13	25	13	ACGTGCTTACCGAAACTGGACCTAG
	5174
		102518	pm:st	14	25	13	CGTGTCACGTGCTTACCGAAACTGG
2598612	main
	5175
		182790	pm:st	12	25	13	CCTTATGCCTAGTTAACACAACGGG
	5176
		443768	pm:st	13	25	13	TTACCCGGACGTCACCTTATGCCTA
	5177
		573478	pm:st	9	25	13	AAATGTTGGAGTGGTTTAGAAATCG
3442001	main
	5178
		577305	pm:st	14	25	13	TCGCGTTGACGCTCCTGTACTAGGT
	5179
		741873	pm:st	15	25	13	GACAGCCTCGACCTGTGGTTCTAGG
2540245	main
	5180
		556580	pm:st	14	25	13	CGAGGAGCCACCACAAGGAAGAATC
3579555	main
	5181
		890522	pm:st	15	25	13	CGCGGGTCTGGTTTTACTCACGGTC
	5182
		873441	pm:st	15	25	13	GACGTCCCGCGGGTCTGGTTTTACT
3400555	main
	5183
		1032611	pm:st	13	25	13	AAGGCCCTGGCTATAGTAGACAGAC
3847181	main
	5184
		1094539	pm:st	17	25	13	ACTGCGAGCCGAGCTCCGGAGAGAC
2560295	main
	5185
		1076719	pm:st	14	25	13	GTGTTGGACCCTGCTCGACTGAAGT
	5186
		74114	pm:st	15	25	13	TCCTCTGGCGGATGTAGCTTCTGGC
3302286	main
	5187
		1035383	pm:st	13	25	13	GTGGAGGGAGCGAAAAAACCTTGAC
3962703	main
	5188
		903300	pm:st	12	25	13	ACTAAGGCAACCTCATCTTCACAGG
	5189
		132637	pm:st	10	25	13	GTGTATACTACTAAGGCAACCTCAT
2539623	main
	5190
		829543	pm:st	14	25	13	GACCGTCCGGGTGAAACGAGAATGT
	5191
		935190	pm:st	13	25	13	TGACATTGAAGTACCCCTAGGACCG
3752118	main
	5192
		464023	pm:st	11	25	13	ACGTGAACTGTTCGAGAAGAGAAGT
	5193
		125977	pm:st	13	25	13	CTCGGGCTTTTACGTGAACTGTTCG
3683964	main
	5194
		381808	pm:st	14	25	13	GTGTCACAGATGTCCTCGCGGTTCT
2960789	main
	5195
		109088	pm:st	12	25	13	TCCTCTTCAGAACCGAAGCGAAAAC
	5196
		605843	pm:st	12	25	13	CTCCTCTTCAGAACCGAAGCGAAAA
3555756	main
	5197
		388359	pm:st	13	25	13	GAAGGTAAGGCCTCTACTAGGAACC
	5198
		1083955	pm:st	13	25	13	GTGGAGAAGGTAAGGCCTCTACTAG
3882867	main
	5199
		728328	pm:st	12	25	13	GGAATGCATCTCCAGTGTCATCTAC
2889771	main
	5200
		237185	pm:st	18	25	13	CGGGCCCTGCGAGCTCGAATCCCTC
	5201
		115912	pm:st	20	25	13	TCCAGCGGGTCTGCGGCAGCCCCGC
3537827	main
	5202
		906887	pm:st	12	25	13	AGGGTCAAGATTTAACAACCCCTCG
	5203
		252078	pm:st	11	25	13	GTCAAGATTTAACAACCCCTCGTGA
2953733	main
	5204
		667393	pm:st	15	25	13	AGTGCGTATCCCAACGCGTACGTCG
	5205
		59983	pm:st	15	25	13	TACCGCAGTGCGTATCCCAACGCGT
3669247	main
	5206
		939887	pm:st	7	25	13	TCGAATTATATGTTTTACGTCAGTT
3741671	main
	5207
		969240	pm:st	12	25	13	ACAATGGTCGTGGGAAAAGGGTTCT
2377169	main
	5208
		953680	pm:st	11	25	13	TAGACCCCGAGAAGTATCTTTTTCC
	5209
		51218	pm:st	11	25	13	AGACCCCGAGAAGTATCTTTTTCCT
3472664	main
	5210
		585228	pm:st	11	25	13	CCTTTACTAGTATTGGTTCCGACCT
	5211
		1029878	pm:st	11	25	13	AGAGGTACTTTCTCTTGACACCGAT
2735482	main
	5212
		808455	pm:st	14	25	13	GAGTCACTGGCTCCGGTCGACAAAA
2545915	main
	5213
		495731	pm:st	15	25	13	CCGGTACCCGTACATGGTCCTCGAT
3572539	main
	5214
		210533	pm:st	14	25	13	CTTCAGGACTTCGAGAGCGTCACGT
	5215
		735254	pm:st	15	25	13	CCTTCAGGACTTCGAGAGCGTCACG
3607202	main
	5216
		355542	pm:st	15	25	13	GACGGTACGTGCCTGACTAGTACCC
	5217
		26050	pm:st	16	25	13	GTACGTGCCTGACTAGTACCCGCCG
	5218
		168392	pm:st	17	25	13	GGTTAGGGTGTGTTGCCGACGGCGG
2548512	main
	5219
		117979	pm:st	10	25	13	TCTTTCAGTTGAGGCATTACTTCAC
2670621	main
	5220
		759015	pm:st	12	25	13	AACACTCCCCACGACTGAAAAGGTA
	5221
		352786	pm:st	12	25	13	TTCAACACTCCCCACGACTGAAAAG
2396512	main
	5222
		755444	pm:st	12	25	13	GCCTACTCAGGATGGAACTTGAGAT
3212860	main
	5223
		236398	pm:st	10	25	13	TACTCCCTGACTTATGACTTTTGAC
	5224
		921749	pm:st	13	25	13	GTGTTGTCCCGGCTTCTCTACTGAT
3772290	main
	5225
		934759	pm:st	12	25	13	GCTATCGTTGGTGTTCACCTAAGAG
	5226
		585441	pm:st	12	25	13	CCTGCTATCGTTGGTGTTCACCTAA
	5227
		550581	pm:st	13	25	13	ACCCTGCTATCGTTGGTGTTCACCT
3553213	main
	5228
		499395	pm:st	15	25	13	TCACGGAGATACCTGCCGACGACAC
2619425	main
	5229
		405578	pm:st	16	25	13	CCCGCGGGTATCGTGACGGCCATTT
	5230
		653684	pm:st	14	25	13	CGGCCATTTCCTCGGACGTACAAGT
3861980	main
	5231
		214972	pm:st	11	25	13	TGTGGTAATAACACTCGTCGTTTCG
	5232
		856438	pm:st	15	25	13	AGGGTCCCGTAAGTCCCGACCAAGT
3393238	main
	5233
		190718	pm:st	17	25	13	TCCACCCGGACTACCGGTCCCGTGT
	5234
		109066	pm:st	17	25	13	TGTCCACCCGGACTACCGGTCCCGT
3945998	main
	5235
		556437	pm:st	15	25	13	CTTTGACCACGCGAAGTACGGACGG
3428655	main
	5236
		1006675	pm:st	13	25	13	AGTCTCCGTGGGTACAAATGAGTCG
2672393	main
	5237
		622437	pm:st	20	25	13	CCGCGGTGCGGAGGGCAGGGGAGAG
	5238
		164218	pm:st	21	25	13	CGCCGCGGTGCGGAGGGCAGGGGAG
	5239
		1056369	pm:st	20	25	13	TACCGCCGCGGTGCGGAGGGCAGGG
2475134	main
	5240
		975852	pm:st	11	25	13	AGACTTCTTCAAGTTGGGAATGGAG
3476034	main
	5241
		100217	pm:st	10	25	13	ATTTAGGAGCCGTTTGACTTTGAAG
2553842	main
	5242
		188936	pm:st	13	25	13	TCGCCAACGGCGTGTATAAGTTCTC
2367874	main
	5243
		549063	pm:st	11	25	13	TACACTTTTACGAGAGGGTAGACGA
	5244
		452991	pm:st	12	25	13	ACACTTTTACGAGAGGGTAGACGAG
3534147	main
	5245
		648260	pm:st	15	25	13	CGGACAAGGAGGGTATGGTTCCCCT
3848655	main
	5246
		130989	pm:st	17	25	13	CGTCCCCGGCCACGACTAGTAGTGG
	5247
		613853	pm:st	16	25	13	TCGTCCCCGGCCACGACTAGTAGTG
3058238	main
	5248
		599327	pm:st	15	25	13	CTCCGTGCCCTGTCCAGGGTCTTAT
3006879	main
	5249
		540151	pm:st	13	25	13	GAGAAGGTAAGGATAGGAGGACGTC
3402850	main
	5250
		979444	pm:st	13	25	13	ACCCGTTAGACAGGGTCCGATATCT
	5251
		578882	pm:st	12	25	13	TACAGGACTCACAGGACGAGAAGAT
3482323	main
	5252
		33879	pm:st	14	25	13	AAGTCCTCAAGGAGTGGGAAGACCG
3843857	main
	5253
		814662	pm:st	15	25	13	TGACCAGAAGACTCCTGGAGACGGG
	5254
		317602	pm:st	14	25	13	CAGAAGACTCCTGGAGACGGGAGAT
3276002	main
	5255
		45442	pm:st	14	25	13	CCGCTCCGACAATTGGGAATGACAC
	5256
		1022180	pm:st	14	25	13	ACAGGTTGAAACTGACGCCCAGGAC
2318165	main
	5257
		204677	pm:st	19	25	13	CACGTCGCTCGTCCGTCCCCGCCGT
	5258
		1020202	pm:st	20	25	13	CGTCGCTCGTCCGTCCCCGCCGTCC
	5259
		189669	pm:st	20	25	13	TCGCTCGTCCGTCCCCGCCGTCCCG
3645466	main
	5280
		832257	pm:st	16	25	13	CCTGTCGCGGAGTCCCGCAGTAGAT
	5281
		83989	pm:st	18	25	13	GCCTGGCCTTGACGTCGACCCGGGA
3851025	main
	5282
		605309	pm:st	13	25	13	CTCACCGACCCTGTTGATGCTCAAA
	5283
		22957	pm:st	14	25	13	AGATGATGGGCTACGTCGACCTGGA
	5284
		481102	pm:st	15	25	13	GCGGCCTCCTCACCTTGGAGATGAT
3766666	main
	5285
		828001	pm:st	13	25	13	AAGGAAGACAGGGTTCCTACAGGAC
3383236	main
	5286
		965812	pm:st	14	25	13	CGGCCAGACGACTTAGGTACTCACT
	5287
		843537	pm:st	12	25	13	GAAGAAGGACACTCTGGATGCTCAT
3974739	main
	5288
		9719	pm:st	10	25	13	TGGTACTTCTAATACTGGGTGTTTG
2470656	main
	5289
		734664	pm:st	16	25	13	CAGGTCTTCGGGATCCAGGGTCTCC
3434510	main
	5290
		563461	pm:st	11	25	13	TAGTGACGCTGGTCTCCTTTAACTT
3315733	main
	5291
		247767	pm:st	17	25	13	TGCTCCCCCTCGACGAGCTGTCGGA
3602658	main
	5292
		13065	pm:st	18	25	13	CACCGGCGGCGAGACAGAGAGGTGC
	5293
		379534	pm:st	19	25	13	CGGCGGCGAGACAGAGAGGTGCGGG
	5294
		645291	pm:st	18	25	13	CGGCGAGACAGAGAGGTGCGGGGTG
2832434	main
	5295
		83741	pm:st	15	25	13	AGAGTCCGCCCGAGACTTTGGACCT
	5296
		938854	pm:st	16	25	13	AGTCCGCCCGAGACTTTGGACCTCG
	5297
		710211	pm:st	15	25	13	CCGCCCGAGACTTTGGACCTCGAAA
	5298
		428046	pm:st	13	25	13	CCGAGACTTTGGACCTCGAAAAGAC
2875503	main
	5299
		545178	pm:st	15	25	13	AAGGAAATCGTCTCCAGGCCCGACG
	5300
		240176	pm:st	13	25	13	CTAGGGAGAGATACACTGGGAGAAC
3376242	main
	5301
		802033	pm:st	14	25	13	GTCGACCGTCTTTAACTGGAAGCCG
	5302
		451751	pm:st	14	25	13	CCGTCGACCGTCTTTAACTGGAAGC
3865370	main
	5303
		18839	pm:st	16	25	13	AGCGGCTCGGACGTCGACAACGGAA
	5304
		926581	pm:st	17	25	13	CGGACCTGCAGAAGCGTTCCGGACG
3385011	main
	5305
		874344	pm:st	11	25	13	TTCTCCATTATAGTCCCGAAGACGA
	5306
		453165	pm:st	11	25	13	TTTCTCCATTATAGTCCCGAAGACG
3204182	main
	5307
		199297	pm:st	14	25	13	CGTCGCTCTCAGTGTCTGTTCTGTC
	5308
		859446	pm:st	14	25	13	CCGTCGCTCTCAGTGTCTGTTCTGT
	5309
		550766	pm:st	15	25	13	CCCGTCGCTCTCAGTGTCTGTTCTG
	5310
		443859	pm:st	14	25	13	ACCCGTCGCTCTCAGTGTCTGTTCT
2542235	main
	5311
		970867	pm:st	16	25	13	GCTCGAGTATCAGGCCCTCGACCTG
	5312
		261308	pm:st	19	25	13	GGTGCCGGCGGCTCGATGACGCGGA
	5313
		664889	pm:st	16	25	13	ACACGACTAGTGGCCCCGCTTGTCG
	5314
		518296	pm:st	15	25	13	GGAGTACGTGCCCTTCTGACACGAC
3845718	main
	5315
		1057111	pm:st	12	25	13	GAAGACCGCTTCTAGACAAAAGTGG
2712962	main
	5316
		704180	pm:st	11	25	13	ACGTCTTCTACCATTCCAAGCTTAG
	5317
		390333	pm:st	11	25	13	GAGACACCGAAGCACACCATTATAA
	5318
		849539	pm:st	13	25	13	TCAGTGGACCAGTCGAGAATTTGGG
	5319
		130178	pm:st	9	25	13	ACCTAATGTTTAAATGTCCTCCTAC
3066442	main
	5320
		189829	pm:st	10	25	13	TACCGGTAAGCTCTTCACGATTTTT
	5321
		508225	pm:st	14	25	13	GGTGGTACCGGTAAGCTCTTCACGA
3780111	main
	5322
		166869	pm:st	12	25	13	GAGTAGGAGGTCGTCACGTTAAAGA
	5323
		622891	pm:st	12	25	13	GGAGGTCGTCACGTTAAAGAAGTCA
3743705	main
	5324
		830067	pm:st	11	25	13	ATCGTAGACGAACCGGTTAATCAAG
	5325
		868189	pm:st	13	25	13	GTTCGACGTGGTTTCTGCCACCTAT
2583038	main
	5326
		306807	pm:st	11	25	13	GGGTGACCACACCAATGAAGATTAT
3264374	main
	5327
		627918	pm:st	13	25	13	TCAGTACTGTAAGAAGGCCCGTCGT
2930637	main
	5328
		1010713	pm:st	14	25	13	CATCCAGGACACGGTGGTTTTGGGT
	5329
		993504	pm:st	13	25	13	ATCCAGGACACGGTGGTTTTGGGTT
2409874	main
	5330
		1054470	pm:st	15	25	13	AAGTCAAGGGAGTTCCGCCACGACG
3831926	main
	5331
		840335	pm:st	11	25	13	GTCAGTCTTACGTGTGGATCAAGTT
	5332
		1068421	pm:st	10	25	13	GATCAAGTTGTAGACGCTCAAGTAT
4012186	main
	5333
		355204	pm:st	11	25	13	GAAGGGCGGTTAAATAGGTTGAAGA
	5334
		776711	pm:st	12	25	13	CGTCGTAGTGAAGGGCGGTTAAATA
	5335
		972646	pm:st	13	25	13	ACCGTCGTAGTGAAGGGCGGTTAAA
3606123	main
	5336
		536970	pm:st	9	25	13	CTTTGACTATTTTTGGTCCTTCACT
3815441	main
	5337
		504661	pm:st	16	25	13	CTTCGCGAAAGGACCTTCGGGCGTC
2348593	main
	5338
		180742	pm:st	9	25	13	ACTTTTTCGACTTGACGTTTAGAGT
	5339
		303419	pm:st	10	25	13	TTTTCGACTTGACGTTTAGAGTTGC
3219662	main
	5340
		908432	pm:st	10	25	13	ATCCCGTCAAGAACTTTTCACATGT
	5341
		661935	pm:st	12	25	13	GTCGATCCCGTCAAGAACTTTTCAC
3160832	main
	5342
		801845	pm:st	12	25	13	TGGACACAACCGTAACCAAAGAGGT
	5343
		783170	pm:st	13	25	13	GGTTGGAATCGTTCTGGGAGTTCAC
3465618	main
	5344
		471925	pm:st	11	25	13	GGCTTGATAATGATAGTCGTCTTCG
3335704	main
	5345
		336587	pm:st	15	25	13	TGGGACACCGCGTAGTCAAAGACCC
	5346
		70222	pm:st	13	25	13	CCCTAAAACACCTACAGAGGCACGT
3316406	main
	5347
		365765	pm:st	13	25	13	TAACTGTCCATACGGGTCGTTCTGG
	5348
		746942	pm:st	13	25	13	TTCTTTCCGAACGTGGACATGCCGT
3063990	main
	5349
		687783	pm:st	12	25	13	ATTCGTCACTGACAATGGACTCTCC
3258308	main
	5350
		1019045	pm:st	11	25	13	TAGTTGTTTAGACGACGACTGGTCT
3581444	main
	5351
		519491	pm:st	15	25	13	TGTTGGCGCGCCAGTCCTCGTAGTT
2891779	main
	5352
		1093361	pm:st	20	25	13	GGGACGCCGGGTGGTTCCGGCGGAG
	5353
		502517	pm:st	19	25	13	GGACGCCGGGTGGTTCCGGCGGAGT
	5354
		179208	pm:st	19	25	13	GACGCCGGGTGGTTCCGGCGGAGTG
2760872	main
	5355
		401892	pm:st	16	25	13	GTCACTTCGGTGGCACCACAGGTCG
	5356
		120093	pm:st	16	25	13	GGGTCACTTCGGTGGCACCACAGGT
	5357
		697808	pm:st	17	25	13	GCCGGGTCACTTCGGTGGCACCACA
	5358
		869382	pm:st	18	25	13	GCGCCGGGTCACTTCGGTGGCACCA
3231020	main
	5359
		73503	pm:st	13	25	13	AGGAAGTGCCTGGAACGGCTTTAAC
3008187	main
	5360
		616791	pm:st	11	25	13	ACTACGGTTAAGGATGCTCTTACAC
	5361
		190009	pm:st	11	25	13	ACACGAGTAAACGTTCGTCTTTTGG
2414539	main
	5362
		743890	pm:st	12	25	13	AGATCAACCAGGAGAACCTGGTGTA
	5363
		374306	pm:st	14	25	13	CGACAGATCAACCAGGAGAACCTGG
2399570	main
	5364
		104630	pm:st	12	25	13	AACGACGACAAAACCGATAACCGAG
2881528	main
	5365
		564318	pm:st	11	25	13	TCTTTCTACCTTGATGTCTGAGACC
	5366
		262638	pm:st	11	25	13	CTCTTTCTACCTTGATGTCTGAGAC
3592848	main
	5367
		699792	pm:st	13	25	13	AATCTCCTGCGGGAAGTCCGTTACT
2774163	main
	5368
		872486	pm:st	12	25	13	ACGAGCTTCGGTTCGGTTATCATAG
3417940	main
	5369
		1074767	pm:st	14	25	13	TGGCCATGATGGACGCGTTCGAGTT
3122524	main
	5370
		1012166	pm:st	13	25	13	GACCTGCACACAAACGGGAGTTCAA
	5371
		673087	pm:st	15	25	13	TCGGGACGCAAAATCTGCCGTCGTC
2386465	main
	5372
		405577	pm:st	12	25	13	CTCTCGACTCGAACTGATGGCTTTT
	5373
		634445	pm:st	13	25	13	CTGAGTCGCTTCTTAAGGAGTGTCG
3220685	main
	5374
		277927	pm:st	12	25	13	TGTATATTGTCTTGGCCGGGTGAAG
	5375
		581090	pm:st	11	25	13	CACCTCGGTAGAGATGTATATTGTC
2925975	main
	5376
		319487	pm:st	10	25	13	AATTTCAATAGATACCTGGACGTCG
3028881	main
	5377
		705177	pm:st	18	25	13	CCGGTCAAGGCTGGGTGGTCTCCGG
2779311	main
	5378
		595718	pm:st	13	25	13	GACTCACATAGTCAGGGTTCCTGAG
	5379
		61858	pm:st	12	25	13	AGTCGACCACGTAGATCCTAGTAAC
	5380
		739148	pm:st	13	25	13	TGGACCAAGGTGAACGCAGCAGAAA
3744112	main
	5381
		612186	pm:st	16	25	13	ATACGGGGACCGAAGGGGACGTACC
	5382
		98945	pm:st	14	25	13	GACCTTCTAGATACGGGGACCGAAG
2502439	main
	5383
		530549	pm:st	11	25	13	ACACTAACCCAATAATATGGGGACG
	5384
		242045	pm:st	13	25	13	GGGACGTAACTGTCTGTAGATCCTC
	5385
		539235	pm:st	8	25	13	TGTAGATCCTCTTGGTGTATTTAAA
3874455	main
	5386
		115271	pm:st	15	25	13	ACCAAGGGACCGTACACTCCTGGGA
3398105	main
	5387
		405189	pm:st	14	25	13	GCACAAACTGTTCCTCTGGAGCGAG
3639094	main
	5389
		160353	pm:st	12	25	13	AAGATACGCACACTCTACCACGAAC
3064314	main
	5390
		582475	pm:st	13	25	13	CACCAGTAACACCAGCGTCAAGAGA
2806861	main
	5391
		205028	pm:st	12	25	13	CCCGCTAGACAAAGACTCAGTGATT
3440610	main
	5392
		508822	pm:st	12	25	13	AAAGAAGACGTCCTGGTCCCTTTCT
	5393
		539689	pm:st	14	25	13	GACTCCTCCCCTATCGAGGAGAAAG
3383132	main
	5394
		572765	pm:st	12	25	13	AAAAAGGAGACAGGATGCGACGAAG
	5395
		1010384	pm:st	11	25	13	GACTGGAGAATGTAGTTCCTTGAAG
	5396
		101094	pm:st	11	25	13	AGACTAAATGGTTTGGGAGGTTCAC
	5397
		99746	pm:st	12	25	13	CCCCAACCGTGTCGTAAGACTAAAT
2451986	main
	5398
		557341	pm:st	15	25	13	CTTCACAAGGCCCTGTCGGAGGTGT
3939218	main
	5399
		348031	pm:st	13	25	13	GAGCACACACTTTGAGGTCTGACAG
2845387	main
	5400
		670943	pm:st	17	25	13	CATGGCACACCTTGCGCCGGTGGTG
	5401
		879685	pm:st	16	25	13	CCCCTGGTAGGACAACATGCGGCAG
4007667	main
	5402
		1025968	pm:st	12	25	13	CGCTTTCGTAACGTACCTGATAGAC
	5403
		102915	pm:st	12	25	13	TGTACGTACTCCAACACGCTTTCGT
2452710	main
	5404
		865524	pm:st	14	25	13	GTCTCCAGAAGTAGGATCACGGACG
	5405
		14206	pm:st	13	25	13	TGTCTCCAGAAGTAGGATCACGGAC
3294948	main
	5406
		654661	pm:st	13	25	13	CAAAGTGGCTGCTGATGGTCGAGAA
2680319	main
	5407
		521894	pm:st	15	25	13	TGGGAGGCGTAGTAAGGACCCCTAC
3564261	main
	5408
		881469	pm:st	12	25	13	ACCCCAGGAGGAGCTGAATTTATCT
3191960	main
	5409
		848059	pm:st	13	25	13	AGTCCGCACGGGAGTCCCAAATTAA
3662615	main
	5410
		946393	pm:st	18	25	13	CAGTCACGGTGTCGGGCTGGCGCGA
3109036	main
	5411
		830619	pm:st	9	25	13	TTTTCACCTATATAAACTACCTCCG
3229553	main
	5412
		457807	pm:st	15	25	13	AGTCGGAGCTCCTCGTCGTTATCGG
3459976	main
	5413
		1006224	pm:st	13	25	13	ACTGCCTGGCGTGTAGACTAGACTT
	5414
		226510	pm:st	13	25	13	ATAGGTCGACATCACAGAGACGGGT
	5415
		394949	pm:st	14	25	13	GAGACTCGGCTGTTTGCTGACGAAG
2470483	main
	5416
		1079872	pm:st	17	25	13	GACCGGGAGCGGAGCGGTGGAGTAA
	5417
		968035	pm:st	17	25	13	ACCGGGAGCGGAGCGGTGGAGTAAC
3932169	main
	5418
		645401	pm:st	12	25	13	TCCTGTCGAATAGAACCTTGGGTGT
3743483	main
	5419
		540558	pm:st	16	25	13	TCGTAGCTCGTGATCTCCGCCGTGG
	5420
		374269	pm:st	15	25	13	TCGCCGATCGCCTGAGCTCAGAGTT
2951557	main
	5421
		677341	pm:st	11	25	13	GCTTTGGAGACGCACAATCCTTATT
	5422
		1065323	pm:st	15	25	13	GGGTGGCTTTGGAGACGCACAATCC
2708023	main
	5423
		508661	pm:st	14	25	13	ACTGGATGGACTGATCGTAGGGGTC
2992696	main
	5424
		894671	pm:st	15	25	13	CAGCGAGGGACTCGCAAAGATTCCC
	5425
		235276	pm:st	14	25	13	GGCTAGCGGCACAAACCAGCTATCT
3109067	main
	5426
		883323	pm:st	11	25	13	CAGAAGACCCCAGTTCTTGTAAACT
2455937	main
	5427
		963940	pm:st	12	25	13	TTCCGGCACGTCGTAAAGATGTTGT
	5428
		1010637	pm:st	13	25	13	TACGACTACTGTGACGGTGAGGACT
2673246	main
	5429
		605235	pm:st	14	25	13	GACCTGACACGTAGAACGGAACGAG
3620030	main
	5430
		1039970	pm:st	12	25	13	GAAACCCTACCGTGCTCTATAGATG
2958379	main
	5431
		799930	pm:st	10	25	13	TGTGTGACAAGTTCTGGGTAATTAC
3715430	main
	5432
		1009192	pm:st	12	25	13	CCTCAGACCCTAAACGTTAAGACCT
3739432	main
	5433
		660244	pm:st	17	25	13	CGCTGCACTGGTGGGCCTGAGCTTC
	5434
		404751	pm:st	18	25	13	GCACTGGTGGGCCTGAGCTTCGGGC
	5435
		925985	pm:st	18	25	13	ACTGGTGGGCCTGAGCTTCGGGCGG
2400064	main
	5436
		182368	pm:st	16	25	13	CCTGATCCACCGTCTCCGGTTGGGT
	5437
		622185	pm:st	16	25	13	GGGATGCCGACAGTGACGCCTGATC
	5438
		1073317	pm:st	16	25	13	GTAGGAGAGGATGACCGGGATGCCG
	5439
		1015308	pm:st	13	25	13	ACTGACCCTTTTACGGGTAGGAGAG
3335311	main
	5440
		593528	pm:st	8	25	13	AGTCTCGGTGTTATTTAAGATAAAG
3712073	main
	5441
		916020	pm:st	14	25	13	AAGGGCTTTCAAGTGGCTCACCACG
	5442
		159109	pm:st	12	25	13	AGTCACGACCTCTAGTAACGGAAAG
4023483	main
	5443
		619163	pm:st	13	25	13	GGTTATCGTCCTTGCCACCACTGAT
3288839	main
	5444
		279642	pm:st	13	25	13	AGACGTCAGAGTTCAGCCTGGTTCT
2731640	main
	5445
		235675	pm:st	12	25	13	TACCAGATGTTCTGAGAGAAGCGAG
	5446
		671409	pm:st	11	25	13	AGATGTTCTGAGAGAAGCGAGAAAC
	5447
		884548	pm:st	12	25	13	GTTCTGAGAGAAGCGAGAAACGTAG
3051400	main
	5448
		1038291	pm:st	10	25	13	GAATCTCTAACCACTTGTTCACACT
4013794	main
	5449
		771806	pm:st	14	25	13	CTGTTGCGACCCCAGAATTGAGCAG
2432618	main
	5450
		935807	pm:st	13	25	13	CGGCGGCTGAATGATCAGTGAAAAC
	5451
		380888	pm:st	15	25	13	TGGACCGTCAGGACACCAGTCACTG
3614950	main
	5452
		266289	pm:st	14	25	13	GACGACTAACGCCTACTGTGAGCAC
3061573	main
	5453
		14229	pm:st	12	25	13	CTCTGTGTCGAAAGTAGTAACCCTG
	5454
		551707	pm:st	12	25	13	TCATGGACTCATAGAACGGTCGTTG
3322993	main
	5455
		11270	pm:st	13	25	13	AGTAGTGGGAACGTCTTTGACCGAG
	5456
		722847	pm:st	12	25	13	GACCGAGAGACCTGAAGTCTTGTAA
3980994	main
	5457
		660509	pm:st	11	25	13	AACCGTGGTCTGTCTAAGGAATCAT
	5458
		629590	pm:st	10	25	13	AGGAATCATCACCACTGACATATAC
	5459
		623050	pm:st	13	25	13	CCGGTCTAAGGTGAAGGACGCAAAT
3301826	main
	5460
		61731	pm:st	12	25	13	GACGTCCTGTGTTGCCCTTTGAAAA
2639147	main
	5461
		564408	pm:st	11	25	13	TCGTATACGGTATGGTGAACCACAT
	5462
		798136	pm:st	10	25	13	CTGAATTAAAATTGTGGTCGCGTAC
2999993	main
	5463
		430436	pm:st	16	25	13	TAGGTGTAAGCCGACTCGCCGGTCC
3161296	main
	5464
		162901	pm:st	12	25	13	TTTGAGAGACGTCTTGTCAGTGGTG
	5465
		369107	pm:st	13	25	13	TGAGAGACGTCTTGTCAGTGGTGGT
	5466
		653471	pm:st	12	25	13	CGTCTTGTCAGTGGTGGTGGAATAA
	5467
		365471	pm:st	11	25	13	CAGTGGTGGTGGAATAAGTGGAATT
2676358	main
	5468
		17954	pm:st	7	25	13	GTTGGAAAACTTTATATTTAGTGTG
	5469
		345763	pm:st	6	25	13	TGTTGGAAAACTTTATATTTAGTGT
3403563	main
	5470
		58013	pm:st	12	25	13	ACGACGGCTTCTATTGGGAGAGAAA
	5471
		246159	pm:st	10	25	13	GAGAACCTCTTTGAGTTACGATTAG
2545625	main
	5472
		536069	pm:st	16	25	13	CCCATAGACCGTGTGTCGGACCGGT
	5473
		529208	pm:st	17	25	13	GCCCATAGACCGTGTGTCGGACCGG
2530487	main
	5474
		120676	pm:st	15	25	13	CCTCTTGGTCGTCATCGGTACGGAC
3946409	main
	5475
		276985	pm:st	13	25	13	TCTCTGAAACGGAGGCACATAAGGG
2439480	main
	5476
		603577	pm:st	14	25	13	GACCGGACATGTCTGTGCAGGTACT
	5477
		66614	pm:st	14	25	13	ACTGAACCAGGGACACGATTCGGAC
	5478
		617912	pm:st	13	25	13	CCAAAGGAATAGGACGAAGGGCTCT
	5479
		493524	pm:st	12	25	13	GACGTTGGGAGAAGCGATAGTTTAC
2522655	main
	5480
		927098	pm:st	12	25	13	GGGATCCTTAGACGGACTATTAGCT
	5481
		129683	pm:st	11	25	13	CCTTAGACGGACTATTAGCTAACGT
2520326	main
	5482
		39766	pm:st	8	25	13	AAAAACTTATTCTACCGACCATTAC
3928621	main
	5483
		368898	pm:st	11	25	13	GTCTCGAACAGAGTGGTACATAAAG
	5484
		610078	pm:st	12	25	13	CGTGTGCGACAGAAATCGTGAGATT
	5485
		804155	pm:st	14	25	13	ACTGGGAAGAACACTGGCGGACTGA
2399751	main
	5486
		989880	pm:st	16	25	13	AGTGGGCCGTCCACCTTTGCCTCGA
	5487
		20777	pm:st	16	25	13	TAGTGGGCCGTCCACCTTTGCCTCG
3334321	main
	5488
		962527	pm:st	14	25	13	GTCCTTGGTGTGAAGCCCTAGGGAT
	5489
		585251	pm:st	15	25	13	CTAGGGATAGGGTTGGTGGGTCCAC
3672618	main
	5490
		48568	pm:st	13	25	13	AACTAGGACAACTTGGGCGGACTCT
	5491
		832719	pm:st	13	25	13	AAATCTCGGCAGAAAACGTCCCTCG
	5492
		775422	pm:st	12	25	13	CCTTCGGTGACAGGCAGAAATTTGT
	5493
		1092816	pm:st	13	25	13	CGCATCCGAGGAGGCAAATAGTCAT
3005767	main
	5494
		747966	pm:st	11	25	13	AGAAGACCATACCTGAGAACGGAAT
	5495
		237642	pm:st	13	25	13	AGTCGTAGTTATGTTGCCGGCCTCA
2457868	main
	5496
		956193	pm:st	10	25	13	TTCTCTGATTCGTTACCCTTTGAAC
	5497
		396737	pm:st	11	25	13	CACCTTGTCTTCTCTGATTCGTTAC
3988894	main
	5498
		180270	pm:st	9	25	13	TCAAATTTCTTCGACCGGTATTCTT
	5499
		743477	pm:st	10	25	13	AGGGATGAGGACAGTAATGTAAATG
2406761	main
	5500
		953266	pm:st	12	25	13	TTACCTGTCTCCACCTGTCTTTTGC
	5501
		629867	pm:st	12	25	13	CTTACCTGTCTCCACCTGTCTTTTG
3774425	main
	5502
		1100365	pm:st	14	25	13	TCAGGTTCTGCCTACGGGCTAGCAT
	5503
		1073360	pm:st	11	25	13	GGTCGCAGTAGTGTTATCATTTCAG
	5504
		411723	pm:st	14	25	13	ACCGGAGTCTCTTGCGGTCGTACTT
	5505
		1051477	pm:st	15	25	13	TACCGTGGTCGGACTGCCTACTCCT
3535327	main
	5506
		234071	pm:st	11	25	13	CGTTGTTTACGACGTTTTCACGATC
	5507
		933686	pm:st	10	25	13	GTTTACGACGTTTTCACGATCTTCT
3222006	main
	5508
		1033053	pm:st	11	25	13	CCGCTAGAGTGTTGTCTTCCTTATT
	5509
		403772	pm:st	11	25	13	ACCGCTAGAGTGTTGTCTTCCTTAT
3251974	main
	5510
		11249	pm:st	16	25	13	TGGTTGACCACGTCGCGACGGTCGT
3960393	main
	5511
		941347	pm:st	15	25	13	TGTGTCACGACCAGTTGCGGGAGAC
2405585	main
	5512
		987025	pm:st	12	25	13	TACTAGTGACCCGAAATCTACCGGT
3365016	main
	5513
		342750	pm:st	15	25	13	TGTCGAGCCCGGTGAGAAGACTTCC
2777000	main
	5514
		654662	pm:st	12	25	13	CAACTAGGTAGGTCGGGATTTCAAG
	5515
		568206	pm:st	13	25	13	AGTGGCGACCAGTCATTAGACCAAG
3830955	main
	5516
		1006271	pm:st	12	25	13	AAGATACTGAAGTTGGGTGTGGACC
3816291	main
	5517
		578967	pm:st	9	25	13	AGATCAGACTTTTTGGGTTTTGAGT
3349474	main
	5518
		186838	pm:st	12	25	13	TGATACTCTTCCGTGACCACCTAAC
3822552	main
	5519
		799877	pm:st	18	25	13	CCTACGCGCCATGCGCCATGGTGGG
	5520
		863344	pm:st	17	25	13	GGGTCTCGAGCTTCTCCTCGTCGCG
3130296	main
	5521
		565685	pm:st	11	25	13	CCTTGTCGGGGTACTATGATGTTTT
	5522
		322593	pm:st	10	25	13	GTGACAACAGTTTAGTTCGTATTCC
	5523
		147521	pm:st	8	25	13	TAGTTGGAAAAAGTGACAACAGTTT
	5524
		804784	pm:st	9	25	13	GTCTCTCTTATAGTTGGAAAAAGTG
3231138	main
	5525
		295175	pm:st	11	25	13	GACGAAAGTTAATGACCGTAGGTCT
	5526
		477583	pm:st	13	25	13	CCGTGTAGTTAAGCTCCGGACCTAA
3904556	main
	5527
		502530	pm:st	10	25	13	CATGTTCTTTGAAGGTCCTGAAACT
	5528
		510395	pm:st	10	25	13	TACCATGTTCTTTGAAGGTCCTGAA
2527706	main
	5529
		803682	pm:st	10	25	13	ACCTGACATAGAATACGTAGAGACA
	5530
		601667	pm:st	10	25	13	CCTGACATAGAATACGTAGAGACAT
3816121	main
	5531
		1047193	pm:st	13	25	13	ACTTCTCCTAGATGGCCGACACCTA
	5532
		191023	pm:st	14	25	13	CTTCTCCTAGATGGCCGACACCTAC
3534145	main
	5533
		654960	pm:st	11	25	13	AGTGGAGCTTGATCAGGTTTCGTAT
2642842	main
	5534
		975897	pm:st	13	25	13	TAACGACGGGTAGAGCGCCTAAAGT
3096205	main
	5535
		949363	pm:st	9	25	13	GTCGAAGGGTCATTTTTACTACTTT
3499664	main
	5536
		588019	pm:st	12	25	13	TCTCGTTGGAGAATCGTGTCGTCTT
2581047	main
	5537
		83115	pm:st	10	25	13	GCGGTCGAAACAATGTACAGTTTAT
3226614	main
	5538
		8451	pm:st	14	25	13	TCTCGGTGCGCAAACTACCGAAGCT
	5539
		735994	pm:st	15	25	13	AACCGTCTCGGTGCGCAAACTACCG
2476295	main
	5540
		649103	pm:st	13	25	13	AATGCCCTCATGTTTACGGTCTCGG
3806555	main
	5541
		648289	pm:st	11	25	13	CGACGGGAGATAGATGTTTACTTAC
3939187	main
	5542
		923391	pm:st	15	25	13	CCTCGCGAAGGCGTACTAGATGGAC
3571948	main
	5543
		324699	pm:st	13	25	13	AGGACCGGAACGATACCCTACGAAT
3310166	main
	5544
		60321	pm:st	12	25	13	AGGGTTCGCAGTAGACACATTTCAC
2894584	main
	5545
		672267	pm:st	12	25	13	GATGGGAACTACTTCGATGGACGAT
	5546
		935239	pm:st	12	25	13	GGAACTACTTCGATGGACGATACTC
3494668	main
	5547
		1065909	pm:st	11	25	13	GGGTTTCGACAGTTTTTGTGACTAC
3252290	main
	5548
		733347	pm:st	11	25	13	GACGAAAACGACAGAACCTAGTTCT
	5549
		844454	pm:st	11	25	13	ACGACAGAACCTAGTTCTGGTCTTT
3914239	main
	5550
		134162	pm:st	14	25	13	GGTCCTGAGTAACCACGGGTTCTTC
3585974	main
	5551
		714974	pm:st	15	25	13	TTGTACTACTTACCGCCGGGCCGAC
	5552
		452162	pm:st	17	25	13	ACGGGCGAGCCCCTTCGACTCGTAG
3157835	main
	5553
		82456	pm:st	16	25	13	CACTTCGTCTGGTAGCGCGTGGTCG
	5554
		216215	pm:st	15	25	13	ACGACCACTTCGTCTGGTAGCGCGT
2696808	main
	5555
		414305	pm:st	12	25	13	ACAGTAGGGCTTCGGTCAATCTTCT
3226753	main
	5556
		583314	pm:st	12	25	13	CCGTTTAAGTGTAGTGCGTGGTTTC
	5557
		307604	pm:st	14	25	13	CCTCGACCGGCCGTTTAAGTGTAGT
3399598	main
	5558
		113858	pm:st	12	25	13	CCTAACATAAACGACACGAGAGGGT
2901825	main
	5559
		963204	pm:st	12	25	13	AGACATAATTTGTGGCACGACTCCG
	5560
		504443	pm:st	13	25	13	TCCGCCGAAGGATACGATAGAGAGA
	5561
		314459	pm:st	12	25	13	AGAAGGCTCCAAGAGTGTCTCAAGT
3198377	main
	5562
		389297	pm:st	14	25	13	GGACGTCGGATAGGCACCTCATCTT
3402956	main
	5563
		540361	pm:st	15	25	13	CAGACGGAAGTGACCTGAACGGGTC
	5564
		917057	pm:st	9	25	13	AACGGGTCTATTAGAAGGAAAAACT
3959498	main
	5565
		866950	pm:st	15	25	13	GGCTGCAGTAGTATCCCAAGGTCCG
2496828	main
	5566
		16665	pm:st	13	25	13	GTCACGGAAGGGCTAGTCTCAGAAA
4017595	main
	5567
		368590	pm:st	15	25	13	TCTAGCCCCACTAAGACCGAGGGTC
3737155	main
	5568
		681962	pm:st	15	25	13	CTGAGGGCCTCCCTGAAGTGCAAGT
4005684	main
	5569
		218847	pm:st	14	25	13	TGGTCCGGTGAGACCTACTGTACCT
3566183	main
	5570
		823714	pm:st	15	25	13	GGCTAAACCCGGCTGAAACGTGGAG
	5571
		943586	pm:st	13	25	13	TAGTTCTAGAAGGTCGACCCATGGG
	5572
		863342	pm:st	15	25	13	GGCCCGCGTAGTTCTAGAAGGTCGA
3129596	main
	5573
		145187	pm:st	15	25	13	GGGAGCCCGGGAATACTTCCTGACT
3835458	main
	5574
		590292	pm:st	5	25	13	CAGTAATAAAAATTTACTGTGTATT
3478394	main
	5575
		796297	pm:st	17	25	13	CCGGATCGGTGGAGGGAGCCGTTTC
2716092	main
	5576
		642404	pm:st	13	25	13	CGACGTGGTTCTGTCATCGTAGAAC
3702442	main
	5577
		654956	pm:st	16	25	13	AACCTCAGTCGAGGACAGGTCGGGG
	5578
		49832	pm:st	16	25	13	GAACCTCAGTCGAGGACAGGTCGGG
2712242	main
	5579
		61592	pm:st	14	25	13	GCACTCGTGCGACTTCCGAATGAAG
4019505	main
	5580
		493005	pm:st	14	25	13	TCCGACCTCCGAGTGTCTGAGACTT
	5581
		217574	pm:st	10	25	13	CTACTACTTCACTTACGAAAGTTCG
3663192	main
	5582
		1028431	pm:st	12	25	13	CACTCCGGGAAGTGCTACAACTAAA
	5583
		864974	pm:st	12	25	13	CTCCGGGAAGTGCTACAACTAAAAG
3775253	main
	5584
		884056	pm:st	21	25	13	GGCCCGGCGGCGGAGACGCGAGTCG
	5585
		376307	pm:st	19	25	13	CTCCGCTCGTTCCTGAGCCCCGGGC
3230734	main
	5586
		198554	pm:st	12	25	13	GGTCGGGTCGTGGATGAACATTTTT
	5587
		714508	pm:st	13	25	13	CGGTCGGGTCGTGGATGAACATTTT
3394317	main
	5588
		1034815	pm:st	14	25	13	TTGTCACCGACAGACGCTAGTCCAG
	5589
		1003090	pm:st	16	25	13	CCATCTCGTGAGAGGCAGGACGACG
	5590
		370946	pm:st	13	25	13	CCGGGGGGACCTTATAACACTTACT
	5591
		786781	pm:st	13	25	13	CGAGTACGAGAGTGAGGATCTTCCT
3795050	main
	5592
		898267	pm:st	15	25	13	TACCGCCTGGTCTAGGGCGAAATGG
2962823	main
	5593
		599932	pm:st	9	25	13	ACGTCTTTTATGTCTGGTTTCAACT
	5594
		846147	pm:st	10	25	13	CACGTCTTTTATGTCTGGTTTCAAC
3360704	main
	5595
		1019052	pm:st	13	25	13	CCATGTAGCAGACGGACTAGGTCTA
	5596
		737787	pm:st	14	25	13	ACGGGTGCTCTAACCCATGTAGCAG
	5597
		271742	pm:st	14	25	13	GACCAAGTACGGGTGCTCTAACCCA
	5598
		671039	pm:st	10	25	13	AAATCACCCGTTACAATGGTAAGAG
2645725	main
	5599
		698893	pm:st	18	25	13	TCGTCGTCGGGTAGCCAGCGGCGGA
	5600
		483112	pm:st	19	25	13	CGTCGTCGGGTAGCCAGCGGCGGAG
	5601
		886100	pm:st	18	25	13	CGTCGGGTAGCCAGCGGCGGAGAAG
3454025	main
	5602
		881860	pm:st	13	25	13	ATGGTTCAGGTGACTGGCCTTCTAC
2715144	main
	5603
		650679	pm:st	16	25	13	CCGACACCACCTGCGCCCTTTGTTG
3066962	main
	5604
		847446	pm:st	7	25	13	TTGGTATACCACACACTAATTTTTT
	5605
		280241	pm:st	7	25	13	TTTGGTATACCACACACTAATTTTT
2334529	main
	5606
		408300	pm:st	14	25	13	TCCGGAAGCACCTCGCACTGTATGA
3980539	main
	5607
		835919	pm:st	12	25	13	CGTGACCTACCGTTTGAATTCGTAC
	5608
		607286	pm:st	11	25	13	AATTCGTACTTCTATGGTTGGACCG
2784122	main
	5609
		633114	pm:st	13	25	13	CCTTTTGAAGTCGAACACCCGTGAC
	5610
		1094959	pm:st	10	25	13	ACGTAAACCGACACTTGATGTAACT
	5611
		1075448	pm:st	12	25	13	GGAGCACCTGACCAATCAACTTCAT
2797093	main
	5612
		263968	pm:st	16	25	13	CCGGGCACCTACTTAGGCCTTAGGG
2491958	main
	5613
		981700	pm:st	10	25	13	GTGGTATAATAAGCGGACAAACTAG
2403355	main
	5614
		161231	pm:st	13	25	13	AATCGTCGTTGGTGTATGGTCAGCC
2434186	main
	5615
		211572	pm:st	15	25	13	GGTTCGAAGTACCAAGGACCTGGGG
3188914	main
	5616
		650939	pm:st	12	25	13	ATACCAGTGTAACCGCGGATCTTGT
	5617
		952794	pm:st	12	25	13	CTTGTCAATCCAGCGAGCAGTGTAT
2733388	main
	5618
		1083367	pm:st	12	25	13	CGTTCAAGTCCCTCGCAAAAGTTCT
	5619
		825285	pm:st	12	25	13	GGATCGGGATAGTTCGGTTTCTAAG
	5620
		987502	pm:st	10	25	13	TGTCTGAGTTCAAAGCGAAACCTAT
2523638	main
	5621
		802518	pm:st	13	25	13	AACCTGAAGCGCTAGAAGCGGCAAT
	5622
		493607	pm:st	14	25	13	CGCTAGAAGCGGCAATGGAAGAACG
3440580	main
	5623
		605475	pm:st	14	25	13	CTGGGAGGACAACCTTTCTCTCGAC
	5624
		984675	pm:st	14	25	13	CACCTCTGGGAGGACAACCTTTCTC
3624209	main
	5625
		477725	pm:st	10	25	13	CCACTTATAAAACGATGACGACCTT
3553544	main
	5626
		232301	pm:st	17	25	13	CACTCGACGTCCCATACCCCGAGCC
	5627
		670775	pm:st	17	25	13	GGTCCGTCTAGGCTGACGACCTCCG
2962402	main
	5628
		1049774	pm:st	11	25	13	AGGCGGACGAATCAACAAAGTTTCA
	5629
		870942	pm:st	13	25	13	GGCAGACCTGATGGAAAACACGTAG
2387018	main
	5630
		1015327	pm:st	12	25	13	GGTAGACACCTTTCCGGCCTAATAT
3724563	main
	5631
		293496	pm:st	11	25	13	TTACAGGAGGTCGAGTAACAACTAC
	5632
		187974	pm:st	11	25	13	AGGAGGTCGAGTAACAACTACGAAT
3989121	main
	5633
		214011	pm:st	14	25	13	AACCGACGACACTAGTGGGAGACGT
	5634
		336724	pm:st	13	25	13	ATATGGTTGGAAGTGCCTCGCCCAT
4001979	main
	5635
		404385	pm:st	15	25	13	CTCCCTGTCTAGTTGCCGTCCTCTC
3375362	main
	5636
		473724	pm:st	14	25	13	GGTGGAGGAGCTAATGGAGGAGTAG
	5637
		1030167	pm:st	13	25	13	CCATAGGTGATGGTCGTAGAGTACG
2832629	main
	5638
		158677	pm:st	14	25	13	ACGTAGGCGACCATGTGCTGATAGC
	5639
		629322	pm:st	15	25	13	CTGATAGCGAACTGGGACGGTGCCT
	5640
		871630	pm:st	13	25	13	AGGTCCTTACCAACAACGGGAGAAG
	5641
		451579	pm:st	14	25	13	GCCGAGGCGCAAGAAGCTATACCAT
3293766	main
	5642
		712255	pm:st	13	25	13	AACGGATGTACAGGGACCGACAACT
	5643
		649867	pm:st	14	25	13	ACGAGCACAACGGATGTACAGGGAC
3365405	main
	5644
		681995	pm:st	12	25	13	CGTCGAGACAGTATGTGGTAAACCT
2779728	main
	5645
		272829	pm:st	18	25	13	AGCCTGCCTGCTCGTCGCGCAGCGA
	5646
		1093510	pm:st	18	25	13	GTCAGCCTGCCTGCTCGTCGCGCAG
3892412	main
	5647
		862045	pm:st	20	25	13	CCGCCGAGGGCAGTCGCCCGGAGGA
	5648
		191833	pm:st	20	25	13	GCCGAGGGCAGTCGCCCGGAGGAGG
2655827	main
	5649
		485979	pm:st	15	25	13	ACCAAGGGTCTCTCAGTCTCGACCG
3521265	main
	5650
		463291	pm:st	13	25	13	GTCTGGACCGCTTAACAATCGACAC
3820363	main
	5651
		943973	pm:st	13	25	13	ACTGTAGCTCATAAAGACGGTCCGC
	5652
		99467	pm:st	14	25	13	TAGCTCATAAAGACGGTCCGCCACC
3216960	main
	5653
		896389	pm:st	13	25	13	CCTGTCTATAGTACCGACGTCACGA
	5654
		325723	pm:st	13	25	13	ACCTGTCTATAGTACCGACGTCACG
3220417	main
	5655
		441141	pm:st	12	25	13	AGGTGGATAGACTCATGGACTGAAG
	5656
		494373	pm:st	12	25	13	GTAGGTGGATAGACTCATGGACTGA
2522236	main
	5657
		140921	pm:st	12	25	13	GTACCGGTACTATACGTTGGACGAA
	5658
		787277	pm:st	11	25	13	AGGTCCTTTGGGTCAACTTGATACA
3315507	main
	5659
		928564	pm:st	16	25	13	CCGTAGATGTGTTCTAGGCGGCCCG
	5660
		287750	pm:st	12	25	13	TCTCGTGCGAACAAACCCGTTAACA
	5661
		587133	pm:st	9	25	13	CAAACCCGTTAACATTAGTCAATGA
2559195	main
	5662
		654403	pm:st	15	25	13	CGTTCCTGATGAACCTGCGGGACCT
	5663
		1070273	pm:st	14	25	13	AAGTCCGAGCCGTCTAGGACGTCTT
	5664
		550627	pm:st	14	25	13	TAAGTCCGAGCCGTCTAGGACGTCT
2586115	main
	5665
		325677	pm:st	13	25	13	CGTCAGCAATGGGTTGAGGAATACC
3872547	main
	5666
		214620	pm:st	13	25	13	GGAACCAACAGAAAGCAACCGGTCT
	5667
		462624	pm:st	12	25	13	CCCAAGAATGACCTAGTCCTGGAAT
3293288	main
	5668
		635106	pm:st	12	25	13	TTGAAACAGACTCTCGGGGAAGTTC
	5669
		21933	pm:st	12	25	13	GTTGAAACAGACTCTCGGGGAAGTT
2975297	main
	5670
		607422	pm:st	8	25	13	TGACCGTTTCTTTCAGATTACAATT
2973476	main
	5671
		14223	pm:st	12	25	13	CGCTACCAGGATAGTAGGACTTTCT
2554002	main
	5672
		276011	pm:st	11	25	13	GGGAAGCGGTCTCTAACACTTTATA
3829882	main
	5673
		870476	pm:st	11	25	13	CGAAGACACTTGAAACCTAAGAGAC
	5674
		770387	pm:st	10	25	13	GAGGATTAAGGTGACATCTTCGAAA
2545883	main
	5675
		989702	pm:st	11	25	13	GATGATGGACATCTGTTTCGGAAGA
3090675	main
	5676
		1037954	pm:st	12	25	13	CCTTTTGGACGTAACACGATCGTAC
3421141	main
	5677
		266836	pm:st	10	25	13	CTGTTACCTTGTTGACACGTAAGAA
	5678
		12033	pm:st	9	25	13	TGTTACCTTGTTGACACGTAAGAAT
3702347	main
	5679
		6877	pm:st	11	25	13	CCACCTTAAGAGTAGTTGTCAACAC
2624202	main
	5680
		690708	pm:st	14	25	13	GTCTAGTGACCGCTGTTCTCTCCGT
	5681
		1008770	pm:st	13	25	13	ACCTTTTGACCCGTAGCGGTTACGA
3677718	main
	5682
		862004	pm:st	15	25	13	GCGACAGATTTCTCGGTCCCGTGGT
2463487	main
	5683
		947250	pm:st	13	25	13	ACTGCTGTCGCTGTTTTGGTTACCC
	5684
		789462	pm:st	14	25	13	TCTCCGGACGATTTCTGGATGGTCG
	5685
		445635	pm:st	15	25	13	TCGAAGACACGGAGGCTGACGACTC
2322263	main
	5686
		528979	pm:st	15	25	13	TACGGGAGACCCCAACAGACCAAGG
3450386	main
	5687
		863787	pm:st	16	25	13	GTACCCCGGTTGCACCCCGAGGATT
	5688
		405803	pm:st	17	25	13	TCAACCGCGTTTGGAGCGCCGTCGG
3707469	main
	5689
		1073548	pm:st	15	25	13	CAGCAGAAGCGACCGAGTTCGTCCT
3908813	main
	5690
		191906	pm:st	13	25	13	GTTGTACTCTCCTCCACGAATAGGG
	5691
		679399	pm:st	14	25	13	CGGACAACTGGGAATGAGAGCCTAC
2406788	main
	5692
		221611	pm:st	15	25	13	CTGCTGACACAGAAACCCGGTGACG
3829659	main
	5693
		1084611	pm:st	14	25	13	CGACTTGGTCCAAACGGGAAGGTGT
2591307	main
	5694
		331691	pm:st	15	25	13	AGATGGAGGATGCTCTCTACCCGGG
	5695
		846112	pm:st	16	25	13	TCGACCGTGGTTCTGGTCCGCGACT
	5696
		443355	pm:st	15	25	13	GAAGCGGCTCCGATATTCCGGAGAC
3375916	main
	5697
		510670	pm:st	17	25	13	CAACCACCGGGAGGTCCTCCGACTC
3667781	main
	5698
		91783	pm:st	11	25	13	AGACCGACTTAGACACAGATGTAAC
	5699
		26268	pm:st	13	25	13	GACACAGATGTAACTAGACCCGACG
3676044	main
	5700
		560303	pm:st	14	25	13	TACGACAGCGTCAGACCTTGCCTTC
3568549	main
	5701
		137464	pm:st	15	25	13	TGGACGCGAACGTCTGGGTACGACT
3488684	main
	5702
		802436	pm:st	11	25	13	TCAAGTAGGTTTCTAGTCCTGTACC
4020694	main
	5703
		656581	pm:st	14	25	13	CACATCGGACGTGGTTGACGTTACC
3474148	main
	5704
		750257	pm:st	16	25	13	CGGCTAGTCGCCTAGTGGCTCAGAG
3428290	main
	5705
		63751	pm:st	12	25	13	CGGGACATTCTTTCTACGACGTAGT
	5706
		978069	pm:st	13	25	13	ACGAGCCCTGTTATGGCGTTTGAAG
2359878	main
	5707
		1005871	pm:st	18	25	13	GGGGGCCGACCTGACGGGAGAGGAA
3270351	main
	5708
		673504	pm:st	15	25	13	ACGCGGTCAAAGTGAAGGTGCCGAC
2399458	main
	5709
		1063144	pm:st	15	25	13	CTTTATCGAGCAGACGACCGGGACC
3238483	main
	5710
		191685	pm:st	9	25	13	TGGTTAGTTGAAGTATCCTACATGT
3918536	main
	5711
		294402	pm:st	17	25	13	TAGAGGCGACCAAGGGCCTTCGGCG
	5712
		461468	pm:st	20	25	13	GGCGGCGCCTGTTCGAGAGGGCCCG
	5713
		791560	pm:st	20	25	13	GGCGCCTGTTCGAGAGGGCCCGCGC
2340147	main
	5714
		40886	pm:st	13	25	13	CCGACACTACCCGTAACTGAAGTGT
2948686	main
	5715
		573243	pm:st	12	25	13	AGGATACTCAGGTCGAAGGACCTTA
	5716
		632881	pm:st	12	25	13	TAAGGAGGATACTCAGGTCGAAGGA
	5717
		646047	pm:st	9	25	13	TCAGAAAAGACTGTTTAAGGAGGAT
	5718
		807922	pm:st	11	25	13	ACTTCGACTTCCTCAGAAAAGACTG
2409042	main
	5719
		889196	pm:st	13	25	13	TCCGCCGCGACGTTCTTATGAAACA
3219939	main
	5720
		744496	pm:st	9	25	13	CGTGAACATAAAGAATGTTGACTTC
2754383	main
	5721
		654290	pm:st	11	25	13	GGAGTCACATATCTGGTTCTAACAG
	5722
		509700	pm:st	11	25	13	GAGGTAGACCTCTGATAAAGTAGCT
2490562	main
	5723
		672928	pm:st	11	25	13	GTCCAAGAGCTTACCTGTTTAATCG
2576999	main
	5724
		750150	pm:st	12	25	13	AGTTTAATCGGGAGAAGAGCCGTGT
	5725
		681752	pm:st	11	25	13	GACAAGGAGTTTAATCGGGAGAAGA
3862173	main
	5726
		433315	pm:st	13	25	13	GGAAGGACGCATTACCTCCTGTGAA
	5727
		226697	pm:st	15	25	13	GTCTGGGCCTAACACCGGGACTTAC
	5728
		1029321	pm:st	15	25	13	TGGTCTGGGCCTAACACCGGGACTT
3278555	main
	5729
		373253	pm:st	12	25	13	TGTCCTTCGACCTTGAGGATCATGT
3839320	main
	5730
		1027264	pm:st	13	25	13	CCAGGTGGAAGTAGGCATAGTACCT
2495124	main
	5731
		971990	pm:st	15	25	13	CCAATGAAGCGCCTCGACCTTGCGA
	5732
		906607	pm:st	19	25	13	CGCCTCGACCTTGCGACCGGCGCGT
	5733
		653010	pm:st	17	25	13	CCGGCGCTACGCGAGGTACCGTAGA
	5734
		376854	pm:st	17	25	13	CGGCGCTACGCGAGGTACCGTAGAC
3220520	main
	5735
		878998	pm:st	10	25	13	GGTCCTCAAGAGATTGTAACAGTAT
3214701	main
	5736
		70593	pm:st	12	25	13	TTCCACGACTAACTGGGACAAAGAC
3956805	main
	5737
		623625	pm:st	15	25	13	GATAACCGGCGACGCGGTAGTTCCA
3316212	main
	5738
		387390	pm:st	16	25	13	TACCTCAGGCGCGACCTGGTCGAGT
	5739
		168973	pm:st	14	25	13	ACCTGGTCGAGTTCGTCAAGTGGTG
	5740
		145617	pm:st	17	25	13	ACCACCGGCTGTGCCCGCTGAAGGT
3400520	main
	5741
		411063	pm:st	11	25	13	AACCTCGAAAGCAGGAGATTCTTCT
3708968	main
	5742
		1044309	pm:st	14	25	13	CAATCGAGGCCTGACGACAGGAAGT
	5743
		141875	pm:st	14	25	13	TACGCCTGAGACTTGACTACGGTGG
2554045	main
	5744
		207603	pm:st	10	25	13	TAAGTAGACAGTCACGTTAGTTCCT
	5745
		239461	pm:st	10	25	13	CACGATGTTGTAAGAACCAAGTAAG
3251308	main
	5746
		590812	pm:st	16	25	13	GGGTGGACTTCTGCCGTTCGACCCA
	5747
		339124	pm:st	15	25	13	GACTTCTGCCGTTCGACCCAGGACT
	5748
		35112	pm:st	16	25	13	CGTTCGACCCAGGACTCACTACGGG
	5749
		196087	pm:st	16	25	13	CGACCCAGGACTCACTACGGGGAGT
3660097	main
	5750
		716278	pm:st	18	25	13	GGCCCGCGTACCGAATCCCTGCGAG
	5751
		179856	pm:st	18	25	13	TACCGAATCCCTGCGAGGGCCGGCG
3942033	main
	5752
		883361	pm:st	13	25	13	CCGTCTTCCCCCTCTTCTTCTTTGT
3555382	main
	5753
		94709	pm:st	15	25	13	ACCGCCTGTGATGGCTTCCCCTGAT
3507740	main
	5754
		703058	pm:st	14	25	13	TAGCCCCTCAAGAGTGCCTGTGTGT
	5755
		739460	pm:st	15	25	13	CATGAAGTTCGCATCGCTCCCGGAC
2695761	main
	5756
		190429	pm:st	17	25	13	TACCCCTGGCGGAGCAGCGAGCACT
2694071	main
	5757
		394923	pm:st	12	25	13	ACACCTTACGTTTGCGGTCGTGTAT
	5758
		417421	pm:st	14	25	13	CAAGACTAAGAGGTCCGACAGCACC
3726578	main
	5759
		988843	pm:st	15	25	13	ACGCTGCCAGTCATCAAGTCACGGG
3072573	main
	5760
		215387	pm:st	12	25	13	GGAGAGACTAGTTTGTGACCTTCAC
2488830	main
	5761
		800157	pm:st	9	25	13	ACAAGTATATTGAGAAACAGGGTTC
2802596	main
	5762
		1077212	pm:st	13	25	13	AAGGAGGAGCGGGTAACTACTCTAC
2667045	main
	5763
		848756	pm:st	14	25	13	GTTCGGTACAAACGGGATCAGGTCC
	5764
		475575	pm:st	13	25	13	CCACGGGTCACGATAGTCTACTCAA
3836252	main
	5765
		696471	pm:st	14	25	13	CCAGGTCTATGCCTCGACACCGAAT
	5766
		374562	pm:st	12	25	13	TCTATGCCTCGACACCGAATAAGTC
2910240	main
	5767
		921604	pm:st	14	25	13	TACCACAGGTTAGGGCACGTACCGA
	5768
		84335	pm:st	15	25	13	CACAGGTTAGGGCACGTACCGAACG
2414713	main
	5769
		728626	pm:st	16	25	13	TGATGACGACGGTCGCCTCGGCGAT
	5770
		531734	pm:st	14	25	13	TCTCGGCCGTGATAGAGATGACGAC
3855006	main
	5771
		625449	pm:st	18	25	13	GGGGCCGAGCCCCAGTACGAACAGC
	5772
		375998	pm:st	17	25	13	GGGTGCAGGTGCGCGAAGTGGAAGG
2752256	main
	5773
		116909	pm:st	11	25	13	TTCGACACCACTAAGCAGTGAACAT
	5774
		630557	pm:st	10	25	13	CACCACTAAGCAGTGAACATATTAC
3341140	main
	5775
		588018	pm:st	12	25	13	CACTCAAAGAATCGTGACGTCGTCA
	5776
		564080	pm:st	13	25	13	CTCAAAGAATCGTGACGTCGTCACC
3432031	main
	5777
		451524	pm:st	15	25	13	TCGACGTCCAAAAGCGTGTCAGCGC
3335649	main
	5778
		1001697	pm:st	21	25	13	GGCGCCCGCACCTCGCGGCCTCCTG
2794652	main
	5779
		508684	pm:st	17	25	13	CGGGACGCTCAACAGAGGCGACCCT
	5780
		778828	pm:st	17	25	13	TCCGCGGGACGCTCAACAGAGGCGA
3133165	main
	5781
		684043	pm:st	9	25	13	TAGACATCAAAGACAGAACCATGTT
2615832	main
	5782
		332876	pm:st	11	25	13	TTCGTCTGGTCAAGTTCTCTACAAC
	5783
		776494	pm:st	11	25	13	TCGTCTGGTCAAGTTCTCTACAACA
2438294	main
	5784
		37357	pm:st	13	25	13	CACCGGTTTGGGTACCACATGTAGT
3755513	main
	5785
		307094	pm:st	13	25	13	TCCAAGGGATCTGAGTGTTCGACCA
	5786
		733124	pm:st	14	25	13	CTATCGGTCTATCGGTCTACGGGAC
3870827	main
	5787
		429780	pm:st	14	25	13	GTACCGGCTCAGGTAGTGCATACGT
	5788
		633934	pm:st	15	25	13	TCGGGTACCGGCTCAGGTAGTGCAT
3377685	main
	5789
		231380	pm:st	16	25	13	TGGGTCCTGGTCGTGCCAACACTCC
3629882	main
	5790
		293320	pm:st	11	25	13	TAGAGGAGTCTCTGGTGCCTAAAAT
3452904	main
	5791
		518352	pm:st	15	25	13	TTCTACCAGCAGGACCTGGAGGTCC
3842857	main
	5792
		417158	pm:st	10	25	13	GAAATCGGTAGCATTTAGGGAATGA
	5793
		75912	pm:st	10	25	13	AAATCGGTAGCATTTAGGGAATGAG
2690912	main
	5794
		316217	pm:st	10	25	13	ACTTAGTCTGGAAGTTGACCTTATG
	5795
		781553	pm:st	11	25	13	TTCTCACTTAGTCTGGAAGTTGACC
3432033	main
	5796
		591008	pm:st	16	25	13	CCAGGGTGGCTACCTGTGTGGAACC
3242504	main
	5797
		646000	pm:st	8	25	13	CCTACGAGAATCTATAAAAACTACT
	5798
		1076275	pm:st	7	25	13	CTACGAGAATCTATAAAAACTACTT
2740931	main
	5799
		500693	pm:st	11	25	13	TTCTCGACCTATTCTCATAGGTTCC
	5800
		617768	pm:st	12	25	13	CGACCTATTCTCATAGGTTCCTCCT
2751194	main
	5801
		891113	pm:st	14	25	13	TCGTGAAAGCCTGGTCCCTGATCTG
3361664	main
	5802
		884620	pm:st	18	25	13	TCCGGAAGGACAGGGCGCCCTTCGC
	5803
		535309	pm:st	16	25	13	GGTGTCACGTCTCTCAGCGAGACCG
3444220	main
	5804
		726316	pm:st	12	25	13	TTCTCTGGGTCATCGACGTGTGTAT
	5805
		653442	pm:st	12	25	13	GTAGGATCTCGTAGAGGTTTCTTCC
3031950	main
	5806
		192904	pm:st	13	25	13	TCGGTCCTCACACGTCTGTAGAACT
2945611	main
	5807
		235919	pm:st	16	25	13	CAGGTCTTCTAAGCCCGGGTGAGCC
3768515	main
	5808
		1004609	pm:st	12	25	13	CGGCCCATATTCGACAAAAGAGACT
	5809
		386394	pm:st	11	25	13	TTCGGCCCATATTCGACAAAAGAGA
4013737	main
	5810
		851459	pm:st	12	25	13	AGTCATAGAGTACGGTCCTGATCGA
3531358	main
	5811
		719741	pm:st	13	25	13	AGTACAGGGCTCCTGAAGGTTTCGT
	5812
		632297	pm:st	12	25	13	CCCACCTCAGCCTTTTAGATGATGT
2793239	main
	5813
		536401	pm:st	15	25	13	GGGCTCAAGTCACTCCGTAGAGGTG
3431910	main
	5814
		918687	pm:st	17	25	13	ACCGGCTGCTCCGGAGGTACCTGTC
	5815
		82138	pm:st	16	25	13	CGACCTCGAGAAGCTGGGTGGGTTC
3182794	main
	5816
		941985	pm:st	9	25	13	TCATAACTTATACTTTGGAGGTCTC
3147359	main
	5817
		1057989	pm:st	12	25	13	GTAGACGAGTACTAGAACGACGTGT
3068157	main
	5818
		587949	pm:st	13	25	13	TGACCTGACAATACGCGAACCAACG
3139906	main
	5819
		24920	pm:st	12	25	13	AACGGTACGACGATCCTTTAACAGG
	5820
		307163	pm:st	13	25	13	GTGAACACAGTGGTCGACAAACACG
3655846	main
	5821
		682002	pm:st	16	25	13	GTCGAGGTAATAGGTGGCCGACGGC
3795230	main
	5822
		518041	pm:st	15	25	13	AAGTAGAGGACCCTGGTGCCCGTAG
3218158	main
	5823
		283464	pm:st	12	25	13	GTCTTCATCCAACGTTGACGGAAAC
	5824
		847090	pm:st	14	25	13	CGGGTCTTCATCCAACGTTGACGGA
2883916	main
	5825
		862696	pm:st	13	25	13	CTTCGTGACATACCCTACGGTGTGT
	5826
		805590	pm:st	13	25	13	GACGCCTAGACCATCTTCGTGACAT
2542750	main
	5827
		425259	pm:st	14	25	13	CTAGTAGGACCCCTGGACCATGTAC
	5828
		505708	pm:st	16	25	13	ACAGGCGTGGCCCTGCTAGTAGGAC
	5829
		592678	pm:st	16	25	13	CGTCACTGGCCAAGATGTCGTGGGC
3731239	main
	5830
		198832	pm:st	11	25	13	TAGACTAGCTCCTCTTGCAAACCTT
3468746	main
	5831
		575356	pm:st	11	25	13	CAAGATTTTCTTACGCGACCACAAG
3944962	main
	5832
		234719	pm:st	11	25	13	ACCAAACACGACTGTCTAAGTTCAG
2852635	main
	5833
		379016	pm:st	14	25	13	AGTAGTGCTGCACCGACAGGAAGAG
3758778	main
	5834
		20355	pm:st	13	25	13	CCGTTGTAGTGAATTGCTGCAGAGG
	5835
		816022	pm:st	13	25	13	GGACCGTTGTAGTGAATTGCTGCAG
	5836
		656845	pm:st	12	25	13	GATGGGACCGTTGTAGTGAATTGCT
2761747	main
	5837
		250458	pm:st	11	25	13	ACAATAGTCTAGTGTCTGGTACCAG
	5838
		361276	pm:st	11	25	13	TGACCTGCACATGAAGACAAAGAGT
3976891	main
	5839
		806004	pm:st	14	25	13	GGTCTGATAGTCACCCGTACGGGAT
2996348	main
	5840
		909546	pm:st	7	25	13	ACTACTTGAACTACATCTTTACTTT
3432504	main
	5841
		51855	pm:st	17	25	13	CCTAGGCCGACTGGGCTGTCCGTTG
3473137	main
	5842
		471207	pm:st	13	25	13	CCATGGTTCCTACAGTGATGTGGTC
2898443	main
	5843
		263902	pm:st	15	25	13	TGCGAGAAGTGCTGCCCGACTCTGT
	5844
		368534	pm:st	18	25	13	AAGCGCAGCCCTCCGTGGAGGCGAC
	5845
		23921	pm:st	16	25	13	GCGCCCTAGCGGAGGACTTTGCTTG
	5846
		971106	pm:st	13	25	13	GCTCTTTGACTGCTTAGGTGTCCAC
2407773	main
	5847
		1014679	pm:st	14	25	13	TTATCAGAGTTACGAGGGCCCGGGA
	5848
		410607	pm:st	15	25	13	CGCCGCCAGGAAAGAGAGCGTTATC
	5849
		747849	pm:st	12	25	13	GGTCTACTTTTTCTACGCGAGCGAT
2636200	main
	5850
		511243	pm:st	14	25	13	AGACCCGGAAGTCTCCTCATTGGCA
	5851
		739454	pm:st	10	25	13	GTCACGTAAAAGTCATCGGGAATAA
2607652	main
	5852
		36969	pm:st	12	25	13	CCTTCTAAACGTAGGTCTGGGTCTT
3336105	main
	5853
		776890	pm:st	18	25	13	TCGCTCGGGTCTTGCCTGGCCTGCG
	5854
		455123	pm:st	17	25	13	GAGGGGGAACCTGATCTCGCCGACC
	5855
		777145	pm:st	15	25	13	GACCCGTCTCGAGATTTGTCCCCGT
	5856
		801765	pm:st	16	25	13	TTGAACCCGGGACGGTTCCCCGTCT
2905786	main
	5857
		459915	pm:st	14	25	13	GTGCTGACGTGTAAGCTGGTGTACC
	5858
		546553	pm:st	15	25	13	ACGTGTAAGCTGGTGTACCCGGCAC
2914100	main
	5859
		789166	pm:st	12	25	13	GACCCAAACCTGGTTCTACTAGAAG
2922674	main
	5860
		1008158	pm:st	9	25	13	GGACTAAGACTTGTAACGATAAAAG
2719660	main
	5861
		78482	pm:st	14	25	13	CTCCACGTCAAAGTCTTGGGTCGGT
	5862
		261245	pm:st	14	25	13	TCCACGTCAAAGTCTTGGGTCGGTC
2381337	main
	5863
		87559	pm:st	11	25	13	CACACTGGGAAGTCTTGCTTTCAAT
	5864
		968395	pm:st	15	25	13	GGGTCCCTGGTAGTTTCACCCTCTG
2733945	main
	5865
		1099404	pm:st	11	25	13	GCCTACGATCGATGAGAAAAATTCC
	5866
		936212	pm:st	12	25	13	TTGAACGACGGATACCCTAGGATCT
	5867
		842005	pm:st	12	25	13	TTAAACGACGGTACGACTACGGAGT
3387175	main
	5868
		676392	pm:st	6	25	13	TGTCAAAATACACGAATTAATTTCT
	5869
		666591	pm:st	6	25	13	ATGTCAAAATACACGAATTAATTTC
2953778	main
	5870
		1076186	pm:st	13	25	13	TAAACAGAACAGACGGCTGACAGGC
	5871
		347948	pm:st	13	25	13	GGAGGGCAAGACAGGTAAACAGAAC
	5872
		855091	pm:st	14	25	13	ACTAACGCAAATCGCGGGAGGGCAA
	5873
		888410	pm:st	14	25	13	GGCTCTGCAGTTGACACTTCCCAAG
3508915	main
	5874
		553213	pm:st	11	25	13	ACACCTTTGAGATCTGTCCGTTTGT
2902621	main
	5875
		466924	pm:st	15	25	13	ATTCCCGTACCCCTACCCTTCCCCT
	5876
		700082	pm:st	15	25	13	TTCCCGTACCCCTACCCTTCCCCTA
	5877
		1060393	pm:st	15	25	13	TCCCGTACCCCTACCCTTCCCCTAT
2925878	main
	5878
		33645	pm:st	12	25	13	ACGACGACCCTAAAACTTCTGTGGA
3127721	main
	5879
		55911	pm:st	13	25	13	AGCCACTAACATGTGGGACCTCACT
	5880
		135522	pm:st	13	25	13	AGTTCCAGCCACTAACATGTGGGAC
2414686	main
	5881
		48328	pm:st	12	25	13	TCGGACCTGTGTAACTGACTTGACA
	5882
		799924	pm:st	13	25	13	CCGAAGAGAGGTACTGCTAAGGACT
3933219	main
	5883
		295493	pm:st	16	25	13	GGACTATGCGGAGTACGTCGCCACG
	5884
		14191	pm:st	12	25	13	CTCTTCTTGTAGGACGTGTAGTACC
3216947	main
	5885
		644681	pm:st	8	25	13	TCTTTAGTGGTTTACGAAAAACTAG
	5886
		158816	pm:st	8	25	13	CTCTTTAGTGGTTTACGAAAAACTA
3380775	main
	5887
		123387	pm:st	14	25	13	GACACACGGGTAAACGACGACGTTC
	5888
		1064605	pm:st	14	25	13	TCGACGACACACGGGTAAACGACGA
	5889
		427097	pm:st	18	25	13	GACACCGAGGCCGTCACCCCCGACA
	5890
		1101152	pm:st	15	25	13	ACCGACAAGACCTCCGACACCGAGA
3544301	main
	5891
		278466	pm:st	12	25	13	TACCTGTGTAGACTCCGTTTCGATC
3282154	main
	5892
		458756	pm:st	12	25	13	AACCGACGACGATATGTACTAGCAC
3781735	main
	5893
		318885	pm:st	20	25	13	GCGGCGATGTCAGGCCCGGCCCGAG
	5894
		1041098	pm:st	17	25	13	GTGGCGCGTAGGACGAGGTGAGACC
3828075	main
	5895
		19021	pm:st	15	25	13	GTGCCTCTAGTTGTCGGTCGCGTAG
	5896
		272705	pm:st	14	25	13	GCTGTAGGACCACATACCGTCGTAG
	5897
		835294	pm:st	13	25	13	CGTAGCACGAGTTGTTCGCGTTCAT
	5898
		1042022	pm:st	14	25	13	CGCGGTCCTTACCTAATCGGTGTAG
2374879	main
	5899
		48782	pm:st	13	25	13	GAACCGTCTTGACTGACATCTAGGG
2587941	main
	5900
		37356	pm:st	14	25	13	CCACTTTTCACGGTAGCTCCCGTAG
	5901
		645561	pm:st	9	25	13	GTAACTATAGAGACTGTAAAGACCT
3630795	main
	5902
		199414	pm:st	11	25	13	GGACTACTGTTCGTGAAGAAGTTAC
3444858	main
	5903
		904249	pm:st	11	25	13	GGACCTCTTACCTTTTTGGACGTTT
3372515	main
	5904
		938027	pm:st	15	25	13	CTTGGGCTGTGACTCGGCCTGAGTT
2360109	main
	5905
		643485	pm:st	13	25	13	AGACGACCCCTTCTGTGGTAGATGT
3792964	main
	5906
		559983	pm:st	12	25	13	CTAACTCTTGGGACGTAGAACGTGA
	5907
		439078	pm:st	13	25	13	GAACCCATTACCTTGCCTCTAGACG
	5908
		1040630	pm:st	10	25	13	AAGACAACGGAAGCAAAAGTAGAAG
	5909
		91301	pm:st	11	25	13	GAGCCCATGTTTAACCGTATTGTAC
2631851	main
	5910
		754953	pm:st	15	25	13	GCCATCGACGCCTATGTTCGGAAGG
	5911
		843138	pm:st	16	25	13	CTATGTTCGGAAGGCGCCCAGGACG
	5912
		929708	pm:st	17	25	13	AGGACGACAGAGAGGCGAGGCGGTG
3284332	main
	5913
		1004638	pm:st	14	25	13	ACCGGTTCCGTGATCCCAAAAGTGG
3062261	main
	5914
		750962	pm:st	10	25	13	AAACAAATACCATCGGAAAGTCGAC
	5915
		88282	pm:st	10	25	13	CTTAAACAACGGAAACTTAGACAGG
3451617	main
	5916
		257558	pm:st	12	25	13	GACCAATGCCCCTTACAGAAGAACT
3214723	main
	5917
		518158	pm:st	12	25	13	AAGCCTTTCTGAGTGAGGGACAAAC
2674785	main
	5918
		284789	pm:st	13	25	13	AACGTGGGTGATAGACTTCGGTGAC
3622245	main
	5919
		618865	pm:st	14	25	13	CATTCCTCCGTGTGGGGTTTCTAGG
2869286	main
	5920
		387760	pm:st	7	25	13	GGGTTTGTTAATTTAGGTAAAGTAA
	5921
		637540	pm:st	7	25	13	TGGGTTTGTTAATTTAGGTAAAGTA
2528005	main
	5922
		372491	pm:st	11	25	13	GTGGTCCATCAACACCTAAGATACT
2969737	main
	5923
		1036189	pm:st	10	25	13	GTCGGTTATACCATCTTCAAGTGTT
3980806	main
	5924
		384576	pm:st	13	25	13	TGTCCCGAGGGAATAGCTATGGTTC
3863385	main
	5925
		88666	pm:st	19	25	13	ACGCCCGCGGGCCTGACTGGCTTCC
2806183	main
	5926
		748693	pm:st	10	25	13	GACTTCGTTTAGGAATGGTACACAT
3338614	main
	5927
		537042	pm:st	14	25	13	AAAAGGACACGGGTGAGGCCGAACA
3715844	main
	5929
		852437	pm:st	15	25	13	GTTCACGGGACTCCTGGTCGAAGGA
	5930
		730096	pm:st	14	25	13	CTCCTGGTCGAAGGAGACCTGATAC
	5931
		457406	pm:st	14	25	13	GGTCGAAGGAGACCTGATACGGTTC
2790849	main
	5932
		30984	pm:st	7	25	13	TACTGAAAGTATATAGTCTACTACT
3665597	main
	5933
		1048524	pm:st	14	25	13	GGGACCACATGGAGACGGTTTGACT
2641723	main
	5934
		116456	pm:st	13	25	13	TACGACAGGTACGTCACGGAGCTAT
3537794	main
	5935
		1024623	pm:st	9	25	13	CTTAGAGACTTCCTTCTTCTACTTA
	5936
		833935	pm:st	10	25	13	AGAGACTTCCTTCTTCTACTTAGTC
3440604	main
	5937
		140401	pm:st	13	25	13	CACGGGTCTACACGCGATAATCTAC
	5938
		735466	pm:st	14	25	13	GTCACGTGCCAAAGAAGGTCCGACT
2407327	main
	5939
		823225	pm:st	13	25	13	CGGATCCGTAGAGAAACCGACTTGT
	5940
		535958	pm:st	14	25	13	CTGGACCACTCGGATCCGTAGAGAA
3134067	main
	5941
		766439	pm:st	13	25	13	AGTGGGACCTACTCGCTGAAGTTTC
2686549	main
	5942
		797560	pm:st	11	25	13	GGACTTTGTCAAGGTTCTTCGTGAT
3710572	main
	5943
		397481	pm:st	10	25	13	GATCGAATACTACGGGTCTTTTAAG
2376908	main
	5944
		467379	pm:st	9	25	13	ATACTAGAATGTTTGGACGTTTACC
	5945
		443417	pm:st	11	25	13	CCCGATTAATGGATTGGTCGAACAT
	5946
		80372	pm:st	11	25	13	GAACATAACCGGTAGACCTTATACG
3717556	main
	5947
		630503	pm:st	13	25	13	TTCGACAAGAAGTAGGATGTCCCGG
2737793	main
	5948
		658622	pm:st	12	25	13	ACCCGATGTGGCTTCGTTAACTTCA
3284317	main
	5949
		471117	pm:st	14	25	13	AACTGGTCGTTCTGCCCTGGGTAAG
3302068	main
	5950
		921585	pm:st	13	25	13	AGGAAGACATGTTGCCCCTGTTGCT
2617764	main
	5951
		1002158	pm:st	13	25	13	ACGTAGATGATGTTGCGGTTGACCC
	5952
		252868	pm:st	14	25	13	AGACCGTGGTAGCTCGAGCACTTCT
3853078	main
	5953
		802561	pm:st	15	25	13	CTGAAGGCGGATAGGATACCGGCAC
	5954
		634264	pm:st	13	25	13	TTGACACACACTGAAGGCGGATAGG
3476518	main
	5955
		686703	pm:st	16	25	13	CCTTACAGCCAGGTCGAGGTGCAGG
2542697	main
	5956
		302828	pm:st	12	25	13	AAGCGTCATACTCGACCTTACGACT
2488047	main
	5957
		750293	pm:st	17	25	13	CTGGCGTCAGCGAGGTGGACCTCCT
	5958
		707528	pm:st	17	25	13	CTGTCGGACTCCCTGCGTCGGTAGG
3717560	main
	5959
		862290	pm:st	11	25	13	GACCTCCTACAGTTCTTACATCAGT
2523441	main
	5960
		373067	pm:st	12	25	13	TGTCAAAACGGGTAGTGATGAGCAC
2362957	main
	5961
		409217	pm:st	13	25	13	GTAAGAGACGAAACACCGGATGTCG
2817710	main
	5962
		366264	pm:st	13	25	13	TGTTCCGACAGACTCTACGGTGGAA
	5963
		801101	pm:st	14	25	13	TTCCGACAGACTCTACGGTGGAAGG
	5964
		296193	pm:st	9	25	13	AATTAGGAATTGAAACCAGAGACTG
2832384	main
	5965
		114194	pm:st	12	25	13	AGGGCTTAACCACGACTTAGTTCAC
	5966
		389605	pm:st	13	25	13	GCACGCGTAAGACCAAGATCTGCAT
	5967
		888672	pm:st	14	25	13	AAGGTACCAACAGAGGCACAGTCGG
	5968
		354172	pm:st	12	25	13	CTCGACGAGGACAGAAGTGAATGAT
2480320	main
	5969
		886632	pm:st	15	25	13	CGACACACCGTAGCGTCTTACCGCT
	5990
		12135	pm:st	17	25	13	CCGCTCCTGCGGTAGTTCGTCGTGG
3558367	main
	5991
		791104	pm:st	11	25	13	TCACTCTTTCCTGAAACACGACTGT
	5992
		412406	pm:st	16	25	13	CAGCCTTCTCCACACCGCCGTAGGA
	5993
		786738	pm:st	14	25	13	TCTCTTCTCAGCCTTCTCCACACCG
3921413	main
	5994
		873337	pm:st	13	25	13	GGCAGGAGCTAGACATGCTTTACAC
	5995
		30489	pm:st	11	25	13	CAGTGAACACTAAACGGGAGAATAC
	5996
		993379	pm:st	12	25	13	AACTGTAACGCACCCGAAAAAGAGG
	5997
		332652	pm:st	12	25	13	CATAGGTGCTCTGGTACTACGTAAC
4014214	main
	5998
		628403	pm:st	11	25	13	GGTGACAGAGTTAAGGATTCTCCTT
	5999
		846681	pm:st	11	25	13	TGGTGACAGAGTTAAGGATTCTCCT
3257213	main
	6000
		1032653	pm:st	14	25	13	GATCTACCATTGTTGCTCCGTCGGG
	6001
		491640	pm:st	13	25	13	GAGACCTGACCGTTAACGCTACATG
	6002
		676308	pm:st	12	25	13	CGACTCAGGACTATTGGTTATGCAG
	6003
		817237	pm:st	14	25	13	GGTTTGTCTACAGGAGGCGTCACGT
3375277	main
	6004
		752484	pm:st	15	25	13	CTAATACCGGTGACGCCAGACTGGG
3849877	main
	6005
		291062	pm:st	14	25	13	TGTACAGCTGGACTGCGAGATGTGC
	6006
		693351	pm:st	15	25	13	CCGCTGTACAGCTGGACTGCGAGAT
	6007
		1048557	pm:st	15	25	13	ACCGACACCGCTGTACAGCTGGACT
	6008
		836713	pm:st	17	25	13	TCTCCGACCACCTGCTGGCCACCGA
3161572	main
	6009
		606311	pm:st	11	25	13	AACGTATGTACCTCAGATTTCCTCG
	6010
		1050970	pm:st	15	25	13	CTCAGATTTCCTCGGGTAGCACGCC
2995611	main
	6011
		501602	pm:st	13	25	13	TACTCTCACGGACAGATGTTCGTCG
2983040	main
	6012
		5439	pm:st	14	25	13	CTGCCTTTAACTGTTCCCGAGACGG
	6013
		941592	pm:st	14	25	13	GGAGGCACCCTCAAGCTACCTACTA
3852061	main
	6014
		1030180	pm:st	13	25	13	TAGTGGCTCAAACGAGCGTAAGTCG
	6015
		1080890	pm:st	13	25	13	ACACGACACTAGTGGCTCAAACGAG
3151578	main
	6016
		954825	pm:st	12	25	13	TATGGCTAATAGAAGGCGTCCTGGT
3940944	main
	6017
		94007	pm:st	15	25	13	CCGGGCCGGTAGTAGCTTACGTAGT
3470068	main
	6018
		589143	pm:st	16	25	13	TTCCGGGGTCCACAAGGGGCTCTAC
	6019
		995287	pm:st	16	25	13	GCTTCGAAGACCTGCCTTCCGGGGT
2923938	main
	6020
		892742	pm:st	11	25	13	AGACAAAGGAGTTCAGAGTCACGAT
	6021
		427277	pm:st	11	25	13	CACGATAGGATAATGTTGTACCGAC
	6022
		761365	pm:st	9	25	13	TGTACCGACTAGTAATTAATCTTCC
	6023
		2570	pm:st	12	25	13	GAACAATGAGGTTCGTTGAACGGGT
2757688	main
	6024
		305271	pm:st	12	25	13	CGGTACGGTAAGTCCACTTGTTTCT
3726353	main
	6025
		304692	pm:st	16	25	13	TGGACGCCCAGTGGTTGACCTTGGC
	6026
		21820	pm:st	16	25	13	GCCCAGTGGTTGACCTTGGCGTTCG
2374889	main
	6027
		76953	pm:st	12	25	13	GTTTCAGGACTAGAAAGGGCACCAT
3674200	main
	6028
		325583	pm:st	19	25	13	GCGGGCCGTCCGCAAGTCCCTTCGC
	6029
		1084630	pm:st	21	25	13	CGCCGGTGCGGACCCGGCCGGTGGT
3320642	main
	6030
		457778	pm:st	11	25	13	CACAAACAACTTTCGAGGCTCTGAA
3518646	main
	6031
		209923	pm:st	12	25	13	TCGTCGAAATTACGTGTTCACCGGT
3156275	main
	6032
		592150	pm:st	19	25	13	GTGAACGTGGAGGACGCGGCGGCGG
2582570	main
	6033
		870088	pm:st	13	25	13	GGCAAGATGCTACACCAAGGGTTAC
	6034
		1019934	pm:st	13	25	13	CCTCCTAATGTTCGGTGGCAAGATG
2696255	main
	6035
		776905	pm:st	14	25	13	ACGATACGTGTCTCGCCCACGAACT
2674531	main
	6036
		482148	pm:st	14	25	13	TGCACAGAGATCGTTTTGGTCCCGG
	6037
		402632	pm:st	14	25	13	CGGACCCGTGCACAGAGATCGTTTT
4030412	main
	6038
		791453	pm:st	10	25	13	AAGTACTTGTCTTGTCATTCTTCGG
	6039
		655115	pm:st	11	25	13	GTACTTGTCTTGTCATTCTTCGGAC
3816913	main
	6040
		544767	pm:st	17	25	13	GTGTCGGCGGGACTCCGACATCCGT
	6041
		83921	pm:st	17	25	13	GTCGGCGGGACTCCGACATCCGTAC
3466213	main
	6042
		420292	pm:st	13	25	13	TTTGACCCTGGTATAGGACACACGG
	6043
		448156	pm:st	14	25	13	GGGTACTACTTCTCAGCGACGGTGT
	6044
		23059	pm:st	14	25	13	GCGCTTCAAGCAGAGTGGGTACTAC
3832972	main
	6045
		133290	pm:st	16	25	13	TTCGGGCTGCGTCACGTCGGACTGT
	6046
		875658	pm:st	14	25	13	GGGTGTCATGGACCGCCAGTAGTTT
	6047
		610388	pm:st	15	25	13	TAAGTGTGGCGGGACGACCTGACAC
3415205	main
	6048
		759361	pm:st	13	25	13	TACTGGAATGAGGGTTCGTTTCCCC
2332544	main
	6049
		143277	pm:st	14	25	13	GCTACACGGGATGGACAAGGTCTTC
	6050
		1055534	pm:st	13	25	13	AAGGTCTTCATGCACTTCCTCAGGG
	6051
		639361	pm:st	13	25	13	TATCCGAGATACGAAGCGACGAGGT
2453313	main
	6052
		302250	pm:st	14	25	13	TGAGGACCCAACTCGACAACGGAGT
	6053
		343616	pm:st	14	25	13	CGAGGGTCCTTGTTAGCTACCGGAA
2933355	main
	6054
		1050797	pm:st	11	25	13	ATACTCGCAGAGGACCAATTCAAAC
3976574	main
	6055
		932521	pm:st	10	25	13	AACTATTACTGGTATTGGCGTCCTA
	6056
		984219	pm:st	11	25	13	CTATTACTGGTATTGGCGTCCTAAG
	6057
		191983	pm:st	11	25	13	ATTACTGGTATTGGCGTCCTAAGTC
3436346	main
	6058
		90142	pm:st	16	25	13	CTCCTACCTGTGCTACTCGAGCCGG
	6059
		206439	pm:st	15	25	13	TCCTACCTGTGCTACTCGAGCCGGA
2926828	main
	6060
		470858	pm:st	11	25	13	CTGTGGGAGAGTAGATCATCTTCTA
	6061
		913732	pm:st	11	25	13	GTGGGAGAGTAGATCATCTTCTAGA
3994979	main
	6062
		588651	pm:st	15	25	13	TTACGAGAGCATCCACCGGTCCGTC
	6063
		364063	pm:st	15	25	13	TACGAGAGCATCCACCGGTCCGTCA
2700290	main
	6064
		304213	pm:st	13	25	13	TCCTGAGAGGTACACACGACTTCTG
3589064	main
	6065
		966891	pm:st	11	25	13	AATGTTGTCGACCTTCGAAGGATAC
	6066
		209482	pm:st	12	25	13	TGTTGTCGACCTTCGAAGGATACGT
	6067
		880229	pm:st	13	25	13	CGACCTTCGAAGGATACGTACGGTT
3074550	main
	6068
		895047	pm:st	13	25	13	CGTATAGGATGAGGCGATGGTAACC
	6069
		740813	pm:st	14	25	13	CATGTCCAGGGTGGTACTGGTCTAC
2521516	main
	6070
		355389	pm:st	10	25	13	CACGTCGAGTATTTTGAGGTTTTCT
2452623	main
	6071
		119398	pm:st	15	25	13	GTAGTGGATACACGGCGGAGACGAC
	6072
		183681	pm:st	14	25	13	ACAAACCGGCGTCCGTAGTGGATAC
	6073
		472684	pm:st	14	25	13	CGACCAGTTGGACGATTGGAAACCG
2636751	main
	6074
		1090716	pm:st	7	25	13	ATTTACATCATCCAGACAATTTGTT
	6075
		824458	pm:st	7	25	13	ACATCATCCAGACAATTTGTTTTAT
2834744	main
	6076
		442580	pm:st	12	25	13	AAACCATTCAGTGTCTGCGGTCTAC
	6077
		630939	pm:st	12	25	13	ACGTTTAAGGATTCCTCCCGTGGAT
	6078
		981258	pm:st	11	25	13	AGGACACGAGAACGGTTTACAAACT
3770697	main
	6079
		450981	pm:st	16	25	13	CCCCTTTCGGACCTCAGGACCGAGT
	6080
		528040	pm:st	16	25	13	TCCCCTTTCGGACCTCAGGACCGAG
2409377	main
	6081
		613738	pm:st	12	25	13	CTGTATAAGGTGACCGTCTAGTACC
3980657	main
	6082
		524525	pm:st	11	25	13	AACCGACTGTTGGTGTATTCGGTAT
3428785	main
	6083
		446731	pm:st	20	25	13	GGCGACCCGCGTCGTGAGGCAGCCG
	6084
		128446	pm:st	20	25	13	ACCCGCGTCGTGAGGCAGCCGCCGC
3456067	main
	6085
		955405	pm:st	16	25	13	GTCACGGCGTGACGGACAGATGGTC
	6086
		515879	pm:st	15	25	13	GAAACGACAGTGGTCACGGCGTGAC
3159016	main
	6087
		330848	pm:st	14	25	13	GGAGGCCCTCCTGAAGAGGTACATT
	6088
		407811	pm:st	16	25	13	AGTCGCCTAAGTGGAGGCCCTCCTG
3978847	main
	6089
		793847	pm:st	11	25	13	AAGGTTATCAACACAAACGGGTTCG
	6091
		7314	pm:st	11	25	13	CGGAAAGAGCCGTAGTAGAACATAA
3915495	main
	6092
		748727	pm:st	11	25	13	CCGGCTCATGTAAAATGCTCATTAC
	6093
		905650	pm:st	10	25	13	GCTCATTACTAGAGTTTAGACCACT
3114079	main
	6094
		118075	pm:st	13	25	13	GCTCGGTAAGCGGTAGACCTTAAAG
3913153	main
	6095
		254425	pm:st	19	25	13	CGACGACGACCAGCCCGACCGCGAC
3954529	main
	6096
		673354	pm:st	6	25	13	AAGTCATTTAGATTTCGTTCATAAA
2832456	main
	6097
		510785	pm:st	9	25	13	CTTGAAGTGGGTGATAATACGAATA
	6098
		152149	pm:st	9	25	13	TTGAAGTGGGTGATAATACGAATAC
3581392	main
	6099
		651510	pm:st	16	25	13	CACCTGTCGGGGATGATGCTGGACC
	6100
		898226	pm:st	10	25	13	GTCTATAAACTTTGCGACCTCTGAT
	6101
		965222	pm:st	11	25	13	CCTTCGAAAGTGTTCAGTGAACTAG
	6102
		539560	pm:st	13	25	13	CTACCTACCGGGAGCTCTTTTGTCT
3145119	main
	6103
		622513	pm:st	8	25	13	CTATCTAAATACAACTGTGTTTTCC
	6104
		580713	pm:st	6	25	13	AAAAACTATCTAAATACAACTGTGT
2546014	main
	6105
		785174	pm:st	13	25	13	CCGGAATTCGGAGACAACTTGTCCT
	6106
		976011	pm:st	14	25	13	TACACGGAGACTGGGTTTAGGTGCC
2691699	main
	6107
		793605	pm:st	15	25	13	CGTGAGAAGAGTCTGCCTACGACGG
	6108
		1077746	pm:st	13	25	13	GTACTCATACAACGGCTCCACCTCT
3893371	main
	6109
		1053621	pm:st	18	25	13	CGCAGCGGGGGTCGTCAGTCCTCCT
2650567	main
	6110
		637600	pm:st	9	25	13	ACTCCGTGACATCATAAAAGTGTAT
3140305	main
	6111
		682245	pm:st	11	25	13	GGGAGACGTAACACGACATCTTTTT
2617465	main
	6112
		944487	pm:st	14	25	13	GCCGTCGTCGTAGTTGGTAGAGACT
3388531	main
	6113
		62065	pm:st	10	25	13	TCCATTGACACATGTAGTAAGATGC
	6114
		745240	pm:st	9	25	13	GTTCCATTGACACATGTAGTAAGAT
3620915	main
	6115
		867963	pm:st	9	25	13	AGTATAAGACCGTAACCCAAATGAT
3906064	main
	6116
		845647	pm:st	16	25	13	CCCCTGAGATCCGTGGAAGGGACGA
	6117
		326539	pm:st	16	25	13	CACCCCTGAGATCCGTGGAAGGGAC
2691626	main
	6118
		496750	pm:st	13	25	13	CCAAGCCGGTGAGAAAGAAGAAGTG
3959437	main
	6119
		195165	pm:st	12	25	13	CTCCTGCACAGACCAATAATGTGTC
	6120
		879170	pm:st	13	25	13	GGCCTCCTGCACAGACCAATAATGT
	6121
		835479	pm:st	14	25	13	CGGCCTCCTGCACAGACCAATAATG
3922937	main
	6122
		519094	pm:st	14	25	13	TTCCATCGATCAGGGTCAGGGTCAC
	6123
		30350	pm:st	13	25	13	GACGTCTTCGGCGTACACCTGTAAT
2341004	main
	6124
		895883	pm:st	10	25	13	GTGTCGAGAATCATCATTACCGTAT
3746900	main
	6125
		587813	pm:st	15	25	13	ACGAGAACAGAGTCTCCCCGCGTCT
3671775	main
	6126
		428576	pm:st	15	25	13	TTGTAGCCGGACACGTTGCCCTTCG
3924097	main
	6127
		508783	pm:st	13	25	13	GACCCATCAAGGTGTGTGATCCAAC
	6128
		609910	pm:st	14	25	13	CGAGGTTCCGAGATCTCCCACAAGT
2641699	main
	6129
		783691	pm:st	14	25	13	CCTGCCGTGGTAAAGGAAGATGGTC
2903381	main
	6130
		732928	pm:st	15	25	13	CGTCACAGTGCGGAATCGCGAAGGT
3794536	main
	6131
		914458	pm:st	15	25	13	ACCTCGCGGTGTCGGCGTATGTATG
3336256	main
	6132
		1066450	pm:st	14	25	13	TTCTTGCACAGCGACCCCTTACACG
3358317	main
	6133
		520148	pm:st	15	25	13	CTGACTAAGCCGAAGGGTGAAGCCC
	6134
		296486	pm:st	13	25	13	CTGAGCCTGGATAAGCCTGACTAAG
2578850	main
	6135
		1044878	pm:st	12	25	13	GAAGAGGATGAACGAGTAGTGCACT
3449804	main
	6136
		977677	pm:st	9	25	13	ATGTTCGTTTATTTGGTCGAGTAAC
3049045	main
	6137
		106269	pm:st	15	25	13	TGGCTGGACGATAGGGAGTACGGGT
	6138
		496590	pm:st	16	25	13	CGGTGGCTGGACGATAGGGAGTACG
2324826	main
	6139
		182011	pm:st	19	25	13	GGACGCGAGACCCAGCAGTGCCGGC
	6140
		466984	pm:st	19	25	13	ACGCGAGACCCAGCAGTGCCGGCGC
3418132	main
	6141
		318163	pm:st	14	25	13	ACGACCACCAAGTGTACGCGTCTGT
3606122	main
	6142
		659279	pm:st	12	25	13	GGTCCCCTAATAGCTGTACCAGAAT
3958441	main
	6143
		843203	pm:st	12	25	13	AGACATATTGAGGAAACGACTCGGG
	6144
		794280	pm:st	11	25	13	AAGACATATTGAGGAAACGACTCGG
3796263	main
	6145
		130158	pm:st	11	25	13	ATCTAGGTGGTACCGTCTTGTTTAG
	6146
		411929	pm:st	12	25	13	CACTATCTAGGTGGTACCGTCTTGT
3434519	main
	6147
		480870	pm:st	15	25	13	AGGTCCTGACGGTTCGAGGGTTTCC
	6148
		28589	pm:st	15	25	13	ATCTCGAACGGAGTGGGCGACATCG
	6149
		275236	pm:st	11	25	13	ACACTTTCTGATTGAGGACGTTGAC
3388936	main
	6150
		758264	pm:st	12	25	13	ACAACTCACCGTTTTTCAGGCAGTC
	6151
		648380	pm:st	11	25	13	AACAACTCACCGTTTTTCAGGCAGT
3846321	main
	6152
		185106	pm:st	19	25	13	GTGATATCGCGGGTCCGGGGGGGCC
	6153
		688786	pm:st	18	25	13	GGGCGAGGTGATATCGCGGGTCCGG
3457765	main
	6154
		798673	pm:st	12	25	13	GGTAATAACAGGACCCGACTGAAGT
3232373	main
	6155
		941607	pm:st	15	25	13	GGTCTCCTGGAAGCAAGACCTCCAC
3390103	main
	6156
		528966	pm:st	12	25	13	TTTCATGGTGAAACAGACCGGGAGT
2922864	main
	6157
		939425	pm:st	9	25	13	AAATACCGATTTTTCCCATCGAAGT
	6158
		161591	pm:st	10	25	13	AATACCGATTTTTCCCATCGAAGTC
3728524	main
	6159
		437286	pm:st	11	25	13	CAGTTCAACGTTAGGAGGAGAAGTT
	6160
		588890	pm:st	11	25	13	AGTTCAACGTTAGGAGGAGAAGTTC
3378875	main
	6161
		239750	pm:st	15	25	13	GTAGAAGAAGCACGGCCCGAAGGAC
	6162
		38161	pm:st	16	25	13	TCGCGGTAGAAGAAGCACGGCCCGA
2377054	main
	6163
		1060289	pm:st	9	25	13	ACCGGACAGAAACCTAACAATTTTT
	6164
		821659	pm:st	13	25	13	GGTGAACTCACAGTTCGACTGGAAC
2488084	main
	6165
		874604	pm:st	11	25	13	GAAATGGTCTACTACGCCTTTGACT
3402790	main
	6166
		642037	pm:st	17	25	13	CCCGAGTCCAGGGATGACCGAGTCC
	6167
		315150	pm:st	17	25	13	CCGAGTCCAGGGATGACCGAGTCCG
3120070	main
	6168
		863587	pm:st	16	25	13	GACCTCGTGCCTCGAGGAAGGGGTT
3572176	main
	6169
		374823	pm:st	12	25	13	GATGACATACTTGACGACTGCCCTT
	6170
		885836	pm:st	13	25	13	TGACCACCTCGAAACCCAGAGATGA
2322144	main
	6171
		771379	pm:st	14	25	13	GGGACACGTCAGTCTCCATGATCAG
2635663	main
	6172
		1091065	pm:st	15	25	13	CGTCGGTAAACGTAGCGTCGGTGAC
	6173
		1050390	pm:st	13	25	13	CGGTGACCTTTTGGGCAACGTGTAT
3238556	main
	6174
		537442	pm:st	9	25	13	GAGTTTAAGTGTCGTCTCATCAAAA
	6175
		451873	pm:st	9	25	13	TCGTCTCATCAAAACTCATTGTCAT
2704287	main
	6176
		393629	pm:st	15	25	13	TCTTCGGTTGGGCTCTCCACGTCCT
	6177
		65938	pm:st	12	25	13	CCTAAGGTTCGGAAGCTTTTGGACT
3806148	main
	6178
		294017	pm:st	11	25	13	TAACACGTCGACAAGTGACTGACAT
2857153	main
	6179
		697494	pm:st	11	25	13	GCAAACAGTCATTTCGGTCACGAAA
3825922	main
	6180
		822267	pm:st	12	25	13	GTACGACCTGTGTTTGCTAGACTCA
	6181
		3745	pm:st	11	25	13	ACTCTCGGAAGTGTCAAAGGTCAAA
	6182
		610983	pm:st	11	25	13	CCAATGGAAGCCTGTGTACTTTAGT
	6183
		511812	pm:st	14	25	13	ACCACGTCAAGGGAGGCTTCTGTAC
2787570	main
	6184
		518822	pm:st	14	25	13	ACGGTCGGATCGATGGACGTCAAAC
3887095	main
	6185
		449918	pm:st	15	25	13	GTCCGGATCCCAAGGAGGGACTCAA
	6186
		780123	pm:st	13	25	13	TCAAGGTCTTATCCGGTGGGTCAAC
	6187
		942168	pm:st	15	25	13	GTCAACCCCGCCTGGGAATTCCGTA
	6188
		463198	pm:st	13	25	13	GCGGACGGATATTTGGGAGTATCAC
2545667	main
	6189
		965901	pm:st	14	25	13	CCCGGACCCACTGTAATAGAGTGTC
	6190
		605694	pm:st	13	25	13	TACCCGGACCCACTGTAATAGAGTG
	6191
		281131	pm:st	13	25	13	ACTACCCGGACCCACTGTAATAGAG
2451701	main
	6192
		1057323	pm:st	14	25	13	CGGGACCTGAACGATCGGGTTTCTT
	6193
		1063754	pm:st	10	25	13	ATCGCCGGTGTACCAAAAATTTCAT
3762811	main
	6194
		908827	pm:st	15	25	13	CTGTGGAGAAGCGTAGTTGTGCCCC
	6195
		281435	pm:st	11	25	13	ACCACTTGAGTCGAACCTTAGAAAC
3155750	main
	6196
		768209	pm:st	19	25	13	CGACGGCCCACTCCAGCCGTACGCC
2526445	main
	6197
		68982	pm:st	9	25	13	AGAGGACATTTCTATCCGATTAAAG
	6198
		1031380	pm:st	10	25	13	GGCTCTCCTTTAACGATCAAATAAG
	6199
		1043468	pm:st	9	25	13	ATCCAAGCAGTCAACAATTGTTTAC
	6200
		43650	pm:st	13	25	13	CTCCACATACCCTGTAGAGACATGG
3735367	main
	6201
		350558	pm:st	15	25	13	GCACCACGTGTTGCTCTCCTTCGAG
	6202
		824319	pm:st	11	25	13	TTCGAGATAGACCACAAACTCAAGG
	6203
		544611	pm:st	13	25	13	GGACTTCTTCATGTACCTGAGGTGG
3026858	main
	6204
		603950	pm:st	15	25	13	GTCGGGAACCGGTCCTTTACCCAAG
	6205
		746101	pm:st	14	25	13	TCGGGAACCGGTCCTTTACCCAAGT
3755748	main
	6206
		5008	pm:st	14	25	13	TACTTTCGAGTCCCCCTTTGGCTCC
2485069	main
	6207
		1023596	pm:st	11	25	13	TTCTAGAGGCCTGACTTGCTAATGT
3377572	main
	6208
		300325	pm:st	12	25	13	ACGGACGCGAAGAAGTCTCAGTAAT
	6209
		101904	pm:st	14	25	13	TCACGGACCGTCCAACTGAGATGGT
3540988	main
	6210
		21490	pm:st	13	25	13	ACCAGAAGACCGTTGACATCCACAG
3625566	main
	6211
		183216	pm:st	10	25	13	AAAACGGATGAAGTAGACCTAATGG
2315955	main
	6212
		950208	pm:st	21	25	13	CGGCGGCGGAAACGGCGGGCGCGTC
2422911	main
	6213
		306912	pm:st	9	25	13	TGTGCATTGTTGTTTACCAAATGTC
2334361	main
	6214
		148321	pm:st	17	25	13	CAGAGTGGTGGACGTAGGGGACCGG
	6215
		760573	pm:st	16	25	13	AGTGGTGGACGTAGGGGACCGGGAA
2370616	main
	6216
		825657	pm:st	13	25	13	GTACCGTAGATGGAAGGAAGCCTGT
4004289	main
	6217
		547946	pm:st	12	25	13	CGAACTTGGTGACCTCCGACTTTAA
3587555	main
	6218
		1073604	pm:st	19	25	13	GGGGCTCCTGGGCGGCGTGACTGTC
3457276	main
	6219
		307738	pm:st	12	25	13	CGACCTGAGGGACCAAGTCATAAAT
3040978	main
	6220
		894105	pm:st	12	25	13	CACTGGACAGAGGTTTTCTCGTAGT
3558479	main
	6221
		718653	pm:st	13	25	13	CGCACGACAGGAGTGAACAAGATGT
	6222
		349999	pm:st	13	25	13	GACGCACGACAGGAGTGAACAAGAT
3219573	main
	6223
		390569	pm:st	9	25	13	GAACATATTGCTTCGAGACTTCAAT
2562613	main
	6224
		320956	pm:st	14	25	13	GTGACTTAGCGAAACCCTAGGCCAG
3060124	main
	6225
		417719	pm:st	14	25	13	ACGATAACGGGCTCGGGAGTAGTCT
3830274	main
	6226
		991047	pm:st	13	25	13	TTCCTTGTGACTACTTCGGGACGGT
	6227
		608314	pm:st	13	25	13	TTGTGACTACTTCGGGACGGTATGG
3066460	main
	6228
		323572	pm:st	10	25	13	ATGACGGTGAAGCATGATATATTCC
	6229
		203032	pm:st	9	25	13	TCAATGACGGTGAAGCATGATATAT
3233367	main
	6230
		768829	pm:st	13	25	13	GGTGTGCGACGTTCTACACAGTTGT
	6231
		732634	pm:st	11	25	13	ATCGGTGTCTCGTGCATCTTTAACT
3120444	main
	6232
		477540	pm:st	19	25	13	GAAGGCCAGCACCCGGTACGGCCCC
	6233
		383665	pm:st	21	25	13	GCCAGCACCCGGTACGGCCCCCGCC
3970739	main
	6234
		798603	pm:st	12	25	13	TACCAGGAGCCGATGTTAAAGGAGA
3661785	main
	6235
		473613	pm:st	13	25	13	AAGCAGAGACCCAAGCGGTAGAAGA
	6236
		726632	pm:st	13	25	13	AGGTAGGAACCAATGTACCGGGTAC
3820937	main
	6237
		551195	pm:st	13	25	13	TCTGTCGGGAGTTACGATTCCGGAT
3822337	main
	6238
		306556	pm:st	13	25	13	AGACCTCTGGCCGTTCCTCTAGTAA
	6239
		871358	pm:st	13	25	13	AGTAATAACTTCTCGCTGGCCCGGT
3883319	main
	6240
		550385	pm:st	17	25	13	CCTGGACACCCGGATGGTGGACCAC
3667936	main
	6241
		945646	pm:st	14	25	13	ACACCGTGACTGACCCTGTAGCAGT
3034009	main
	6242
		853664	pm:st	15	25	13	ACGGCGACCGAAACTCGACTCGACT
2806459	main
	6243
		990914	pm:st	13	25	13	GGAGTCACACCGACAACCTTGAGTA
2674932	main
	6244
		151181	pm:st	14	25	13	CTCGTCTTCAAACACGTGTCCCTGG
3229842	main
	6245
		22792	pm:st	14	25	13	ATAGTAGCGACTGTTGGACCCGACC
2668524	main
	6246
		242501	pm:st	13	25	13	CCGCTGACTAAACGTTTGCCTAGAC
3479279	main
	6247
		50274	pm:st	19	25	13	CTGGGTCCGCGCCTACCGCTCCGGT
3764312	main
	6249
		403603	pm:st	13	25	13	CTTTGTGACCGAATGGTCGTGGATG
3109000	main
	6250
		713813	pm:st	12	25	13	ACGACTGTAACCCTGATGATGACTC
3455758	main
	6251
		397448	pm:st	16	25	13	ACGCACTGATGGTCCGGTACGACCC
	6252
		750683	pm:st	17	25	13	CGGGAGGTCCTACGCACCGTCTTCG
3460604	main
	6253
		225912	pm:st	9	25	13	CAAACTGACACATATGAGATGTTAG
	6254
		99162	pm:st	10	25	13	CGTTCGAAAGTATGACTGATGATGT
	6255
		337787	pm:st	10	25	13	AAGACGTTCGAAAGTATGACTGATG
3091136	main
	6256
		665236	pm:st	17	25	13	AGGACCTAGACCCGTAGTGCCCGGG
	6257
		434650	pm:st	16	25	13	GCTCCCTGTACACGACTCGGCTGGA
2971828	main
	6258
		656827	pm:st	12	25	13	ATAGTAACCGGGTGTGACCTTTCTC
	6259
		1024729	pm:st	13	25	13	ACCCTATAGTAACCGGGTGTGACCT
3493430	main
	6260
		265989	pm:st	13	25	13	ACCATGAGTCATAGCCTGGAGTCAC
	6261
		486382	pm:st	13	25	13	ACCTACGACGACCTTATGTGGATGC
2914054	main
	6262
		242915	pm:st	14	25	13	AGGCTCCGGGAAGAGCCAGTTTACA
3690451	main
	6263
		682412	pm:st	13	25	13	CGTTACCGACTTCGCTTACAGAGAG
3835998	main
	6264
		1008990	pm:st	15	25	13	GGACCGGCGACTCTCGGGACAATTA
3976142	main
	6265
		763389	pm:st	12	25	13	TGCGGTTGTAGCAATGCGATGTACT
3470197	main
	6266
		768091	pm:st	13	25	13	AGAGCGGACCAGTTACGAGATTCAC
	6267
		1040028	pm:st	14	25	13	ATGGTGACCCAAAAGCCCTGTCGGT
	6268
		535213	pm:st	13	25	13	AGACCCGTTACCAGACCACTAGTAG
	6269
		378469	pm:st	14	25	13	TCGTAGCAGACGAAGGAGCCCTAAG
2547724	main
	6270
		13246	pm:st	15	25	13	GTGTCGTCACCACCGATAGTTCCGC
	6271
		642194	pm:st	15	25	13	CACCGATAGTACCACCGGTGTCGTC
3869165	main
	6272
		375844	pm:st	15	25	13	GTCCTTCGTTCGTCGACCCTCTGGT
	6273
		173215	pm:st	14	25	13	TCACTTTCGGGCGTCCTTCGTTCGT
3854766	main
	6274
		134982	pm:st	16	25	13	GATCCCAGCGGCAACGTAGCCACGT
	6275
		308809	pm:st	17	25	13	TTCAGTGGCGGCGATCCCAGCGGCA
	6276
		485738	pm:st	14	25	13	GACAGTGGCGGTGGCGGTTTTTTCA
	6277
		915239	pm:st	16	25	13	GTGTAGTTGCGTGGCCCCAGGACAG
3031783	main
	6278
		24995	pm:st	13	25	13	TACCGGTTGGAGAGACAGGACAAAC
	6279
		110756	pm:st	15	25	13	CGGTTGGAGAGACAGGACAAACCCG
3883821	main
	6280
		485781	pm:st	19	25	13	CGCCTGGACGCTCGCCTGGGCTCTC
3359920	main
	6281
		734361	pm:st	11	25	13	AGACCCGAACAAATGGACCTGATAT
2768481	main
	6282
		157699	pm:st	11	25	13	CACCAAACGACCTTTGTGAGTTCAA
3296454	main
	6283
		127914	pm:st	14	25	13	CAAACTCCGCTAGGTGGTACTCGAC
3728651	main
	6284
		725552	pm:st	15	25	13	CGGGAATGGCGTGGTAATGCCCTCT
	6285
		728573	pm:st	12	25	13	GTGGTAATGCCCTCTGACGTTATTG
2999644	main
	6286
		1069884	pm:st	15	25	13	TCCCTAGGAGGACGGGTCACAAGAC
	6287
		124911	pm:st	15	25	13	ACGGGTCACAAGACGTCCTGGACAG
	6288
		462675	pm:st	16	25	13	GGGTCACAAGACGTCCTGGACAGCC
3233583	main
	6289
		869148	pm:st	8	25	13	CAATCTAAAGTACCATTAAGAGTTC
	6290
		449648	pm:st	9	25	13	CTAAAGTACCATTAAGAGTTCACGA
3648413	main
	6291
		712865	pm:st	20	25	13	CGTCGGCGTCTTCGCCGTCGCCGCC
	6292
		1076230	pm:st	22	25	13	CGCCGCGTCCGTGGCCGGGCCCCTC
	6293
		1060167	pm:st	20	25	13	CGTCCGTGGCCGGGCCCCTCTCCGT
2599594	main
	6294
		798747	pm:st	13	25	13	TCAGTAGAAGCTGTGGTACGACCTC
	6295
		536461	pm:st	15	25	13	CTCGTGTGGACGATGCTACGGTACC
3812474	main
	6296
		202769	pm:st	14	25	13	GACGGGACATATGACGGTCGAACGT
2907450	main
	6297
		530789	pm:st	14	25	13	TCGTCCTCATGTGTCGGGTACGTAG
	6298
		1089599	pm:st	14	25	13	CGTCCTCATGTGTCGGGTACGTAGA
	6299
		1005804	pm:st	13	25	13	TCATGTGTCGGGTACGTAGACAGTC
2435968	main
	6300
		634922	pm:st	13	25	13	AAGTCGGTGAAGAACCCTTTCCGCT
	6301
		379653	pm:st	13	25	13	CCGGTGGACAGTAGGTCAATACAAG
	6302
		918943	pm:st	13	25	13	GGACAGCCGGTACCTTTTGGATTAG
2955068	main
	6303
		290055	pm:st	16	25	13	CTACTGGGCGTCGATACCCCGGTGT
	6304
		512356	pm:st	16	25	13	TCACTACTGGGCGTCGATACCCCGG
	6305
		835618	pm:st	13	25	13	CCTTTCTCACTACTGGGCGTCGATA
2817310	main
	6306
		36521	pm:st	13	25	13	CCGACGACTTGCCTACCTTTTTGAG
	6307
		369921	pm:st	12	25	13	GAACCTTGTCGCCTTTGTACGTGAT
3214467	main
	6308
		223324	pm:st	17	25	13	AGAAAGAGGAGCGGCCGGGCTCTCG
	6309
		1054180	pm:st	16	25	13	GAAAGAAAGAGGAGCGGCCGGGCTC
	6310
		667693	pm:st	22	25	13	CTCGCGGCCGCCGGGCTGAGGGCCG
	6311
		108567	pm:st	22	25	13	GCTCGCGGCCGCCGGGCTGAGGGCC
3986294	main
	6312
		650424	pm:st	12	25	13	AGACCAACCCTGAGAACTAAGTCAG
3291603	main
	6313
		816231	pm:st	18	25	13	TCCCGGCGAGCGGGGAACGAGGAGA
	6314
		247913	pm:st	20	25	13	CGCCTCCCGGCGAGCGGGGAACGAG
	6315
		935544	pm:st	19	25	13	TCAGAACCGCCTCCCGGCGAGCGGG
	6316
		865873	pm:st	19	25	13	CGTCAGAACCGCCTCCCGGCGAGCG
3757403	main
	6317
		1021145	pm:st	15	25	13	TGCCCGATGACGTCGTGTAGGACAC
	6318
		149236	pm:st	15	25	13	CAGTTGCCCGATGACGTCGTGTAGG
3759385	main
	6319
		604643	pm:st	12	25	13	TCTGAGACCCCACTGTAGATGAAGT
3032840	main
	6320
		1026521	pm:st	14	25	13	CCTGGGTGGGTACTAGACCTCTACT
3388905	main
	6321
		456020	pm:st	10	25	13	GAAATACGAAGGACTACTGCTACAT
	6322
		737195	pm:st	13	25	13	TCAAGCCGGTGAGGAATCCAGAACT
3464658	main
	6323
		598982	pm:st	13	25	13	ACCTCCGGATGTTGAACGCGAATCT
2862043	main
	6324
		951164	pm:st	13	25	13	CAGGTGAGACTGCACTTCGGAAAGT
	6325
		1065271	pm:st	14	25	13	GGTCACAGTGGAGACGATGTTCTCG
	6326
		614060	pm:st	13	25	13	GTTGTACTTCGCTGTGCACGACTAG
3666786	main
	6327
		441528	pm:st	9	25	13	CTTCAATGTGGGTAGTGTCTTAAAA
4015460	main
	6328
		270295	pm:st	14	25	13	GCAGGGTCCGGAGTTACACCTATAC
	6329
		1086146	pm:st	12	25	13	GACACTATCTAGAAGCGGGTCTTCT
3666634	main
	6330
		491958	pm:st	14	25	13	TGTCCGAGAGCTGTCCCGTAACTCT
	6331
		344128	pm:st	14	25	13	AGAGAAGTCCCACCTCTGTGTAGCC
3058787	main
	6332
		123007	pm:st	13	25	13	CTGCCGGGTCTTTGTGTGAAACTAC
3975238	main
	6333
		732300	pm:st	11	25	13	GACGACGGTTTGAGAACTGACTTAT
2955290	main
	6334
		507045	pm:st	8	25	13	AGAAATTAAGACACCCTCAAAACAT
3193882	main
	6335
		99625	pm:st	14	25	13	GGGCCAATCGCTTCTACTTGCAGGT
	6336
		366069	pm:st	15	25	13	ACCCTAGTTTTCCTCGCGGTCGCGA
3626373	main
	6337
		8799	pm:st	13	25	13	CGGGTGCGGGTTAGAGCTTTAATTC
	6338
		780383	pm:st	12	25	13	ACTGAAGGTCGTTCTATCTCTACGG
3556842	main
	6339
		656208	pm:st	13	25	13	GGCACTCTTGGACGAATATAGGTCC
	6340
		74878	pm:st	15	25	13	CGACGAGTGTGACGGCACTCTTGGA
3219950	main
	6341
		563453	pm:st	16	25	13	CGTCGAGTCTCGCTCCCTTGGGTGT
3272047	main
	6342
		378793	pm:st	14	25	13	GTCTTCCCTAACCACCGATAGGTCG
2452358	main
	6343
		386773	pm:st	13	25	13	GGTCCCTGAACAGGTAGCACTATAG
	6344
		76550	pm:st	11	25	13	TGTGCAAACGTCTATCGTGATCTAC
3535693	main
	6345
		986681	pm:st	10	25	13	GATGAATCATGTCAACCCTTGGTAT
	6346
		1100852	pm:st	11	25	13	TGGTATGTGAAGACCGTACAAACCT
	6347
		759754	pm:st	9	25	13	AGATCTCTAAATGGTGGTAACGAAT
3992547	main
	6348
		430806	pm:st	14	25	13	CACCCCCATGTTTAGGAGTCGAGGA
	6349
		901231	pm:st	14	25	13	AGTCGAGGACGAAGGCGTTCGTGAT
	6350
		433454	pm:st	15	25	13	ACGAGACTTCACTCGGTCCGTCGAG
3202192	main
	6351
		642193	pm:st	12	25	13	AACCGAGTAGACCACGATTAGTCGT
	6352
		93836	pm:st	12	25	13	TACCCCTCTTTCAGCTTCGGATAGT
3060153	main
	6353
		1051968	pm:st	8	25	13	GTTTTAAGACCTTCTTCTTTACTGA
3929824	main
	6354
		982329	pm:st	10	25	13	CTACCTCTTCAATAGTTGACCACAA
2654426	main
	6355
		700642	pm:st	12	25	13	CAAGATCCAGAATATCGCCTTCTCC
	6356
		855729	pm:st	12	25	13	AAGATCCAGAATATCGCCTTCTCCG
3812964	main
	6357
		576467	pm:st	14	25	13	TACGACCGTCTCGGTAAGGGATTCC
3773338	main
	6358
		890850	pm:st	16	25	13	GCGACACGAGAAGGCGCCTGAGACT
	6359
		335906	pm:st	17	25	13	CGCGACACGAGAAGGCGCCTGAGAC
2715226	main
	6360
		774385	pm:st	13	25	13	TACCGCCTGTAGCTCGTCATGATGT
	6361
		874763	pm:st	13	25	13	ACCGCCTGTAGCTCGTCATGATGTA
	6362
		238358	pm:st	14	25	13	CCGCCTGTAGCTCGTCATGATGTAC
	6363
		216730	pm:st	13	25	13	CGCCTGTAGCTCGTCATGATGTACT
2809409	main
	6364
		543805	pm:st	12	25	13	AGGACACTTCTATAGGTCACGTGAC
	6365
		556623	pm:st	13	25	13	TACTCGACACGGGACTGTCATTCAG
	6366
		234900	pm:st	14	25	13	ATACGGTCGCTCACACGGTACTTCC
3849957	main
	6367
		26149	pm:st	17	25	13	CCTCCAGCCTCTGCAGCCCAGGTAC
3845667	main
	6368
		97318	pm:st	15	25	13	GGCTGTCGAAGAGCCCGTCCAAACT
	6369
		559620	pm:st	18	25	13	CCCGGTGGCTGTCGAAGAGCCCGTC
3945122	main
	6370
		582993	pm:st	12	25	13	CGAGAACCAGTTTCGTGACAACGAT
3732006	main
	6371
		565845	pm:st	14	25	13	CGAGGAGGAAACTAGGCTCCCCTTT
3719483	main
	6372
[truncated: 27,707,531 more chars]
